# Supplementary material for: The BNB–GLID module regulates germline fate determination in Marchantia polymorpha
Source: Plant Cell. 2024 Jul 23;36(9):3824–37. doi: 10.1093/plcell/koae206 (PMC11371191; doi:10.1093/plcell/koae206)
Supplement: koae206_Supplementary_Data [file koae206_supplementary_data.zip]

Archive with 4 entries (4 files):
- Author_Revisions Checklist_final.pdf
- Germline fate_Supplemental Data Sets_final.xls
- tpc.00075.2024-s07.pdf
- TPC2024RA00075R2_Supplementary_Figures.pdf
