# Supplementary material for: The BNB–GLID module regulates germline fate determination in Marchantia polymorpha
Source: Plant Cell. 2024 Jul 23;36(9):3824–37. doi: 10.1093/plcell/koae206 (PMC11371191; doi:10.1093/plcell/koae206)
Supplement: koae206_Supplementary_Data [file koae206_supplementary_data.zip › Germline fate_Supplemental Data Sets_final.xls]

## Sheet: Supplemental Data Set 1
Supplemental Data Set 1. Quality of RNA-seq data used in this study.
Sample name	Raw reads	Total raw bases	Clean reads	Total clean bases	Mapped reads	Read utilization
Th_1	84435892	12665383800	83059524	12458928600	8.10246e+07	0.9755
Th_2	82599626	12389943900	81301658	12195248700	7.93423e+07	0.9759
Th_3	88225618	13233842700	86707476	13006121400	8.45224e+07	0.9748
Th_4	72943260	10941489000	71775674	10766351100	6.99741e+07	0.9749
An_E_1	94184200	14127630000	92561670	13884250500	9.04698e+07	0.9774
An_E_2	106255228	15938284200	104607212	15691081800	1.02233e+08	0.9773
An_E_3	110140780	16521117000	108412196	16261829400	1.06146e+08	0.9791
An_E_4	73574286	11036142900	72158964	10823844600	7.05931e+07	0.9783
An_M_1	119224182	17883627300	117255478	17588321700	1.14172e+08	0.9737
An_M_2	103306140	15495921000	101635392	15245308800	9.90234e+07	0.9743
An_M_3	74648226	11197233900	73108674	10966301100	7.12152e+07	0.9741
An_M_4	84789330	12718399500	83209780	12481467000	8.10713e+07	0.9743
An_L_1	126154398	18923159700	124020472	18603070800	1.20461e+08	0.9713
An_L_2	113373156	17005973400	111633804	16745070600	1.08542e+08	0.9723
An_L_3	90046480	13506972000	88290682	13243602300	8.57479e+07	0.9712
An_L_4	85010610	12751591500	83649122	12547368300	8.10727e+07	0.9692
WT_1	93238256	13985738400	91511036	13726655400	8.91043e+07	0.9737
WT_2	111492804	16723920600	109052818	16357922700	1.06152e+08	0.9734
WT_3	93919204	14087880600	92131338	13819700700	8.86303e+07	0.962
WT_4	95538984	14330847600	93637918	14045687700	9.12033e+07	0.974
OE_1	110079950	16511992500	99699262	14954889300	9.59007e+07	0.9619
OE_2	80131086	12019662900	72628284	10894242600	6.99628e+07	0.9633
OE_3	83437990	12515698500	81959448	12293917200	7.89024e+07	0.9627
OE_4	133408260	20011239000	130998032	19649704800	1.26439e+08	0.9652

## Sheet: Supplemental Data Set 2
Supplemental Data Set 2. List of genes specifically expressed in antheridia at early stage.
					TPM values (Mean)
MpTak_v6.1	MpTak1_v5.1	JGI3.1	MPGENES_ID	MPGENES_INFO	Th	An_E	An_M	An_L	TAIR10-top hit	E-value	Annotation_short (TAIR10)	Annotation_summary (TAIR10)	Annotation (Pfam)	Annotation (PANTHER)
Mp3g14390	Mp3g14390	Mapoly0004s0232	MpPRM	protamine-like protein	0.736774	2635.14	12443.7	35875.1	AT2G30620.1	9.1e-11	winged-helix DNA-binding transcription factor family protein	NA	Pfam:PF00538:linker histone H1 and H5 family	PTHR11467:SF130:HISTONE H1; PANTHER:PTHR11467:HISTONE H1
Mp5g11780	Mp5g11780	Mapoly0143s0006	NA	NA	0.716431	1809.5	8880.98	15271.7	AT5G52390.1	4.15e-50	PAR1 protein	NA	Pfam:PF06521:PAR1 protein	PANTHER:PTHR33649:PAR1 PROTEIN
Mp6g01830	Mp6g01830	Mapoly0052s0021	NA	NA	0.0737425	1638.44	1007.04	157.496	NA	NA	NA	NA	NA	NA
Mp4g20750	Mp4g20750	Mapoly0101s0021	NA	NA	0.573452	1336.93	6180.02	15909.5	NA	NA	NA	NA	Pfam:PF00538:linker histone H1 and H5 family	NA
Mp2g04030	Mp2g04030	Mapoly0031s0059	MpHMGBOX4	transcription factor, HMG-box	0.563535	966.042	5331.8	11439	AT3G28730.1	1.39e-11	high mobility group	encodes a component of the FAcilitates Chromatin Transcription (FACT) complex, SSRP1. Along with STP16 binds to the promoter of FLC.	Pfam:PF00505:HMG (high mobility group) box	PTHR48112:SF22:HIGH MOBILITY GROUP PROTEIN DSP1; PANTHER:PTHR48112:HIGH MOBILITY GROUP PROTEIN DSP1
Mp3g22180	Mp3g22180	Mapoly0955s0001	NA	NA	0.646155	932.927	2993.51	1573.69	AT5G55410.2	2.95e-07	Bifunctional inhibitor/lipid-transfer protein/seed storage 2S albumin superfamily protein	NA	Pfam:PF14368:Probable lipid transfer	PTHR33122:SF43:LIPID TRANSFER PROTEIN; PANTHER:PTHR33122:LIPID BINDING PROTEIN-RELATED
Mp8g05350	Mp8g05350	Mapoly0081s0036	NA	NA	0.495748	868.973	4255.99	6425.35	NA	NA	NA	NA	Pfam:PF02469:Fasciclin domain	NA
Mp4g08430	Mp4g08430	Mapoly0120s0003	MpTUA5	alpha-tubulin	0.365082	791.906	4028.79	5681.35	AT1G50010.1	0	tubulin alpha-2 chain	Encodes alpha-2,4 tubulin. TUA2 and TUA4 encode identical proteins.	Pfam:PF03953:Tubulin C-terminal domain; Pfam:PF00091:Tubulin/FtsZ family, GTPase domain	PANTHER:PTHR11588:TUBULIN; PTHR11588:SF362:TUBULIN ALPHA CHAIN
Mp3g21270	Mp3g21270	Mapoly0160s0022	NA	NA	0.17307	691.339	1031.93	754.658	AT1G01170.1	1.64e-15	Protein of unknown function (DUF1138)	NA	Pfam:PF06592:Protein of unknown function (DUF1138)	PANTHER:PTHR34267:OS11G0161033 PROTEIN; PTHR34267:SF1:OS11G0161033 PROTEIN
Mp3g04180	Mp3g04180	Mapoly0022s0113	NA	NA	0.318226	629.187	2648.13	2279.89	AT5G12020.1	1.55e-45	17.6 kDa class II heat shock protein	NA	Pfam:PF00011:Hsp20/alpha crystallin family	PANTHER:PTHR11527:HEAT-SHOCK PROTEIN 20 FAMILY MEMBER; PTHR11527:SF260:18.0 KDA CLASS II HEAT SHOCK PROTEIN
Mp5g22770	Mp5g22770	Mapoly0010s0179	NA	NA	0.841294	574	289.944	345.462	NA	NA	NA	NA	NA	NA
Mp1g14400	Mp1g14400	Mapoly0179s0021	NA	NA	0.0494772	546.015	431.266	202.923	AT5G13490.1	1.16e-171	ADP/ATP carrier 2	Encodes mitochondrial ADP/ATP carrier	Pfam:PF00153:Mitochondrial carrier protein	PTHR45635:SF18:ADP,ATP CARRIER PROTEIN 1, MITOCHONDRIAL-RELATED; PANTHER:PTHR45635:ADP,ATP CARRIER PROTEIN 1-RELATED-RELATED
Mp1g03200	Mp1g03200	Mapoly0005s0287	NA	NA	0.105923	527.711	1099.53	928.394	AT5G06770.1	1.41e-43	KH domain-containing protein / zinc finger (CCCH type) family protein	NA	Pfam:PF00642:Zinc finger C-x8-C-x5-C-x3-H type (and similar); Pfam:PF00013:KH domain	PANTHER:PTHR12547:CCCH ZINC FINGER/TIS11-RELATED; PTHR12547:SF124:ZINC FINGER CCCH DOMAIN-CONTAINING PROTEIN 52
Mp6g15170	Mp6g15170	Mapoly0056s0027	NA	NA	0.12104	520.823	2005.75	1905.09	AT1G53540.1	5.87e-48	HSP20-like chaperones superfamily protein	NA	Pfam:PF00011:Hsp20/alpha crystallin family	PTHR11527:SF309:17.3 KDA CLASS I HEAT SHOCK PROTEIN-LIKE; PANTHER:PTHR11527:HEAT-SHOCK PROTEIN 20 FAMILY MEMBER
Mp4g23070	Mp4g23070	Mapoly0020s0069	NA	NA	0.191759	507.964	99.1232	13.0672	AT4G16265.1	8.13e-23	RNA polymerases M/15 Kd subunit	One of two highly similar, non-catalytic subunits common to nuclear DNA-directed RNA polymerases II, IV and V; homologous to budding yeast RPB9. Appears to be redundant with At3g16980	Pfam:PF02150:RNA polymerases M/15 Kd subunit	PANTHER:PTHR11239:DNA-DIRECTED RNA POLYMERASE; PTHR11239:SF1:DNA-DIRECTED RNA POLYMERASE II SUBUNIT RPB9
Mp2g16790	Mp2g16790	Mapoly0109s0020	NA	NA	0.293055	441.608	627.566	256.446	AT1G59560.1	1e-06	E3 Ubiquitin ligase family protein	NA	Pfam:PF13920:Zinc finger, C3HC4 type (RING finger)	PTHR14879:SF5:OS06G0252500 PROTEIN; PANTHER:PTHR14879:CASPASE REGULATOR, RING FINGER DOMAIN-CONTAINING
MpVg00090	MpVg00090	MapolyY_B0041	NA	NA	0.0773151	438.411	1065.1	858.108	NA	NA	NA	NA	NA	NA
Mp3g17000	Mp3g17000	Mapoly0039s0094	NA	NA	0.247661	411.156	212.087	35.8594	AT5G22260.1	1.69e-156	RING/FYVE/PHD zinc finger superfamily protein	Sporophytic factor controlling anther and pollen development. Mutants fail to make functional pollen;pollen degeneration occurs after microspore release and the tapetum also appears abnormally vacuolated. Similar to PHD-finger motif transcription factors.	NA	PTHR46201:SF9:PHD FINGER PROTEIN MALE MEIOCYTE DEATH 1-RELATED; PANTHER:PTHR46201:PHD FINGER PROTEIN MALE MEIOCYTE DEATH 1-RELATED
Mp6g06660	Mp6g06660	Mapoly0173s0011	NA	NA	0.835568	408.058	1698.52	2301.96	AT5G52640.1	0	heat shock protein 90.1	Encodes a cytosolic heat shock protein AtHSP90.1. AtHSP90.1 interacts with disease resistance signaling components SGT1b and RAR1 and is required for RPS2-mediated resistance.	Pfam:PF02518:Histidine kinase-, DNA gyrase B-, and HSP90-like ATPase; Pfam:PF00183:Hsp90 protein	PANTHER:PTHR11528:HEAT SHOCK PROTEIN 90 FAMILY MEMBER; PTHR11528:SF115:HEAT SHOCK PROTEIN 81-2
Mp2g11370	Mp2g11370	Mapoly0023s0105	NA	NA	0.330564	377.433	1946.07	6155.2	NA	NA	NA	NA	NA	NA
Mp3g23680	Mp3g23680	Mapoly1635s0001	NA	NA	0.052253	368.496	1349.94	956.033	AT4G10850.1	5.66e-61	Nodulin MtN3 family protein	NA	Pfam:PF03083:Sugar efflux transporter for intercellular exchange	PTHR10791:SF172:BIDIRECTIONAL SUGAR TRANSPORTER SWEET; PANTHER:PTHR10791:RAG1-ACTIVATING PROTEIN 1
Mp5g12750	Mp5g12750	Mapoly0092s0033	NA	NA	0	361.396	1906.38	5914.18	NA	NA	NA	NA	NA	NA
Mp3g21260	Mp3g21260	Mapoly0160s0021	NA	NA	0.793044	351.061	209.384	60.2124	AT5G25820.1	1.69e-135	Exostosin family protein	NA	Pfam:PF03016:Exostosin family	PANTHER:PTHR11062:EXOSTOSIN HEPARAN SULFATE GLYCOSYLTRANSFERASE -RELATED; PTHR11062:SF59:EXOSTOSIN FAMILY PROTEIN
Mp8g16050	Mp8g16050	Mapoly0079s0009	NA	NA	0.20735	346.588	1703.22	2529.71	NA	NA	NA	NA	NA	NA
Mp5g19240	Mp5g19240	Mapoly0073s0020	NA	NA	0.112397	324.659	1458.85	3857.24	NA	NA	NA	NA	Pfam:PF00538:linker histone H1 and H5 family	NA
Mp5g01750	Mp5g01750	Mapoly0161s0029	NA	NA	0.216881	323.868	1697.81	2583.44	NA	NA	NA	NA	NA	NA
Mp4g14570	Mp4g14570	Mapoly0070s0024	NA	NA	0.27484	320.238	1653.8	4367.97	NA	NA	NA	NA	NA	NA
Mp2g04310	Mp2g04310	Mapoly0031s0087	NA	NA	0.639533	314.426	1564.59	2618.96	NA	NA	NA	NA	NA	NA
Mp8g05900	Mp8g05900	Mapoly0013s0200	NA	NA	0.349672	308.163	1484.44	2102.83	NA	NA	NA	NA	Pfam:PF06565:DUF1126 PH-like domain	PANTHER:PTHR12086:EF-HAND DOMAIN C-TERMINAL CONTAINING PROTEIN; PTHR12086:SF11:EF-HAND DOMAIN-CONTAINING FAMILY MEMBER C2
Mp2g17690	Mp2g17690	Mapoly0094s0037	NA	NA	0.255597	303.433	897.495	450.789	NA	NA	NA	NA	NA	PANTHER:PTHR10612:APOLIPOPROTEIN D
Mp2g17770	Mp2g17770	Mapoly0094s0045	NA	NA	0.0697448	295.047	279.024	98.1298	AT5G13870.1	1.21e-86	xyloglucan endotransglucosylase/hydrolase 5	EXGT-A4, endoxyloglucan transferase,	Pfam:PF00722:Glycosyl hydrolases family 16; Pfam:PF06955:Xyloglucan endo-transglycosylase (XET) C-terminus	PANTHER:PTHR31062:XYLOGLUCAN ENDOTRANSGLUCOSYLASE/HYDROLASE PROTEIN 8-RELATED; PTHR31062:SF243:XYLOGLUCAN ENDOTRANSGLUCOSYLASE/HYDROLASE PROTEIN 5-RELATED
Mp2g05190	Mp2g05190	Mapoly0031s0173	NA	NA	0.736137	292.131	1159.63	1628.16	AT3G27200.1	2.6e-09	Cupredoxin superfamily protein	NA	Pfam:PF02298:Plastocyanin-like domain	PTHR33021:SF288:OS03G0648500 PROTEIN; PANTHER:PTHR33021:BLUE COPPER PROTEIN
Mp1g14140	Mp1g14140	Mapoly0019s0184	NA	NA	0.200201	290.378	273.893	196.97	AT2G40610.1	4.11e-112	expansin A8	member of Alpha-Expansin Gene Family. Naming convention from the Expansin Working Group (Kende et al, 2004. Plant Mol Bio). Involved in the formation of nematode-induced syncytia in roots of Arabidopsis thaliana.	Pfam:PF03330:Lytic transglycolase; Pfam:PF01357:Expansin C-terminal domain	PTHR31867:SF94:EXPANSIN; PANTHER:PTHR31867:EXPANSIN-A15
Mp2g07970	Mp2g07970	Mapoly0015s0083	NA	NA	0.394722	287.132	1230.51	742.307	AT5G60530.1	1.16e-09	late embryogenesis abundant protein-related / LEA protein-related	NA	Pfam:PF06830:Root cap	PANTHER:PTHR48148:KERATINOCYTE PROLINE-RICH PROTEIN
Mp8g14200	Mp8g14200	Mapoly0108s0047	NA	NA	0.980986	286.938	173.341	58.7237	AT1G76200.1	2.87e-18	NA	NA	NA	PANTHER:PTHR36987:NADH DEHYDROGENASE [UBIQUINONE] 1 BETA SUBCOMPLEX SUBUNIT 2-LIKE
Mp8g07510	Mp8g07510	Mapoly0013s0042	NA	NA	0.0443578	278.3	989.036	1111.49	NA	NA	NA	NA	NA	NA
Mp2g12440	Mp2g12440	Mapoly0026s0127	NA	NA	0.100049	274.239	304.989	107.306	AT2G03220.1	4.81e-76	fucosyltransferase 1	member of Glycosyltransferase Family- 37	Pfam:PF03254:Xyloglucan fucosyltransferase	PANTHER:PTHR31889:FUCOSYLTRANSFERASE 2-RELATED; PTHR31889:SF75:FUCOSYLTRANSFERASE CAZY FAMILY GT37-LIKE PROTEIN
Mp8g13040	Mp8g13040	Mapoly0083s0017	NA	NA	0.805065	269.21	1029.48	1412	NA	NA	NA	NA	NA	NA
Mp2g07700	Mp2g07700	Mapoly0015s0056	NA	NA	0.921998	267.933	267.368	141.183	AT5G64260.1	7.65e-69	EXORDIUM like 2	NA	Pfam:PF04674:Phosphate-induced protein 1 conserved region	PTHR31279:SF55; PANTHER:PTHR31279:PROTEIN EXORDIUM-LIKE 5
Mp7g13470	Mp7g13470	Mapoly0009s0033	NA	NA	0.0456309	264.953	124.735	23.6773	NA	NA	NA	NA	Pfam:PF13920:Zinc finger, C3HC4 type (RING finger)	NA
Mp4g01000	Mp4g01000	Mapoly0066s0043	NA	NA	0.3361	260.453	1340.64	1857.98	NA	NA	NA	NA	Pfam:PF18201:PIH1 CS-like domain	PANTHER:PTHR21083:TWISTER
Mp1g04740	Mp1g04740	Mapoly0005s0134	NA	NA	0.443212	256.897	1082.42	2239.77	AT2G37870.1	4.39e-09	Bifunctional inhibitor/lipid-transfer protein/seed storage 2S albumin superfamily protein	NA	Pfam:PF00234:Protease inhibitor/seed storage/LTP family	PTHR33122:SF4:LIPID BINDING PROTEIN; PANTHER:PTHR33122:LIPID BINDING PROTEIN-RELATED
Mp7g14800	Mp7g14800	Mapoly0009s0165	NA	NA	0.106001	252.462	1320.47	3549.07	AT1G10900.1	2.58e-25	Phosphatidylinositol-4-phosphate 5-kinase family protein	NA	Pfam:PF02493:MORN repeat	PTHR23084:SF215:MORN REPEAT-CONTAINING PROTEIN 1; PANTHER:PTHR23084:PHOSPHATIDYLINOSITOL-4-PHOSPHATE 5-KINASE RELATED
Mp5g19340	Mp5g19340	Mapoly0073s0010	NA	NA	0.520099	249.238	1222.2	3728.47	NA	NA	NA	NA	NA	NA
Mp5g19350	Mp5g19350	Mapoly0073s0009	NA	NA	0.909736	248.866	1167.76	3509.76	NA	NA	NA	NA	NA	NA
Mp6g10130	Mp6g10130	Mapoly0016s0056	NA	NA	0.165321	240.95	195.358	116.721	AT1G63260.1	1.08e-50	tetraspanin10	Member of TETRASPANIN family	Pfam:PF00335:Tetraspanin family	PTHR32191:SF22:TETRASPANIN-10; PANTHER:PTHR32191:TETRASPANIN-8-RELATED
Mp2g23640	Mp2g23640	Mapoly0069s0013	NA	NA	0.418915	236.474	1224.04	2241.84	AT1G17410.1	5.73e-34	Nucleoside diphosphate kinase family protein	NA	Pfam:PF00334:Nucleoside diphosphate kinase; Pfam:PF05186:Dpy-30 motif	PANTHER:PTHR46161:NUCLEOSIDE DIPHOSPHATE KINASE
Mp1g26000	Mp1g26000	Mapoly0002s0276	NA	NA	0.572996	217.207	324.201	126.291	AT5G22750.1	8.97e-86	DNA/RNA helicase protein	DNA repair gene. gamma-radiation hypersensitive (RAD5) involved in stable transformation and T-DNA transfer	Pfam:PF13923:Zinc finger, C3HC4 type (RING finger); Pfam:PF00271:Helicase conserved C-terminal domain; Pfam:PF00176:SNF2 family N-terminal domain	PTHR45626:SF38; PANTHER:PTHR45626:TRANSCRIPTION TERMINATION FACTOR 2-RELATED
Mp4g00470	Mp4g00470	Mapoly0066s0094	NA	NA	0.325172	216.309	1205.88	2118.91	NA	NA	NA	NA	NA	NA
Mp4g12450	Mp4g12450	Mapoly0174s0007	MpHD19	transcription factor, HD; MPGENES	0.157255	214.713	1072.23	1416.94	AT1G70510.1	1e-08	KNOTTED-like from Arabidopsis thaliana 2	A member of class I knotted1-like homeobox gene family (together with KNAT1). Similar to the knotted1 (kn1) homeobox gene of maize. KNAT2 acts synergistically with cytokinins and antagonistically with ethylene based on ectopic expression studies in different mutant backgrounds and hormone treatments. In addition, KNAT2 is negatively regulated by AS and YABBY genes. KNAT2 is strongly expressed in …	Pfam:PF03791:KNOX2 domain	PTHR11850:SF288:HOMEOBOX PROTEIN SHOOT MERISTEMLESS; PANTHER:PTHR11850:HOMEOBOX PROTEIN TRANSCRIPTION FACTORS
Mp2g22630	Mp2g22630	Mapoly0072s0068	NA	NA	0.241554	214.191	920.362	954.04	AT1G53540.1	1.56e-50	HSP20-like chaperones superfamily protein	NA	Pfam:PF00011:Hsp20/alpha crystallin family	PANTHER:PTHR11527:HEAT-SHOCK PROTEIN 20 FAMILY MEMBER; PTHR11527:SF321:18.1 KDA CLASS I HEAT SHOCK PROTEIN
Mp1g13570	Mp1g13570	Mapoly0019s0127	NA	NA	0.101979	205.667	255.962	160.715	NA	NA	NA	NA	Pfam:PF15007:Centrosomal spindle body, CEP44	PANTHER:PTHR31477:CENTROSOMAL PROTEIN OF 44 KDA
Mp3g05570	Mp3g05570	Mapoly0006s0030	NA	NA	0.205243	204.099	658.758	333.865	AT5G26330.1	7.85e-24	Cupredoxin superfamily protein	NA	Pfam:PF02298:Plastocyanin-like domain	PANTHER:PTHR33021:BLUE COPPER PROTEIN; PTHR33021:SF339:BNAA09G04270D PROTEIN
Mp4g06180	Mp4g06180	Mapoly0114s0036	NA	NA	0.987997	196.735	292.008	254.344	AT1G21920.1	5.34e-13	Histone H3 K4-specific methyltransferase SET7/9 family protein	NA	Pfam:PF02493:MORN repeat	PANTHER:PTHR23084:PHOSPHATIDYLINOSITOL-4-PHOSPHATE 5-KINASE RELATED; PTHR23084:SF242:CENTRAL APPARATUS ASSOCIATED PROTEIN C1A-18
Mp3g10500	Mp3g10500	Mapoly0037s0146	MpTRIHELIX16	transcription factor, Trihelix	0.929078	195.786	871.001	859.221	AT2G35640.1	2.62e-13	Homeodomain-like superfamily protein	NA	Pfam:PF13837:Myb/SANT-like DNA-binding domain	PANTHER:PTHR33492:OSJNBA0043A12.37 PROTEIN-RELATED; PTHR33492:SF14
Mp1g17320	Mp1g17320	Mapoly0001s0072	NA	NA	0.673001	193.571	925.334	1696.86	NA	NA	NA	NA	NA	NA
Mp5g15070	Mp5g15070	Mapoly0071s0102	NA	NA	0.987601	193.524	360.111	222.707	NA	NA	NA	NA	Pfam:PF03645:Tctex-1 family	PANTHER:PTHR21255:T-COMPLEX-ASSOCIATED-TESTIS-EXPRESSED 1/ DYNEIN LIGHT CHAIN; PTHR21255:SF7:TCTEX1 DOMAIN-CONTAINING PROTEIN 2
Mp1g17220	Mp1g17220	Mapoly0001s0062	MpSYP7B.1	Ortholog of Arabidopsis SYP7 genes	0.0205488	190.361	348.341	366.978	AT3G09740.1	8.28e-80	syntaxin of plants 71	syntaxin of plants 71 (SYP71)	Pfam:PF05739:SNARE domain	PTHR19957:SF264:SYNTAXIN-73; PANTHER:PTHR19957:SYNTAXIN
Mp1g16570	Mp1g16570	Mapoly0033s0003	NA	NA	0.585854	190.259	802.212	737.387	NA	NA	NA	NA	NA	PANTHER:PTHR34035:TESTIS-EXPRESSED PROTEIN 47
Mp1g25990	Mp1g25990	Mapoly0002s0277	NA	NA	0.78084	189.071	794.843	874.183	AT2G29050.1	7.29e-98	RHOMBOID-like 1	NA	Pfam:PF01694:Rhomboid family	PANTHER:PTHR22936:RHOMBOID-RELATED; PTHR22936:SF77:RHOMBOID-LIKE PROTEIN 1
Mp6g18600	Mp6g18600	Mapoly0038s0070	NA	NA	0.419027	188.245	891.95	1682.79	AT5G12020.1	3.89e-34	17.6 kDa class II heat shock protein	NA	Pfam:PF00011:Hsp20/alpha crystallin family	PANTHER:PTHR11527:HEAT-SHOCK PROTEIN 20 FAMILY MEMBER; PTHR11527:SF260:18.0 KDA CLASS II HEAT SHOCK PROTEIN
Mp1g08050	Mp1g08050	Mapoly0036s0049	NA	NA	0.0719737	182.403	782.093	1447.85	AT4G39730.1	4.96e-17	Lipase/lipooxygenase, PLAT/LH2 family protein	NA	Pfam:PF06232:Embryo-specific protein 3, (ATS3)	PANTHER:PTHR31718
Mp7g19500	Mp7g19500	Mapoly0067s0027	NA	NA	0.107732	176.296	877.4	1330.91	NA	NA	NA	NA	NA	NA
Mp2g20890	Mp2g20890	Mapoly0040s0123	NA	NA	0.0105704	176.178	274.235	143.251	AT1G22260.1	7.99e-23	Myosin heavy chain-related protein	One of two nearly identical proteins (ZYP1b) identified by similarity to transverse filament (TF) proteins. These proteins are involved in chromosome synapsis during meiosis I and localize to the synaptonemal complex (SC). Single mutants have reduced fertility and double mutants (induced by RNAi) have severely reduced fertility.	NA	PTHR23160:SF3:SYNAPTONEMAL COMPLEX PROTEIN 1-RELATED; PANTHER:PTHR23160:SYNAPTONEMAL COMPLEX PROTEIN-RELATED
Mp1g23730	Mp1g23730	Mapoly0065s0004	NA	NA	0.210172	172.487	848.255	1235	NA	NA	NA	NA	NA	NA
Mp3g17760	Mp3g17760	Mapoly0039s0020	NA	NA	0.236608	166.407	797.085	1976.84	NA	NA	NA	NA	NA	NA
Mp7g19120	Mp7g19120	Mapoly0067s0066	NA	NA	0.415067	165.86	738.148	1179.33	NA	NA	NA	NA	Pfam:PF14825:Domain of unknown function (DUF4483)	PANTHER:PTHR28617:CILIA- AND FLAGELLA-ASSOCIATED PROTEIN 77
Mp1g20360	Mp1g20360	Mapoly0001s0373	NA	NA	0.999621	159.438	701.678	1768.42	NA	NA	NA	NA	NA	NA
Mp2g09380	Mp2g09380	Mapoly0158s0009	NA	NA	0.655376	158.726	724.517	1085.6	AT4G19110.2	3.83e-75	Protein kinase superfamily protein	NA	Pfam:PF00069:Protein kinase domain	PTHR24055:SF72:MAPK/MAK/MRK OVERLAPPING KINASE; PANTHER:PTHR24055:MITOGEN-ACTIVATED PROTEIN KINASE
Mp4g00460	Mp4g00460	Mapoly0066s0095	NA	NA	0.0196553	150.546	848.675	1450.32	NA	NA	NA	NA	NA	NA
Mp1g01440	Mp1g01440	Mapoly0029s0103	NA	NA	0.383566	149.819	178.974	207.021	AT3G08730.1	2.25e-53	protein-serine kinase 1	Encodes a protein-serine kinase that phosphorylates ribosomal protein in vitro. Activation of AtS6k is regulated by 1-naphthylacetic acid and kinetin, at least in part, via a lipid kinase-dependent pathway. Involved in translational up-regulation of ribosomal proteins. Phosphorylated by PDK1. Interacts with RAPTOR1, which in turn interacts with TOR. SPK6 activity is affected by osmotic stress, an…	Pfam:PF00069:Protein kinase domain; Pfam:PF00027:Cyclic nucleotide-binding domain	PTHR24353:SF132; PANTHER:PTHR24353:CYCLIC NUCLEOTIDE-DEPENDENT PROTEIN KINASE
Mp4g18460	Mp4g18460	Mapoly0041s0127	NA	NA	0.329003	148.406	261.313	113.066	AT5G25150.1	1.18e-34	TBP-associated factor 5	Encodes a putative TATA-binding-protein associated factor TAF5. TAFs are subunits of the general transcription factor IID (TFIID).	Pfam:PF00400:WD domain, G-beta repeat	PANTHER:PTHR44019:WD REPEAT-CONTAINING PROTEIN 55; PTHR44019:SF1:POC1 CENTRIOLAR PROTEIN HOMOLOG B
Mp2g00620	Mp2g00620	Mapoly0028s0089	NA	NA	0.0754247	146.646	584.254	357.966	AT5G62700.1	0	tubulin beta chain 3	encodes tubulin beta-2/beta-3 chain	Pfam:PF00091:Tubulin/FtsZ family, GTPase domain; Pfam:PF03953:Tubulin C-terminal domain	PANTHER:PTHR11588:TUBULIN; PTHR11588:SF365:TUBULIN BETA CHAIN
Mp5g08670	Mp5g08670	Mapoly0086s0072	NA	NA	0.522512	146.164	510.238	322.779	AT2G15230.1	3.22e-54	lipase 1	Lipase active on medium and short chain triacylglycerols, but not on phospho- or galactolipids. Active between pH4 and 7 with an optimum at pH6. Knock-out mutant has not obvious phenotype. Predicted to be extracellular.	NA	PANTHER:PTHR11005:LYSOSOMAL ACID LIPASE-RELATED; PTHR11005:SF118:TRIACYLGLYCEROL LIPASE 1
Mp6g07660	Mp6g07660	Mapoly0053s0079	NA	NA	0.320408	136.065	510.454	669.657	NA	NA	NA	NA	Pfam:PF06098:Radial spoke protein 3	PANTHER:PTHR21648:FLAGELLAR RADIAL SPOKE PROTEIN 3
Mp2g25480	Mp2g25480	Mapoly0025s0130	NA	NA	0.531942	129.961	412.123	547.88	AT4G22310.1	2.48e-44	Uncharacterised protein family (UPF0041)	NA	Pfam:PF03650:Mitochondrial pyruvate carriers	PTHR14154:SF89:MITOCHONDRIAL PYRUVATE CARRIER; PANTHER:PTHR14154:UPF0041 BRAIN PROTEIN 44-RELATED
Mp7g10570	Mp7g10570	Mapoly0003s0076	NA	NA	0.893721	127.038	516.989	534.571	NA	NA	NA	NA	Pfam:PF11069:Cilia- and flagella-associated protein 298	PANTHER:PTHR13238:PROTEIN C21ORF59; PTHR13238:SF0:CILIA- AND FLAGELLA-ASSOCIATED PROTEIN 298
Mp4g05890	Mp4g05890	Mapoly0087s0002	NA	NA	0.412942	125.754	620.798	1818.55	AT1G26760.1	3.07e-30	SET domain protein 35	NA	Pfam:PF07719:Tetratricopeptide repeat; Pfam:PF00856:SET domain	PANTHER:PTHR47643:TPR DOMAIN PROTEIN (AFU_ORTHOLOGUE AFUA_5G12710)
Mp1g06250	Mp1g06250	Mapoly0043s0017	NA	NA	0.0141066	121.654	125.118	44.0962	AT1G21460.1	2.19e-59	Nodulin MtN3 family protein	NA	Pfam:PF03083:Sugar efflux transporter for intercellular exchange	PANTHER:PTHR10791:RAG1-ACTIVATING PROTEIN 1; PTHR10791:SF44:BIDIRECTIONAL SUGAR TRANSPORTER SWEET1
Mp1g10340	Mp1g10340	Mapoly0014s0192	NA	NA	0.184631	120.567	577.2	1839.57	NA	NA	NA	NA	NA	NA
Mp1g26120	Mp1g26120	Mapoly0002s0265	NA	NA	0.294625	119.239	531.941	723.635	NA	NA	NA	NA	NA	NA
Mp8g01230	Mp8g01230	Mapoly0064s0075	NA	NA	0.0148494	119.188	557.236	1210.57	AT1G08080.1	4.06e-51	alpha carbonic anhydrase 7	NA	Pfam:PF00194:Eukaryotic-type carbonic anhydrase	PANTHER:PTHR18952:CARBONIC ANHYDRASE; PTHR18952:SF246:ALPHA CARBONIC ANHYDRASE 4-RELATED
MpVg00160	MpVg00160	MapolyY_B0033	NA	NA	0.0684761	115.947	602.102	958.456	NA	NA	NA	NA	Pfam:PF10274:Parkin co-regulated protein	PANTHER:PTHR21207:PARKIN COREGULATED GENE PROTEIN PARK2 COREGULATED; PTHR21207:SF2:PARKIN COREGULATED GENE PROTEIN
Mp8g01760	Mp8g01760	Mapoly0064s0024	NA	NA	0.450426	115.94	261.333	269.05	NA	NA	NA	NA	Pfam:PF13870:Domain of unknown function (DUF4201)	PTHR15654:SF1:COILED-COIL DOMAIN-CONTAINING PROTEIN 96; PANTHER:PTHR15654:UNCHARACTERIZED
Mp3g11820	Mp3g11820	Mapoly0037s0015	NA	NA	0.615553	114.25	155.215	60.9386	NA	NA	NA	NA	NA	NA
Mp7g03480	Mp7g03480	Mapoly0074s0048	NA	NA	0.316826	112.984	364.454	542.8	AT1G14060.1	4.04e-13	GCK domain-containing protein	NA	Pfam:PF07802:GCK domain	PANTHER:PTHR34357:F7A19.14 PROTEIN-RELATED
Mp3g00220	Mp3g00220	-	NA	NA	0.111497	112.796	133.674	50.7848	NA	NA	NA	NA	NA	NA
Mp7g19540	Mp7g19540	Mapoly0067s0023	NA	NA	0.105631	112.443	143.385	65.5948	NA	NA	NA	NA	NA	PANTHER:PTHR14594:CENTROSOMAL PROTEIN OF 70 KDA
Mp8g02150	Mp8g02150	Mapoly0012s0012	NA	NA	0.569261	112.439	254.688	241.304	AT1G77550.1	4.17e-14	tubulin-tyrosine ligases;tubulin-tyrosine ligases	NA	Pfam:PF03133:Tubulin-tyrosine ligase family	PTHR12241:SF39:TUBULIN POLYGLUTAMYLASE TTLL9-RELATED; PANTHER:PTHR12241:TUBULIN POLYGLUTAMYLASE
Mp1g10590	Mp1g10590	Mapoly0014s0167	NA	NA	0.744742	111.884	261.122	275.547	NA	NA	NA	NA	Pfam:PF12317:Intraflagellar transport complex B protein 46 C terminal	PANTHER:PTHR13376:UNCHARACTERIZED
Mp8g11660	Mp8g11660	Mapoly0008s0050	NA	NA	0.0439743	111.48	533.219	678.875	AT5G35525.1	1.75e-32	PLAC8 family protein	NA	Pfam:PF04749:PLAC8 family	PANTHER:PTHR15907:DUF614 FAMILY PROTEIN-RELATED; PTHR15907:SF178:PROTEIN PLANT CADMIUM RESISTANCE 11
Mp7g09220	Mp7g09220	Mapoly0068s0075	NA	NA	0.523041	109.265	416.379	512.729	NA	NA	NA	NA	Pfam:PF00581:Rhodanese-like domain	PANTHER:PTHR44390:CENTROSOMAL PROTEIN OF 41 KDA
Mp2g10360	Mp2g10360	Mapoly0023s0006	NA	NA	0.345475	108.834	556.069	1572.77	NA	NA	NA	NA	NA	NA
Mp7g03070	Mp7g03070	Mapoly0074s0089	NA	NA	0.0639106	108.012	547.665	1762.56	NA	NA	NA	NA	NA	NA
Mp8g09610	Mp8g09610	Mapoly0008s0260	NA	NA	0.0447322	105.09	509.572	1587.15	AT3G01490.1	2.91e-100	Protein kinase superfamily protein	NA	Pfam:PF07714:Protein tyrosine and serine/threonine kinase	PANTHER:PTHR44329:SERINE/THREONINE-PROTEIN KINASE TNNI3K-RELATED; PTHR44329:SF183:KINASE-LIKE PROTEIN
Mp3g17060	Mp3g17060	Mapoly0039s0088	NA	NA	0.75015	104.919	177.568	93.9152	NA	NA	NA	NA	NA	PANTHER:PTHR34491:A-TYPE INCLUSION PROTEIN, PUTATIVE-RELATED; PTHR34491:SF31:COILED-COIL PROTEIN
Mp7g05170	Mp7g05170	Mapoly0062s0008	NA	NA	0.546133	103.468	372.859	264.318	NA	NA	NA	NA	Pfam:PF02295:Adenosine deaminase z-alpha domain	NA
Mp5g04680	Mp5g04680	Mapoly0027s0159	NA	NA	0.0411284	103.439	504.293	1577.88	NA	NA	NA	NA	NA	NA
Mp6g15530	Mp6g15530	Mapoly0056s0065	NA	NA	0.293205	100.91	455.744	1169.75	NA	NA	NA	NA	NA	NA
Mp4g06650	Mp4g06650	Mapoly0125s0010	NA	NA	0.802787	100.795	234.29	418.28	NA	NA	NA	NA	NA	PANTHER:PTHR47102:PROTEIN BNI1
Mp2g23520	Mp2g23520	Mapoly0069s0001	NA	NA	0.0733775	100.455	296.627	287.356	NA	NA	NA	NA	Pfam:PF00520:Ion transport protein	PANTHER:PTHR45628:VOLTAGE-DEPENDENT CALCIUM CHANNEL TYPE A SUBUNIT ALPHA-1; PTHR45628:SF7:VOLTAGE-DEPENDENT CALCIUM CHANNEL TYPE A SUBUNIT ALPHA-1
Mp6g01320	Mp6g01320	Mapoly0052s0072	NA	NA	0.0678706	99.2523	273.763	236.974	NA	NA	NA	NA	Pfam:PF13414:TPR repeat	PANTHER:PTHR44314:CILIA- AND FLAGELLA-ASSOCIATED PROTEIN 70
Mp5g08990	Mp5g08990	Mapoly0095s0059	NA	NA	0.786979	98.2227	412.61	306.662	AT5G01710.1	6.75e-07	methyltransferases	NA	Pfam:PF05050:Methyltransferase FkbM domain	PTHR32026:SF25; PANTHER:PTHR32026:METHYLTRANSFERASE-LIKE PROTEIN 24
Mp3g07440	Mp3g07440	Mapoly0006s0218	NA	NA	0.114796	97.7077	513.588	1641.34	AT2G27040.1	2.39e-35	Argonaute family protein	AGO4 is a member of a class of PAZ/PIWI domain containing proteins involved in siRNA mediated gene silencing.Loss of function mutations have reduced site specific CpNpG and CpHpH methylation and increased susceptibility to bacterial pathogens.	Pfam:PF02171:Piwi domain	PANTHER:PTHR22891:EUKARYOTIC TRANSLATION INITIATION FACTOR 2C
Mp2g03000	Mp2g03000	Mapoly0075s0061	NA	NA	0.0638032	97.2884	424.538	436.098	NA	NA	NA	NA	NA	NA
Mp7g11140	Mp7g11140	Mapoly0003s0128	NA	NA	0.668226	96.61	401.088	694.234	NA	NA	NA	NA	NA	NA
Mp1g07770	Mp1g07770	Mapoly0036s0022	NA	NA	0.286999	96.0419	442.72	1184.79	AT1G18480.1	6.62e-79	Calcineurin-like metallo-phosphoesterase superfamily protein	NA	Pfam:PF00149:Calcineurin-like phosphoesterase	PANTHER:PTHR47680:SHEWANELLA-LIKE PROTEIN PHOSPHATASE 2
Mp3g08590	Mp3g08590	Mapoly0105s0058	NA	NA	0.593701	95.9397	312.354	395.57	AT3G26500.1	7.58e-10	plant intracellular ras group-related LRR 2	Encodes PIRL2, a member of the Plant Intracellular Ras-group-related LRRs (Leucine rich repeat proteins). PIRLs are a distinct, plant-specific class of intracellular LRRs that likely mediate protein interactions, possibly in the context of signal transduction.	Pfam:PF13855:Leucine rich repeat; Pfam:PF00612:IQ calmodulin-binding motif	PANTHER:PTHR15454:NISCHARIN RELATED
Mp6g01200	Mp6g01200	Mapoly0052s0084	NA	NA	0.0626243	94.3526	110.57	44.84	NA	NA	NA	NA	NA	PANTHER:PTHR15722:IFT140/172-RELATED; PTHR15722:SF7:INTRAFLAGELLAR TRANSPORT PROTEIN 140 HOMOLOG
Mp6g00780	Mp6g00780	Mapoly0052s0122	NA	NA	0.161169	93.7269	304.628	403.388	AT1G12430.2	3.75e-83	armadillo repeat kinesin 3	Encodes the kinesin-like protein PAK has an Armadillo motif tail and is involved in guard cell development in Arabidopsis (from Genbank record AF159052).However, no defect in stomatal complexes has been observed in loss of function mutations.	Pfam:PF00225:Kinesin motor domain	PANTHER:PTHR47968:CENTROMERE PROTEIN E; PTHR47968:SF34:KINESIN-LIKE PROTEIN
Mp6g10040	Mp6g10040	Mapoly0016s0047	NA	NA	0.143853	93.1773	390.728	399.264	NA	NA	NA	NA	Pfam:PF14645:Chibby family	NA
Mp2g10890	Mp2g10890	Mapoly0023s0055	NA	NA	0.222415	92.9187	424.606	1373.48	NA	NA	NA	NA	NA	NA
Mp3g12310	Mp3g12310	-	NA	NA	0.970222	92.4868	447.145	885.465	NA	NA	NA	NA	NA	NA
Mp1g09940	Mp1g09940	Mapoly0096s0007	NA	NA	0.243302	92.1313	411.069	1037.61	NA	NA	NA	NA	NA	NA
Mp8g15750	Mp8g15750	Mapoly0079s0037	NA	NA	0.904803	91.4159	182.047	195.651	AT3G25800.1	6.16e-08	protein phosphatase 2A subunit A2	one of three genes encoding the protein phosphatase 2A regulatory subunit	NA	PANTHER:PTHR21467:PROTEIN PHOSPHATASE 4 REGULATORY SUBUNIT 4 PPP4R4
Mp8g03340	Mp8g03340	Mapoly0012s0125	NA	NA	0.411734	91.3684	430.833	638.086	AT3G46510.1	2.25e-09	plant U-box 13	Encodes a protein containing a UND, a U-box, and an ARM domain. This protein has E3 ubiquitin ligase activity based on in vitro assays. Can be phosphorylated in vitro by MLPK, ARK1, and ARK2 but not by SD1-29.	NA	PANTHER:PTHR15599:RTDR1; PTHR15599:SF1:RADIAL SPOKE HEAD 14 HOMOLOG
Mp6g17070	Mp6g17070	Mapoly0144s0008	NA	NA	0.0664187	90.0756	449.164	617.205	NA	NA	NA	NA	NA	PANTHER:PTHR14952:ROPPORIN-1-LIKE PROTEIN; PTHR14952:SF9:ROPPORIN-1-LIKE PROTEIN
Mp1g04770	Mp1g04770	Mapoly0005s0131	NA	NA	0.254929	87.7428	387.838	493.248	NA	NA	NA	NA	NA	NA
Mp6g06150	Mp6g06150	Mapoly0097s0029	NA	NA	0.0239334	87.6794	230.056	368.695	AT5G02520.1	4.89e-06	NA	NA	NA	PANTHER:PTHR35311:KINETOCHORE-ASSOCIATED PROTEIN KNL-2 HOMOLOG; PTHR35311:SF1:KINETOCHORE-ASSOCIATED PROTEIN KNL-2 HOMOLOG
Mp5g17660	Mp5g17660	-	NA	NA	0.135106	86.5281	383.134	405.938	NA	NA	NA	NA	Pfam:PF05186:Dpy-30 motif	NA
Mp3g17890	Mp3g17890	Mapoly0039s0007	NA	NA	0.168395	85.0845	382.829	583.866	NA	NA	NA	NA	Pfam:PF14886:FAM183A and FAM183B related	PANTHER:PTHR33865:PROTEIN FAM183B; PTHR33865:SF3:PROTEIN FAM183B
Mp3g14400	Mp3g14400	Mapoly0004s0231	NA	NA	0.0559419	83.5359	367.837	1040.64	NA	NA	NA	NA	NA	NA
Mp2g09250	Mp2g09250	Mapoly0015s0208	NA	NA	0.315187	82.2623	146.023	84.3339	NA	NA	NA	NA	Pfam:PF13516:Leucine Rich repeat	PANTHER:PTHR24110:CENTROSOMAL PROTEIN OF 78 KDA
Mp6g12650	Mp6g12650	Mapoly0059s0081	NA	NA	0.337578	82.0192	177.867	153.575	NA	NA	NA	NA	NA	PANTHER:PTHR14919:KPL2-RELATED
Mp3g03000	Mp3g03000	Mapoly0252s0003	NA	NA	0.547023	81.6208	354.425	341.415	AT2G03200.1	2.87e-52	Eukaryotic aspartyl protease family protein	NA	Pfam:PF14541:Xylanase inhibitor C-terminal; Pfam:PF14543:Xylanase inhibitor N-terminal	PANTHER:PTHR13683:ASPARTYL PROTEASES; PTHR13683:SF679:ASPARTYL PROTEASE FAMILY PROTEIN 2
Mp7g01010	Mp7g01010	Mapoly0046s0023	NA	NA	0.354183	81.5112	250.617	236.21	AT1G10760.1	2.03e-105	Pyruvate phosphate dikinase, PEP/pyruvate binding domain	Encodes an &#945;-glucan, water dikinase required for starch degradation. Involved in cold-induced freezing tolerance. Mutations that eliminate the GWD protein or affect the dikinase domain of the enzyme dramatically reduce both the amount of phosphate in the amylopectin and the rate of starch degradation. Mature leaves of these mutants accumulate amounts of starch up to seven times greater than …	Pfam:PF01326:Pyruvate phosphate dikinase, AMP/ATP-binding domain	PTHR46999:SF2:PYRUVATE PHOSPHATE DIKINASE,PEP/PYRUVATE-BINDING; PANTHER:PTHR46999:ALPHA-GLUCAN WATER DIKINASE 1, CHLOROPLASTIC-RELATED
Mp6g18330	Mp6g18330	Mapoly0038s0043	MpDN4MT1a	N-4 cytosine-specific DNA methylase	0.037073	81.0376	346.604	876.507	NA	NA	NA	NA	Pfam:PF01555:DNA methylase	NA
Mp3g07450	Mp3g07450	Mapoly0006s0220	NA	NA	0.265715	79.9082	382.366	1159.17	AT2G27040.1	1.5e-37	Argonaute family protein	AGO4 is a member of a class of PAZ/PIWI domain containing proteins involved in siRNA mediated gene silencing.Loss of function mutations have reduced site specific CpNpG and CpHpH methylation and increased susceptibility to bacterial pathogens.	Pfam:PF02171:Piwi domain	PANTHER:PTHR22891:EUKARYOTIC TRANSLATION INITIATION FACTOR 2C
Mp2g12740	Mp2g12740	-	NA	NA	0.0298644	79.5794	410.645	793.285	NA	NA	NA	NA	NA	NA
Mp7g06280	Mp7g06280	Mapoly0057s0043	NA	NA	0.371377	77.8201	172.569	347.315	AT5G41020.1	2.58e-18	myb family transcription factor	NA	Pfam:PF00249:Myb-like DNA-binding domain	PANTHER:PTHR47430:GB|AAC33480.1; PTHR47430:SF4:GB|AAC33480.1
Mp2g22880	Mp2g22880	Mapoly0072s0044	NA	NA	0.631662	76.6901	188.718	351.061	NA	NA	NA	NA	NA	PANTHER:PTHR37695:RECOMBINATION INITIATION DEFECTS 3-RELATED
Mp5g03160	Mp5g03160	Mapoly0124s0007	NA	NA	0.841771	76.6528	270.948	685.542	NA	NA	NA	NA	NA	NA
Mp4g15270	Mp4g15270	Mapoly0119s0051	NA	NA	0.00980659	76.5301	85.1014	47.6462	AT4G34860.1	0	Plant neutral invertase family protein	NA	Pfam:PF12899:Alkaline and neutral invertase	PANTHER:PTHR31916; PTHR31916:SF15:ALKALINE/NEUTRAL INVERTASE D-RELATED
Mp2g17410	Mp2g17410	Mapoly0094s0009	NA	NA	0.57197	76.4417	343.308	691.32	AT5G55090.1	9.22e-51	mitogen-activated protein kinase kinase kinase 15	member of MEKK subfamily	Pfam:PF00069:Protein kinase domain	PANTHER:PTHR48011:CCR4-NOT TRANSCRIPTIONAL COMPLEX SUBUNIT CAF120-RELATED; PTHR48011:SF76:MITOGEN-ACTIVATED PROTEIN KINASE KINASE KINASE 15
Mp2g14530	Mp2g14530	Mapoly0042s0075	NA	NA	0.585126	75.7962	54.8839	33.2094	AT3G55550.1	5.42e-97	Concanavalin A-like lectin protein kinase family protein	NA	Pfam:PF07714:Protein tyrosine and serine/threonine kinase	PTHR27007:SF265:L-TYPE LECTIN-DOMAIN CONTAINING RECEPTOR KINASE VIII.1; PANTHER:PTHR27007
Mp2g23000	Mp2g23000	Mapoly0072s0031	MpBZR3	transcription factor, BZR/BES	0.0144756	75.72	14.6393	12.75	AT3G50750.1	8.22e-21	BES1/BZR1 homolog 1	NA	Pfam:PF05687:BES1/BZR1 plant transcription factor, N-terminal	PANTHER:PTHR31506:BES1/BZR1 HOMOLOG PROTEIN 3-RELATED; PTHR31506:SF2:BES1/BZR1 HOMOLOG PROTEIN 3
Mp6g01700	Mp6g01700	Mapoly0052s0034	NA	NA	0.756348	74.8273	144.912	108.234	NA	NA	NA	NA	NA	PANTHER:PTHR34491:A-TYPE INCLUSION PROTEIN, PUTATIVE-RELATED
Mp5g18950	Mp5g18950	Mapoly0073s0048	NA	NA	0.333632	74.758	353.74	600.271	NA	NA	NA	NA	NA	NA
Mp2g26660	Mp2g26660	Mapoly0025s0018	NA	NA	0.634788	74.251	216.71	394.636	AT1G69510.1	3.28e-23	cAMP-regulated phosphoprotein 19-related protein	NA	Pfam:PF04667:cAMP-regulated phosphoprotein/endosulfine conserved region	PANTHER:PTHR10358:ENDOSULFINE; PTHR10358:SF24:CAMP-REGULATED PHOSPHOPROTEIN 19-RELATED PROTEIN
Mp3g18400	Mp3g18400	Mapoly0140s0002	NA	NA	0.234322	73.4362	362.767	862.265	NA	NA	NA	NA	NA	NA
Mp8g16610	Mp8g16610	Mapoly0154s0003	NA	NA	0.123423	72.668	241.99	176.945	AT3G08550.1	6.3e-110	elongation defective 1 protein / ELD1 protein	mutant is Dwarfed and shows defects in cell elongation; Cellulose deficient; Plasma Membrane Protein	Pfam:PF13704:Glycosyl transferase family 2	PTHR46701:SF7:GLYCOSYLTRANSFERASE-LIKE KOBITO 1; PANTHER:PTHR46701:GLYCOSYLTRANSFERASE-LIKE KOBITO 1
Mp3g09830	Mp3g09830	Mapoly0085s0043	NA	NA	0.452796	72.5739	38.9382	7.30273	NA	NA	NA	NA	NA	NA
Mp3g14780	Mp3g14780	Mapoly0004s0193	NA	NA	0.547272	72.4986	118.248	101.497	AT5G22320.1	7.63e-13	Leucine-rich repeat (LRR) family protein	NA	Pfam:PF13855:Leucine rich repeat; Pfam:PF14580:Leucine-rich repeat	PTHR46652:SF3:LEUCINE-RICH REPEAT-CONTAINING PROTEIN 9; PANTHER:PTHR46652
Mp8g17480	Mp8g17480	Mapoly0030s0082	NA	NA	0.193173	71.5833	215.636	112.987	AT5G15720.1	1.44e-83	GDSL-motif lipase 7	Contains lipase signature motif and GDSL domain.	Pfam:PF00657:GDSL-like Lipase/Acylhydrolase	PTHR45648:SF94; PANTHER:PTHR45648:GDSL LIPASE/ACYLHYDROLASE FAMILY PROTEIN (AFU_ORTHOLOGUE AFUA_4G14700)
Mp6g10980	Mp6g10980	Mapoly0016s0136	NA	NA	0.87867	71.5068	253.011	478.593	NA	NA	NA	NA	NA	NA
Mp5g06940	Mp5g06940	Mapoly0136s0028	NA	NA	0.171685	71.3567	40.8896	7.62832	AT1G43780.1	1.34e-145	serine carboxypeptidase-like 44	NA	Pfam:PF00450:Serine carboxypeptidase	PANTHER:PTHR11802:SERINE PROTEASE FAMILY S10 SERINE CARBOXYPEPTIDASE; PTHR11802:SF376:SERINE CARBOXYPEPTIDASE-LIKE 41
Mp7g09670	Mp7g09670	Mapoly0156s0016	NA	NA	0.108229	71.3218	309.841	344.633	NA	NA	NA	NA	Pfam:PF11527:The ARF-like 2 binding protein BART	PANTHER:PTHR21532:PHOSPHODIESTERASE HL
Mp1g12960	Mp1g12960	Mapoly0019s0066	NA	NA	0.885417	70.0292	187.294	123.354	NA	NA	NA	NA	NA	NA
Mp1g04670	Mp1g04670	Mapoly0005s0140	NA	NA	0.895629	68.9798	216.214	305.347	AT1G27340.1	1.62e-70	Galactose oxidase/kelch repeat superfamily protein	NA	Pfam:PF00646:F-box domain	PTHR46301:SF31:F-BOX DOMAIN, GALACTOSE OXIDASE/KELCH, BETA-PROPELLER, GALACTOSE OXIDASE, BETA-PROPELLER-RELATED; PANTHER:PTHR46301:F-BOX/KELCH-REPEAT PROTEIN
Mp6g05670	Mp6g05670	Mapoly0097s0075	NA	NA	0.647882	68.5579	274.531	292.895	NA	NA	NA	NA	NA	NA
Mp7g17450	Mp7g17450	Mapoly0051s0082	NA	NA	0.0315576	68.3899	92.6221	33.5744	NA	NA	NA	NA	NA	NA
Mp1g28350	Mp1g28350	Mapoly0002s0044	NA	NA	0.511277	68.3501	125.28	58.0356	AT5G51640.1	3.34e-145	Plant protein of unknown function (DUF828)	Encodes leaf-senescence-related protein. A member of the TBL (TRICHOME BIREFRINGENCE-LIKE) gene family containing a plant-specific DUF231 (domain of unknown function) domain. TBL gene family has 46 members, two of which (TBR/AT5G06700 and TBL3/AT5G01360) have been shown to be involved in the synthesis and deposition of secondary wall cellulose, presumably by influencing the esterification state o…	Pfam:PF14416:PMR5 N terminal Domain; Pfam:PF13839:GDSL/SGNH-like Acyl-Esterase family found in Pmr5 and Cas1p	PTHR32285:SF18:PROTEIN YLS7; PANTHER:PTHR32285:PROTEIN TRICHOME BIREFRINGENCE-LIKE 9-RELATED
Mp6g08100	Mp6g08100	Mapoly0060s0111	NA	NA	0.262956	67.9144	153.176	89.5038	AT2G19170.1	0	subtilisin-like serine protease 3	Encodes a novel subtilisin-like serine protease.	Pfam:PF17766:Fibronectin type-III domain; Pfam:PF05922:Peptidase inhibitor I9; Pfam:PF00082:Subtilase family	PANTHER:PTHR10795:PROPROTEIN CONVERTASE SUBTILISIN/KEXIN; PTHR10795:SF725
Mp8g16030	Mp8g16030	Mapoly0079s0011	NA	NA	0.0343663	67.566	185.702	212.006	NA	NA	NA	NA	NA	NA
Mp3g04050	Mp3g04050	Mapoly0022s0126	NA	NA	0.84059	66.8119	278.358	399.51	AT1G02690.2	5.27e-14	importin alpha isoform 6	Putative importin alpha isoform. When overexpressed can rescue the impa-4 decreased transformation susceptibility phenotype.	Pfam:PF00514:Armadillo/beta-catenin-like repeat	PANTHER:PTHR23314:SPERM-ASSOCIATED ANTIGEN 6 ARMADILLO REPEAT-CONTAINING; PTHR23314:SF0:SPERM-ASSOCIATED ANTIGEN 6
Mp6g10970	Mp6g10970	Mapoly0016s0135	NA	NA	0.075414	66.572	280.032	787.139	NA	NA	NA	NA	NA	NA
Mp1g13440	Mp1g13440	Mapoly0019s0114	NA	NA	0.238088	66.2857	58.8041	27.9771	NA	NA	NA	NA	NA	NA
Mp3g22810	Mp3g22810	Mapoly0024s0058	NA	NA	0.410182	65.7551	254.021	254.481	NA	NA	NA	NA	Pfam:PF13864:Calmodulin-binding	PANTHER:PTHR21490:UNCHARACTERIZED; PTHR21490:SF2:ENKURIN DOMAIN-CONTAINING PROTEIN 1
Mp5g21140	Mp5g21140	Mapoly0058s0096	NA	NA	0.254451	65.6483	107.865	125.444	NA	NA	NA	NA	NA	PANTHER:PTHR34031:CENTROSOMAL PROTEIN OF 162 KDA
Mp6g05920	Mp6g05920	Mapoly0097s0052	NA	NA	0.0467741	64.667	410.548	658.973	NA	NA	NA	NA	NA	NA
Mp5g12740	Mp5g12740	Mapoly0092s0034	NA	NA	0.0226711	64.256	334.561	1067.12	NA	NA	NA	NA	NA	NA
Mp6g10880	Mp6g10880	Mapoly0016s0127	NA	NA	0.277766	64.2495	302.487	840.59	NA	NA	NA	NA	NA	NA
Mp7g08520	Mp7g08520	Mapoly0068s0006	NA	NA	0.509955	64.1126	137.574	127.469	NA	NA	NA	NA	NA	NA
Mp4g11990	Mp4g11990	-	NA	NA	0.37504	64.0235	141.546	58.5874	NA	NA	NA	NA	NA	NA
Mp4g22350	Mp4g22350	Mapoly0020s0005	NA	NA	0.798785	63.9211	292.239	409.2	AT4G25000.1	1.13e-157	alpha-amylase-like	Predicted to be secreted protein based on signalP prediction. Involved in starch mobilization. Mutants are defective in alpha-amylase activity. (Note: AMY1 has been found in the literature to be referred to as AMY3, which is not to be confused with AMY3/At1g69830).	Pfam:PF00128:Alpha amylase, catalytic domain; Pfam:PF07821:Alpha-amylase C-terminal beta-sheet domain	PANTHER:PTHR43447:ALPHA-AMYLASE; PTHR43447:SF36:ALPHA-AMYLASE ISOZYME 3D
Mp7g12860	Mp7g12860	Mapoly0003s0294	NA	NA	0.194272	63.801	59.1741	30.0773	NA	NA	NA	NA	NA	NA
Mp6g12440	Mp6g12440	Mapoly0059s0102	NA	NA	0.00758727	63.4869	69.029	39.6963	AT5G18680.1	3.11e-49	tubby like protein 11	Member of TLP family	Pfam:PF01167:Tub family	PTHR16517:SF20:TUBBY-RELATED PROTEIN 3; PANTHER:PTHR16517:TUBBY-RELATED
Mp6g01560	Mp6g01560	Mapoly0052s0048	NA	NA	0.0394563	63.4321	302.189	345.627	NA	NA	NA	NA	Pfam:PF03259:Roadblock/LC7 domain	PANTHER:PTHR10779:DYNEIN LIGHT CHAIN ROADBLOCK
Mp3g11840	Mp3g11840	Mapoly0037s0013	NA	NA	0.0459498	62.4989	92.0881	41.3042	NA	NA	NA	NA	NA	NA
Mp8g10170	Mp8g10170	Mapoly0008s0205	NA	NA	0.706121	62.4012	240.085	194.456	NA	NA	NA	NA	Pfam:PF12895:Anaphase-promoting complex, cyclosome, subunit 3	PTHR20931:SF0:TETRATRICOPEPTIDE REPEAT PROTEIN 30A; PANTHER:PTHR20931:UNCHARACTERIZED
Mp2g08540	Mp2g08540	Mapoly0015s0139	NA	NA	0.809363	62.1684	129.133	184.999	AT5G52200.2	1.93e-07	phosphoprotein phosphatase inhibitors	NA	Pfam:PF04979:Protein phosphatase inhibitor 2 (IPP-2)	PANTHER:PTHR12398:PROTEIN PHOSPHATASE INHIBITOR; PTHR12398:SF20:PROTEIN PHOSPHATASE 1, REGULATORY (INHIBITOR) SUBUNIT 2
Mp1g14470	Mp1g14470	Mapoly0153s0042	NA	NA	0.449766	60.9372	319.888	1016.73	NA	NA	NA	NA	NA	NA
Mp8g08480	Mp8g08480	Mapoly0063s0070	NA	NA	0.509385	60.92	233.394	216.023	NA	NA	NA	NA	Pfam:PF15867:Dynein attachment factor N-terminus; Pfam:PF13877:Potential Monad-binding region of RPAP3	PANTHER:PTHR28572:COILED-COIL DOMAIN-CONTAINING PROTEIN 103; PTHR28572:SF1:COILED-COIL DOMAIN-CONTAINING PROTEIN 103
Mp8g09780	Mp8g09780	Mapoly0008s0243	NA	NA	0.205617	60.7649	240.587	165.443	NA	NA	NA	NA	NA	NA
Mp2g24100	Mp2g24100	Mapoly0069s0059	NA	NA	0.117513	60.6875	36.7574	23.4614	NA	NA	NA	NA	NA	NA
Mp3g20050	Mp3g20050	Mapoly0049s0030	MpBBX2	transcription factor, BBX	0.435779	60.5355	29.6876	5.80193	AT5G54470.1	1.23e-17	B-box type zinc finger family protein	NA	Pfam:PF00643:B-box zinc finger	PANTHER:PTHR31717:ZINC FINGER PROTEIN CONSTANS-LIKE 10; PTHR31717:SF60:OS08G0178800 PROTEIN
Mp4g14480	Mp4g14480	Mapoly0070s0033	NA	NA	0.0326341	60.3608	283.176	339.756	NA	NA	NA	NA	Pfam:PF02010:REJ domain	PANTHER:PTHR38537:JITTERBUG, ISOFORM N
Mp8g06210	Mp8g06210	Mapoly0013s0169	NA	NA	0.0885457	60.2793	167.926	187.386	NA	NA	NA	NA	NA	PANTHER:PTHR31935:COILED-COIL DOMAIN-CONTAINING PROTEIN 13
Mp8g07650	Mp8g07650	Mapoly0013s0030	NA	NA	0.0299692	60.1403	329.183	1071.61	NA	NA	NA	NA	NA	NA
Mp3g02280	Mp3g02280	Mapoly0007s0217	NA	NA	0.0264646	59.6543	299.399	473.624	NA	NA	NA	NA	NA	NA
Mp8g17350	Mp8g17350	Mapoly0030s0069	NA	NA	0.4506	59.6538	121.12	190.359	AT2G20050.1	5.84e-27	protein serine/threonine phosphatases;protein kinases;catalytics;cAMP-dependent protein kinase regulators;ATP binding;protein serine/threonine phosphatases	NA	Pfam:PF00027:Cyclic nucleotide-binding domain	PANTHER:PTHR11635:CAMP-DEPENDENT PROTEIN KINASE REGULATORY CHAIN
Mp7g15690	Mp7g15690	Mapoly0111s0050	NA	NA	0.569145	59.5887	126.318	63.2977	AT2G37770.2	5.8e-123	NAD(P)-linked oxidoreductase superfamily protein	NA	Pfam:PF00248:Aldo/keto reductase family	PANTHER:PTHR11732:ALDO/KETO REDUCTASE; PTHR11732:SF456:ALDO/KETO REDUCTASE FAMILY OXIDOREDUCTASE
Mp1g07630	Mp1g07630	Mapoly0036s0009	NA	NA	0.416564	59.4458	136.317	128.715	NA	NA	NA	NA	Pfam:PF18383:Intraflagellar transport 81 calponin homology domain	PANTHER:PTHR15614:INTRAFLAGELLAR TRANSPORT PROTEIN 81 HOMOLOG
Mp2g03070	Mp2g03070	Mapoly0075s0068	NA	NA	0.720775	59.3475	225.418	379.568	NA	NA	NA	NA	NA	NA
Mp2g05880	Mp2g05880	Mapoly0021s0044	NA	NA	0.372105	59.0925	253.485	282.085	AT4G01370.1	5.78e-97	MAP kinase 4	Encodes a nuclear and cytoplasmically localized MAP kinase involved in mediating responses to pathogens. Its substrates include MKS1 and probably MAP65-1.The MAP65-1 interaction is involved in mediating cortical microtuble organization.	Pfam:PF00069:Protein kinase domain	PANTHER:PTHR24055:MITOGEN-ACTIVATED PROTEIN KINASE; PTHR24055:SF79:MITOGEN-ACTIVATED PROTEIN KINASE 15
Mp6g21180	Mp6g21180	Mapoly0091s0037	NA	NA	0.0933605	58.6059	204.715	271.263	NA	NA	NA	NA	Pfam:PF14772:Sperm tail	PTHR21625:SF0:DYNEIN REGULATORY COMPLEX SUBUNIT 2; PANTHER:PTHR21625:NYD-SP28 PROTEIN
Mp7g18720	Mp7g18720	Mapoly0067s0105	NA	NA	0	58.3346	6.34862	1.17563	NA	NA	NA	NA	NA	NA
Mp8g11160	Mp8g11160	Mapoly0008s0105	NA	NA	0.786296	57.9157	253.206	605.047	NA	NA	NA	NA	NA	NA
Mp4g08360	Mp4g08360	Mapoly0120s0010	NA	NA	0.543494	57.645	177.802	202.506	NA	NA	NA	NA	NA	NA
Mp3g07330	Mp3g07330	Mapoly0006s0207	NA	NA	0.396928	57.2021	288.317	591.999	AT2G23450.2	2.91e-78	Protein kinase superfamily protein	NA	Pfam:PF07714:Protein tyrosine and serine/threonine kinase	PANTHER:PTHR27005:WALL-ASSOCIATED RECEPTOR KINASE-LIKE 21; PTHR27005:SF325:WALL-ASSOCIATED RECEPTOR KINASE-LIKE 14
Mp8g16615a	Mp8g16615a	-	NA	NA	0.130258	56.6677	187.31	111.849	NA	NA	NA	NA	NA	NA
Mp2g17780	Mp2g17780	Mapoly0094s0046	NA	NA	0.0851459	56.6629	208.092	230.608	AT4G37800.1	2.43e-95	xyloglucan endotransglucosylase/hydrolase 7	NA	Pfam:PF06955:Xyloglucan endo-transglycosylase (XET) C-terminus; Pfam:PF00722:Glycosyl hydrolases family 16	PANTHER:PTHR31062:XYLOGLUCAN ENDOTRANSGLUCOSYLASE/HYDROLASE PROTEIN 8-RELATED; PTHR31062:SF243:XYLOGLUCAN ENDOTRANSGLUCOSYLASE/HYDROLASE PROTEIN 5-RELATED
Mp1g14920	Mp1g14920	Mapoly0033s0169	NA	NA	0.202746	56.3539	190.174	174.667	AT3G56190.1	2.31e-36	alpha-soluble NSF attachment protein 2	Encodes one of two alpha-SNAPs (soluble NSF attachment protein) in Arabidopsis	Pfam:PF14938:Soluble NSF attachment protein, SNAP	PTHR13768:SF38:NSF ATTACHMENT PROTEIN-RELATED; PANTHER:PTHR13768:SOLUBLE NSF ATTACHMENT PROTEIN SNAP
Mp1g22940	Mp1g22940	Mapoly0065s0082	NA	NA	0.865635	56.2906	204.85	165.187	NA	NA	NA	NA	NA	NA
Mp7g12820	Mp7g12820	Mapoly0003s0290	NA	NA	0.229509	56.1879	85.3028	63.9776	NA	NA	NA	NA	NA	NA
Mp1g21530	Mp1g21530	Mapoly0001s0488	NA	NA	0.507359	55.6151	251.919	266.277	AT1G78850.1	6.32e-07	D-mannose binding lectin protein with Apple-like carbohydrate-binding domain	curculin-like (mannose-binding) lectin family protein, low similarity to ser/thr protein kinase from Zea mays (GI:2598067); contains Pfam lectin (probable mannose binding) domain PF01453 but not the protein kinase domain of the Z. mays protein	NA	NA
Mp8g01460	Mp8g01460	Mapoly0064s0051	NA	NA	0.578921	55.3545	216.415	187.257	NA	NA	NA	NA	NA	PTHR37028:SF4:UNNAMED PRODUCT; PANTHER:PTHR37028:UNNAMED PRODUCT-RELATED
Mp4g02160	Mp4g02160	Mapoly0080s0083	NA	NA	0.044763	55.2929	220.213	182.654	AT1G20550.1	1.39e-127	O-fucosyltransferase family protein	NA	Pfam:PF10250:GDP-fucose protein O-fucosyltransferase	PTHR31818:SF1:O-FUCOSYLTRANSFERASE 16; PANTHER:PTHR31818:O-FUCOSYLTRANSFERASE 16
Mp6g05090	Mp6g05090	-	NA	NA	0.468586	55.0892	300.682	572.396	NA	NA	NA	NA	NA	NA
Mp6g11320	Mp6g11320	Mapoly0016s0171	NA	NA	0.0969363	55.078	215.996	209.371	NA	NA	NA	NA	NA	PTHR23048:SF32:DYNEIN REGULATORY COMPLEX PROTEIN 8; PANTHER:PTHR23048:MYOSIN LIGHT CHAIN 1, 3
Mp5g08900	Mp5g08900	Mapoly0095s0068	NA	NA	0.138583	54.6913	275.605	174.906	AT3G23730.1	3.07e-87	xyloglucan endotransglucosylase/hydrolase 16	NA	Pfam:PF00722:Glycosyl hydrolases family 16; Pfam:PF06955:Xyloglucan endo-transglycosylase (XET) C-terminus	PANTHER:PTHR31062:XYLOGLUCAN ENDOTRANSGLUCOSYLASE/HYDROLASE PROTEIN 8-RELATED; PTHR31062:SF243:XYLOGLUCAN ENDOTRANSGLUCOSYLASE/HYDROLASE PROTEIN 5-RELATED
Mp5g09500	Mp5g09500	Mapoly0095s0010	NA	NA	0.349606	54.4663	237.003	607.189	AT5G01320.1	0	Thiamine pyrophosphate dependent pyruvate decarboxylase family protein	NA	Pfam:PF02776:Thiamine pyrophosphate enzyme, N-terminal TPP binding domain; Pfam:PF00205:Thiamine pyrophosphate enzyme, central domain; Pfam:PF02775:Thiamine pyrophosphate enzyme, C-terminal TPP binding domain	PANTHER:PTHR43452:PYRUVATE DECARBOXYLASE; PTHR43452:SF20:PYRUVATE DECARBOXYLASE 2
Mp3g02620	Mp3g02620	-	NA	NA	0.448892	54.3741	271.287	392.619	NA	NA	NA	NA	NA	NA
Mp4g19190	Mp4g19190	Mapoly0169s0025	NA	NA	0.111745	53.7879	195.279	168.095	NA	NA	NA	NA	Pfam:PF08477:Ras of Complex, Roc, domain of DAPkinase	PANTHER:PTHR13236:DYNEIN 2 LIGHT INTERMEDIATE CHAIN, ISOFORM 2
Mp3g13410	Mp3g13410	Mapoly0050s0133	NA	NA	0.237039	52.6993	60.4341	71.2324	NA	NA	NA	NA	NA	NA
Mp1g18480	Mp1g18480	Mapoly0001s0186	NA	NA	0.699536	52.1709	257.294	828.15	NA	NA	NA	NA	NA	NA
Mp7g18180	Mp7g18180	Mapoly0102s0022	NA	NA	0.00326196	51.9234	240.737	295.036	AT3G43660.1	6.72e-58	Vacuolar iron transporter (VIT) family protein	NA	Pfam:PF01988:VIT family	PTHR31851:SF60:VACUOLAR IRON TRANSPORTER HOMOLOG 2.1; PANTHER:PTHR31851:FE(2+)/MN(2+) TRANSPORTER PCL1
Mp1g03390	Mp1g03390	Mapoly0005s0268	NA	NA	0.831832	51.9224	224.063	356.579	NA	NA	NA	NA	NA	NA
Mp2g00870	Mp2g00870	Mapoly0028s0064	NA	NA	0.532776	51.8716	274.638	810.948	NA	NA	NA	NA	NA	NA
Mp2g11560	Mp2g11560	Mapoly0023s0122	NA	NA	0.214471	51.6587	79.8927	67.4564	NA	NA	NA	NA	NA	NA
Mp1g05290	Mp1g05290	Mapoly0005s0079	NA	NA	0.116975	51.6034	157.921	117.452	NA	NA	NA	NA	Pfam:PF08190:PIH1 N-terminal domain	PTHR22997:SF0:PIH1 DOMAIN-CONTAINING PROTEIN 1; PANTHER:PTHR22997:UNCHARACTERIZED
Mp6g01930	Mp6g01930	Mapoly0052s0011	NA	NA	0.0549792	51.4249	30.7365	25.9055	NA	NA	NA	NA	NA	NA
Mp1g13810	Mp1g13810	Mapoly0019s0151	NA	NA	0.254492	51.3375	173.054	167.392	NA	NA	NA	NA	NA	PANTHER:PTHR16216:DYNEIN ASSEMBLY FACTOR 5, AXONEMAL
Mp7g13360	Mp7g13360	Mapoly0009s0022	NA	NA	0.122927	50.9877	59.581	22.0007	NA	NA	NA	NA	Pfam:PF14970:Domain of unknown function (DUF4509)	PANTHER:PTHR35076:TUBULIN EPSILON AND DELTA COMPLEX PROTEIN 1
Mp3g04680	Mp3g04680	Mapoly0022s0061	NA	NA	0.235193	50.9656	253.77	511.886	AT1G22170.1	1.32e-18	Phosphoglycerate mutase family protein	NA	Pfam:PF00300:Histidine phosphatase superfamily (branch 1)	PTHR11931:SF0:PHOSPHOGLYCERATE MUTASE; PANTHER:PTHR11931:PHOSPHOGLYCERATE MUTASE
Mp6g16010	Mp6g16010	Mapoly0056s0113	NA	NA	0.157249	50.8191	209.733	325.31	AT1G18530.1	9.13e-12	EF hand calcium-binding protein family	NA	Pfam:PF13833:EF-hand domain pair; Pfam:PF13499:EF-hand domain pair	PANTHER:PTHR45942:PROTEIN PHOSPATASE 3 REGULATORY SUBUNIT B ALPHA ISOFORM TYPE 1; PTHR45942:SF1:PROTEIN PHOSPATASE 3 REGULATORY SUBUNIT B ALPHA ISOFORM TYPE 1
Mp7g17660	Mp7g17660	Mapoly0051s0102	NA	NA	0.920772	50.8188	84.8296	98.7465	AT5G47820.1	7.66e-122	P-loop containing nucleoside triphosphate hydrolases superfamily protein	encodes a kinesin-like protein with an N-terminal microtubule binding motor domain. Protein is localized to the periphery of the cytoplasm and mutants in the gene exhibit altered orientation of cellulose microfibrils and reduced mechanical strength of fibers.	Pfam:PF00225:Kinesin motor domain	PTHR47969:SF15:CHROMOSOME-ASSOCIATED KINESIN KIF4A-RELATED; PANTHER:PTHR47969:CHROMOSOME-ASSOCIATED KINESIN KIF4A-RELATED
Mp6g00520	Mp6g00520	Mapoly0104s0014	NA	NA	0.0470766	50.7477	166.294	126.867	NA	NA	NA	NA	NA	NA
Mp5g09080	Mp5g09080	Mapoly0095s0051	NA	NA	0.104505	50.6438	107.397	86.2801	AT5G27630.1	3.19e-23	acyl-CoA binding protein 5	Acyl-CoA binding protein with high affinity for oleoyl-CoA. Expressed in all plant organs. Involved in fatty acid transport.	Pfam:PF13415:Galactose oxidase, central domain; Pfam:PF07646:Kelch motif	PANTHER:PTHR46228:KELCH DOMAIN-CONTAINING PROTEIN; PTHR46228:SF2:DOMAIN-CONTAINING PROTEIN, PUTATIVE-RELATED
Mp8g18580	Mp8g18580	Mapoly0192s0003	NA	NA	0.15877	50.2956	113.21	119.097	NA	NA	NA	NA	NA	PANTHER:PTHR31540:CENTROSOMAL PROTEIN OF 131 KDA
Mp7g17680	Mp7g17680	Mapoly0051s0104	NA	NA	0.152873	49.8525	260.029	832.444	NA	NA	NA	NA	NA	PANTHER:PTHR45691:PROTEIN DIAPHANOUS; PTHR45691:SF6:PROTEIN DIAPHANOUS
Mp7g14600	Mp7g14600	Mapoly0009s0145	NA	NA	0.047815	49.706	143.687	82.7772	AT3G42660.1	4.23e-07	transducin family protein / WD-40 repeat family protein	NA	Pfam:PF07676:WD40-like Beta Propeller Repeat	PANTHER:PTHR16517:TUBBY-RELATED; PTHR16517:SF1:WD REPEAT-CONTAINING PROTEIN 35
Mp3g02820	Mp3g02820	Mapoly0007s0270	NA	NA	0.909633	49.5659	214.266	207.785	NA	NA	NA	NA	Pfam:PF00248:Aldo/keto reductase family	PANTHER:PTHR11732:ALDO/KETO REDUCTASE; PTHR11732:SF5:ALDO-KETO REDUCTASE YHDN
Mp1g06230	Mp1g06230	Mapoly0043s0015	NA	NA	0.129773	49.444	166.275	174.685	NA	NA	NA	NA	Pfam:PF13432:Tetratricopeptide repeat	PANTHER:PTHR46492:DYNEIN ASSEMBLY FACTOR 4, AXONEMAL
Mp5g19660	Mp5g19660	Mapoly0134s0024	NA	NA	0.00607307	49.4307	252.646	760.226	NA	NA	NA	NA	NA	NA
Mp2g05590	Mp2g05590	Mapoly0021s0015	NA	NA	0.435076	49.4145	250.048	732.646	NA	NA	NA	NA	NA	NA
Mp2g22500	Mp2g22500	Mapoly0072s0081	NA	NA	0.813526	49.3462	213.792	260.306	AT4G29140.1	5.26e-138	MATE efflux family protein	NA	Pfam:PF01554:MatE	PTHR11206:SF374:PROTEIN DETOXIFICATION 49; PANTHER:PTHR11206:MULTIDRUG RESISTANCE PROTEIN
Mp8g13440	Mp8g13440	Mapoly0110s0025	NA	NA	0.398163	49.241	199.485	326.395	AT5G19330.1	4.11e-16	ARM repeat protein interacting with ABF2	Encodes an armadillo repeat protein involved in the abscisic acid response. The protein interacts with a transcription factor, ABF2, which controls ABA-dependent gene expression via the G-box-type ABA-responsive elements.	Pfam:PF00651:BTB/POZ domain	PANTHER:PTHR24413:SPECKLE-TYPE POZ PROTEIN; PTHR24413:SF229:GH01369P
Mp6g01040	Mp6g01040	Mapoly0052s0100	NA	NA	0.621187	49.2322	50.3298	52.7458	NA	NA	NA	NA	NA	NA
Mp3g04830	Mp3g04830	Mapoly0022s0046	NA	NA	0.598426	49.152	63.6181	27.15	NA	NA	NA	NA	Pfam:PF14726:Rotatin, an armadillo repeat protein, centriole functioning	PANTHER:PTHR31691:ROTATIN
Mp6g19700	Mp6g19700	Mapoly0045s0093	NA	NA	0.413556	48.9441	131.658	101.789	NA	NA	NA	NA	Pfam:PF01753:MYND finger	PANTHER:PTHR13244:ZINC FINGER MYND DOMAIN CONTAINING PROTEIN 10
Mp3g13200	Mp3g13200	Mapoly0050s0112	NA	NA	0.0624653	48.7405	261.689	804.721	NA	NA	NA	NA	NA	NA
Mp1g00390	Mp1g00390	Mapoly0103s0048	NA	NA	0.35561	48.713	193.303	234.08	NA	NA	NA	NA	Pfam:PF04712:Radial spokehead-like protein	PANTHER:PTHR13159:RADIAL SPOKEHEAD-RELATED; PTHR13159:SF0:RADIAL SPOKE HEAD COMPONENT 4A
Mp4g12350	Mp4g12350	Mapoly0011s0217	MpHA6	Plasma membrane H+-ATPase	0.802112	48.5702	217.977	325.13	AT5G62670.1	0	H(+)-ATPase 11	NA	Pfam:PF00122:E1-E2 ATPase; Pfam:PF00690:Cation transporter/ATPase, N-terminus; Pfam:PF00702:haloacid dehalogenase-like hydrolase	PTHR42861:SF25:ATPASE 8, PLASMA MEMBRANE-TYPE; PANTHER:PTHR42861:CALCIUM-TRANSPORTING ATPASE
Mp6g11660	Mp6g11660	Mapoly0016s0205	NA	NA	0.0182512	48.0362	230.865	483.808	AT1G50010.1	0	tubulin alpha-2 chain	Encodes alpha-2,4 tubulin. TUA2 and TUA4 encode identical proteins.	Pfam:PF03953:Tubulin C-terminal domain; Pfam:PF00091:Tubulin/FtsZ family, GTPase domain	PANTHER:PTHR11588:TUBULIN; PTHR11588:SF405:TUBULIN ALPHA CHAIN
Mp4g12290	Mp4g12290	Mapoly0011s0211	NA	NA	0.106166	47.9994	213.783	226.327	NA	NA	NA	NA	Pfam:PF14931:Intraflagellar transport complex B, subunit 20	PANTHER:PTHR31978:INTRAFLAGELLAR TRANSPORT PROTEIN 20 HOMOLOG
Mp6g14970	Mp6g14970	-	NA	NA	0.0994955	47.8585	248.295	680.69	NA	NA	NA	NA	NA	NA
Mp8g05140	Mp8g05140	Mapoly0081s0015	NA	NA	0.0206925	47.7682	250.277	737.184	NA	NA	NA	NA	NA	NA
Mp5g18560	Mp5g18560	Mapoly0073s0084	NA	NA	0.145497	47.6806	237.36	503.696	AT4G37990.1	5.1e-119	elicitor-activated gene 3-2	Encodes an aromatic alcohol:NADP+ oxidoreductase whose mRNA levels are increased in response to treatment with a variety of phytopathogenic bacteria. Though similar to mannitol dehydrogenases, this enzyme does not have mannitol dehydrogenase activity.	Pfam:PF08240:Alcohol dehydrogenase GroES-like domain; Pfam:PF00107:Zinc-binding dehydrogenase	PANTHER:PTHR42683:ALDEHYDE REDUCTASE; PTHR42683:SF65:CINNAMYL ALCOHOL DEHYDROGENASE 8
Mp8g05630	Mp8g05630	Mapoly0081s0064	NA	NA	0.317431	47.0066	225.534	613.1	NA	NA	NA	NA	NA	NA
Mp1g01730	Mp1g01730	Mapoly0029s0072	NA	NA	0.115418	46.9573	74.3922	42.5974	NA	NA	NA	NA	NA	NA
Mp3g17380	Mp3g17380	Mapoly0039s0056	NA	NA	0.439131	46.7102	160.704	194.998	NA	NA	NA	NA	NA	PANTHER:PTHR34649:CILIA- AND FLAGELLA-ASSOCIATED PROTEIN 99
Mp4g10630	Mp4g10630	Mapoly0011s0049	NA	NA	0.36495	46.6977	212.122	259.883	NA	NA	NA	NA	NA	NA
Mp3g24910	Mp3g24910	Mapoly0100s0004	NA	NA	0.249852	46.5843	149.298	155.177	AT4G10850.1	6.15e-58	Nodulin MtN3 family protein	NA	Pfam:PF03083:Sugar efflux transporter for intercellular exchange	PANTHER:PTHR10791:RAG1-ACTIVATING PROTEIN 1; PTHR10791:SF159:BIDIRECTIONAL SUGAR TRANSPORTER SWEET5
Mp4g00510	Mp4g00510	Mapoly0066s0090	NA	NA	0.779055	46.5416	124.132	164.442	NA	NA	NA	NA	NA	PTHR28584:SF1:FAMILY WITH SEQUENCE SIMILARITY 228 MEMBER A; PANTHER:PTHR28584:FAMILY WITH SEQUENCE SIMILARITY 228 MEMBER A
Mp3g11780	Mp3g11780	Mapoly0037s0019	NA	NA	0.0283487	46.1867	206.465	580.461	AT1G50010.1	0	tubulin alpha-2 chain	Encodes alpha-2,4 tubulin. TUA2 and TUA4 encode identical proteins.	Pfam:PF03953:Tubulin C-terminal domain; Pfam:PF00091:Tubulin/FtsZ family, GTPase domain	PANTHER:PTHR11588:TUBULIN; PTHR11588:SF362:TUBULIN ALPHA CHAIN
Mp8g11690	Mp8g11690	Mapoly0008s0046	NA	NA	0.53518	46.1332	148.154	263.335	AT5G05630.1	1.73e-75	Amino acid permease family protein	NA	Pfam:PF13520:Amino acid permease	PANTHER:PTHR45826:POLYAMINE TRANSPORTER PUT1; PTHR45826:SF17:OS12G0580400 PROTEIN
Mp5g13750	Mp5g13750	Mapoly0032s0065	NA	NA	0.0126796	45.8014	124.425	67.8175	AT1G08280.1	3e-74	Glycosyltransferase family 29 (sialyltransferase) family protein	NA	Pfam:PF00777:Glycosyltransferase family 29 (sialyltransferase)	PANTHER:PTHR46779:BETA-1,6-GALACTOSYLTRANSFERASE GALT29A
Mp6g00730	Mp6g00730	Mapoly0052s0127	NA	NA	0.00644123	45.7214	207.467	657.05	AT1G35710.1	5.11e-56	Protein kinase family protein with leucine-rich repeat domain	NA	Pfam:PF08263:Leucine rich repeat N-terminal domain; Pfam:PF13855:Leucine rich repeat; Pfam:PF00560:Leucine Rich Repeat	PTHR48055:SF7:MDIS1-INTERACTING RECEPTOR LIKE KINASE 2-LIKE; PANTHER:PTHR48055:LEUCINE-RICH REPEAT RECEPTOR PROTEIN KINASE EMS1
Mp1g27230	Mp1g27230	Mapoly0002s0155	NA	NA	0.0444662	45.2284	145.313	111.174	AT1G62370.1	6.42e-12	RING/U-box superfamily protein	NA	Pfam:PF13920:Zinc finger, C3HC4 type (RING finger)	PANTHER:PTHR46629:OS01G0917900 PROTEIN
Mp2g02450	Mp2g02450	Mapoly0075s0006	NA	NA	0.0152769	45.1609	235.001	693.965	NA	NA	NA	NA	NA	NA
Mp2g24090	Mp2g24090	Mapoly0069s0058	NA	NA	0	44.7424	26.8184	17.1416	NA	NA	NA	NA	NA	NA
Mp8g06000	Mp8g06000	Mapoly0013s0190	NA	NA	0.532454	44.354	193.407	263.831	NA	NA	NA	NA	NA	NA
Mp6g20910	Mp6g20910	Mapoly0091s0064	NA	NA	0.350319	44.2917	65.5995	32.8466	AT5G22320.1	1.05e-09	Leucine-rich repeat (LRR) family protein	NA	Pfam:PF13855:Leucine rich repeat	PANTHER:PTHR15454:NISCHARIN RELATED; PTHR15454:SF34:LEUCINE-RICH REPEAT AND COILED-COIL DOMAIN-CONTAINING PROTEIN 1
Mp2g10600	Mp2g10600	Mapoly0023s0028	NA	NA	0.658998	44.154	196.231	206.836	NA	NA	NA	NA	Pfam:PF14769:Flagellar C1a complex subunit C1a-32	PANTHER:PTHR28457:COILED-COIL DOMAIN-CONTAINING PROTEIN 189
Mp1g13010	Mp1g13010	Mapoly0019s0071	MpDUO1	R2R3-myb transcription factor, ortholog of Arabidopsis thaliana DUO1; MPGENES	0.642669	44.144	184.626	156.718	AT3G60460.1	5.92e-52	myb-like HTH transcriptional regulator family protein	Encodes an R2R3 myb transcription factor that is required for male gamete formation, specifically for entry of the generative cell into mitosis. Specifically expressed in the male germline.	Pfam:PF13921:Myb-like DNA-binding domain	PTHR47996:SF3:TRANSCRIPTION FACTOR DUO1; PANTHER:PTHR47996:TRANSCRIPTION FACTOR DUO1
Mp3g18140	Mp3g18140	Mapoly0140s0027	NA	NA	0.979706	43.9195	93.6741	58.9997	NA	NA	NA	NA	NA	NA
Mp8g16010	Mp8g16010	Mapoly0079s0013	MpSYP6B	Ortholog of Arabidopsis SYP61 gene	0.0323128	43.8639	88.7819	111.13	AT1G28490.1	1.56e-59	syntaxin of plants 61	Encodes one of 24 Arabidopsis syntaxins. Its mRNA has been shown to be expressed.	Pfam:PF09177:Syntaxin 6, N-terminal	PANTHER:PTHR19957:SYNTAXIN; PTHR19957:SF224:SYNTAXIN-61
Mp6g11060	Mp6g11060	Mapoly0016s0145	NA	NA	0.0571744	43.6932	193.196	359.101	AT5G42190.1	3.8e-11	E3 ubiquitin ligase SCF complex subunit SKP1/ASK1 family protein	Similar to SKP1 in yeast and humans which are involved in mitotic cell cycle control and ubiquitin mediated proteolysis.	Pfam:PF03931:Skp1 family, tetramerisation domain	PTHR11165:SF124:S-PHASE KINASE-ASSOCIATED PROTEIN-RELATED; PANTHER:PTHR11165:SKP1
Mp8g01770	Mp8g01770	Mapoly0064s0023	MpGRAS7	transcription factor, GRAS	0.419932	43.357	94.0249	62.5927	AT3G03450.1	1.73e-93	RGA-like 2	Encodes a DELLA protein, a member of the GRAS superfamily of putative transcription factors. DELLA proteins restrain the cell proliferation and expansion that drives plant growth. Negative regulator of the response to GA in controlling seed germination. GA triggers the degradation of RGL2 protein in a process blocked by both proteasome inhibitors and serine/threonine phosphatase inhibitors. The p…	Pfam:PF03514:GRAS domain family	PANTHER:PTHR31636:OSJNBA0084A10.13 PROTEIN-RELATED; PTHR31636:SF7:OS05G0574900 PROTEIN
Mp5g02870	Mp5g02870	Mapoly0124s0036	NA	NA	0.0193469	43.2528	214.582	621.402	AT2G41860.1	2.62e-18	calcium-dependent protein kinase 14	member of Calcium Dependent Protein Kinase	Pfam:PF00069:Protein kinase domain	PANTHER:PTHR24346:MAP/MICROTUBULE AFFINITY-REGULATING KINASE
Mp5g23060	Mp5g23060	Mapoly0010s0150	NA	NA	0.209856	43.1367	74.3758	50.4658	NA	NA	NA	NA	NA	NA
Mp7g05550	Mp7g05550	Mapoly0057s0115	NA	NA	0.221953	42.8685	205.896	306.768	NA	NA	NA	NA	NA	NA
MpVg00045	MpVg00045	-	NA	NA	0.00662073	42.4492	225.129	418.145	NA	NA	NA	NA	Pfam:PF05186:Dpy-30 motif	NA
Mp2g05140	Mp2g05140	Mapoly0031s0168	NA	NA	0.158563	42.3938	216.79	680.309	AT2G41860.1	1.82e-17	calcium-dependent protein kinase 14	member of Calcium Dependent Protein Kinase	Pfam:PF00069:Protein kinase domain	PANTHER:PTHR24347:SERINE/THREONINE-PROTEIN KINASE
Mp2g15690	Mp2g15690	Mapoly0082s0066	NA	NA	0.245086	42.3615	75.0866	44.4442	NA	NA	NA	NA	NA	NA
Mp2g06900	Mp2g06900	Mapoly0021s0143	NA	NA	0.759907	42.1034	110.165	75.5951	NA	NA	NA	NA	NA	PTHR43939:SF29:CENTROSOMAL PROTEIN; PANTHER:PTHR43939
Mp8g08250	Mp8g08250	Mapoly0063s0093	NA	NA	0.751453	42.0623	89.7937	72.5633	AT1G73660.1	9.03e-75	protein tyrosine kinase family protein	Encodes a protein with similarity to MAPKKKs. May function as a negative regulator of salt tolerance.	Pfam:PF07714:Protein tyrosine and serine/threonine kinase; Pfam:PF07651:ANTH domain	PTHR44329:SF185:MAP KINASE KINASE KINASE-LIKE PROTEIN; PANTHER:PTHR44329:SERINE/THREONINE-PROTEIN KINASE TNNI3K-RELATED
Mp6g15960	Mp6g15960	Mapoly0056s0108	NA	NA	0.229141	42.0516	23.811	9.84224	NA	NA	NA	NA	NA	NA
Mp1g10600	Mp1g10600	Mapoly0014s0168	NA	NA	0.149153	41.9656	76.8829	58.4177	NA	NA	NA	NA	NA	NA
Mp7g14250	Mp7g14250	Mapoly0009s0110	NA	NA	0.160413	41.965	25.5998	8.52896	AT5G23570.1	5.9e-14	XS domain-containing protein / XS zinc finger domain-containing protein-related	Required for posttranscriptional gene silencing and natural virus resistance.SGS3 is a member of an 'unknown' protein family. Members of this family have predicted coiled coiled domains suggesting oligomerization and a potential zinc finger domain. Involved in the production of trans-acting siRNAs, through direct or indirect stabilization of cleavage fragments of the primary ta-siRNA transcript. …	Pfam:PF13920:Zinc finger, C3HC4 type (RING finger); Pfam:PF03468:XS domain	PTHR46602:SF1:PROTEIN SUPPRESSOR OF GENE SILENCING 3; PANTHER:PTHR46602:PROTEIN SUPPRESSOR OF GENE SILENCING 3
Mp3g04670	Mp3g04670	Mapoly0022s0062	NA	NA	0.730306	41.9553	79.4155	118.34	AT3G61050.1	4.07e-91	Calcium-dependent lipid-binding (CaLB domain) family protein	NA	Pfam:PF17047:Synaptotagmin-like mitochondrial-lipid-binding domain	PANTHER:PTHR10774:EXTENDED SYNAPTOTAGMIN-RELATED; PTHR10774:SF190:C2 CALCIUM/LIPID-BINDING ENDONUCLEASE/EXONUCLEASE/PHOSPHATASE-RELATED
Mp7g08500	Mp7g08500	Mapoly0068s0004	MpCAPE	adenylyl cyclase with a phosphodiestrase domain	0.176188	41.5889	87.4328	70.2152	NA	NA	NA	NA	Pfam:PF00233:3'5'-cyclic nucleotide phosphodiesterase; Pfam:PF00211:Adenylate and Guanylate cyclase catalytic domain	PANTHER:PTHR43336:OXYGEN SENSOR HISTIDINE KINASE RESPONSE REGULATOR DEVS/DOSS; PTHR43336:SF3:PHOSPHODIESTERASE
Mp5g23960	Mp5g23960	Mapoly0010s0060	NA	NA	0.0135544	41.3018	101.457	108.869	NA	NA	NA	NA	NA	NA
Mp5g11150	Mp5g11150	Mapoly0093s0037	NA	NA	0.724782	41.0497	185.952	418.98	NA	NA	NA	NA	NA	NA
Mp3g01530	Mp3g01530	Mapoly0007s0145	NA	NA	0.00792627	41.0401	204.911	612.494	NA	NA	NA	NA	NA	NA
Mp6g07140	Mp6g07140	Mapoly0053s0028	NA	NA	0.0496428	41.0045	66.948	47.0061	NA	NA	NA	NA	NA	NA
Mp4g00230	Mp4g00230	Mapoly0066s0118	NA	NA	0.114929	40.8077	185.593	227.123	NA	NA	NA	NA	NA	NA
Mp3g08550	Mp3g08550	Mapoly0105s0062	NA	NA	0.00875471	40.802	64.7392	75.034	AT5G01180.1	8.51e-154	peptide transporter 5	Encodes a dipeptide transporter expressed in pollen and ovules during early seed development. GFP-tagged PTR5 localizes to the plasma membrane.	Pfam:PF00854:POT family	PANTHER:PTHR11654:OLIGOPEPTIDE TRANSPORTER-RELATED; PTHR11654:SF78:PROTEIN NRT1/ PTR FAMILY 6.3-LIKE
Mp1g27240	Mp1g27240	Mapoly0002s0154	NA	NA	0.105847	40.7172	113.564	58.3482	AT5G19060.1	2.14e-147	NA	NA	NA	PANTHER:PTHR35124:CYTOCHROME P450 FAMILY PROTEIN; PTHR35124:SF1:CYTOCHROME P450 FAMILY PROTEIN
Mp7g16370	Mp7g16370	Mapoly0123s0019	NA	NA	0.674541	40.4421	99.8081	83.0344	NA	NA	NA	NA	NA	NA
Mp7g04730	Mp7g04730	Mapoly0062s0053	NA	NA	0.180168	40.4069	205.572	638.181	NA	NA	NA	NA	NA	NA
Mp1g13300	Mp1g13300	Mapoly0019s0100	NA	NA	0.112624	40.2968	137.575	154.327	NA	NA	NA	NA	NA	NA
Mp5g20650	Mp5g20650	Mapoly0058s0043	NA	NA	0.400303	39.9976	101.32	115.257	NA	NA	NA	NA	Pfam:PF13815:Iguana/Dzip1-like DAZ-interacting protein N-terminal	PANTHER:PTHR21502:ZINC FINGER PROTEIN DZIP1; PTHR21502:SF3:ZINC FINGER, C2H2 TYPE FAMILY PROTEIN
Mp8g17170	Mp8g17170	Mapoly0030s0049	NA	NA	0.0219296	39.8154	172.09	188.949	NA	NA	NA	NA	NA	NA
Mp8g13260	Mp8g13260	Mapoly0110s0007	NA	NA	0.800567	39.7084	130.65	73.6323	NA	NA	NA	NA	NA	NA
Mp3g11470	Mp3g11470	Mapoly0037s0050	NA	NA	0.45495	39.5657	168.08	124.881	NA	NA	NA	NA	NA	NA
Mp2g05120	Mp2g05120	Mapoly0031s0166	NA	NA	0.0334521	39.5437	201.302	669.498	AT4G19110.2	3.09e-14	Protein kinase superfamily protein	NA	Pfam:PF00069:Protein kinase domain	PTHR24347:SF412:SERINE/THREONINE-PROTEIN KINASE DCLK3; PANTHER:PTHR24347:SERINE/THREONINE-PROTEIN KINASE
Mp2g24250	Mp2g24250	Mapoly0069s0074	NA	NA	0.364602	39.5066	184.346	562.725	NA	NA	NA	NA	NA	NA
Mp7g05970	Mp7g05970	Mapoly0057s0074	NA	NA	0.0375541	39.4182	230.329	682.092	NA	NA	NA	NA	NA	NA
Mp3g17800	Mp3g17800	Mapoly0039s0016	NA	NA	0.988864	39.2848	190.324	375.947	AT2G23450.2	1.76e-35	Protein kinase superfamily protein	NA	Pfam:PF07714:Protein tyrosine and serine/threonine kinase	PANTHER:PTHR47989:OS01G0750732 PROTEIN
Mp3g16360	Mp3g16360	Mapoly0004s0035	NA	NA	0.0837192	39.282	105.528	126.734	AT3G50360.1	7.41e-18	centrin2	NA	Pfam:PF13499:EF-hand domain pair	PANTHER:PTHR23050:CALCIUM BINDING PROTEIN; PTHR23050:SF425
Mp5g08970	Mp5g08970	Mapoly0095s0061	NA	NA	0.49426	39.2782	19.5562	4.22841	AT5G16920.1	8.88e-09	Fasciclin-like arabinogalactan family protein	NA	Pfam:PF02469:Fasciclin domain	PANTHER:PTHR32077:FASCICLIN-LIKE ARABINOGALACTAN PROTEIN; PTHR32077:SF6:FAS1 DOMAIN-CONTAINING PROTEIN SELMODRAFT_448915
Mp1g25610	Mp1g25610	Mapoly0002s0310	NA	NA	0.140926	39.2258	146.683	119.648	AT3G18860.1	3.17e-09	transducin family protein / WD-40 repeat family protein	NA	Pfam:PF00400:WD domain, G-beta repeat	PTHR44129:SF5:WD REPEAT-CONTAINING PROTEIN POP1; PANTHER:PTHR44129
Mp4g07450	Mp4g07450	Mapoly0115s0036	MpABCB5	Auxin transport	0.135296	39.1872	172.884	225.474	AT3G28860.1	0	ATP binding cassette subfamily B19	Belongs to the family of ATP-binding cassette (ABC) transporters. Also known as AtMDR11 and PGP19. Possibly regulates auxin-dependent responses by influencing basipetal auxin transport in the root. Acts upstream of phyA in regulating hypocotyl elongation and gravitropic response. Exerts nonredundant, partially overlapping functions with the ABC transporter encoded by AtPGP1.	Pfam:PF00005:ABC transporter; Pfam:PF00664:ABC transporter transmembrane region	PTHR24221:SF384:ABC TRANSPORTER B FAMILY MEMBER 19; PANTHER:PTHR24221:ATP-BINDING CASSETTE SUB-FAMILY B
Mp3g01410	Mp3g01410	-	NA	NA	0.972445	39.1706	54.7276	25.7988	NA	NA	NA	NA	NA	NA
Mp3g23300	Mp3g23300	Mapoly0024s0106	MpBHLH20	transcription factor, bHLH; MPGENES	0.206519	39.0409	18.4791	3.89643	AT3G21330.1	3.94e-20	basic helix-loop-helix (bHLH) DNA-binding superfamily protein	NA	Pfam:PF00010:Helix-loop-helix DNA-binding domain	PTHR45914:SF7:TRANSCRIPTION FACTOR HEC3-RELATED; PANTHER:PTHR45914:TRANSCRIPTION FACTOR HEC3-RELATED
Mp5g04890	Mp5g04890	Mapoly0027s0138	NA	NA	0.0595961	39.0118	180.716	483.345	NA	NA	NA	NA	Pfam:PF03031:NLI interacting factor-like phosphatase	PANTHER:PTHR12210:NUCLEAR LIM INTERACTOR-INTERACTING FACTOR-RELATED
Mp2g03890	Mp2g03890	Mapoly0031s0045	NA	NA	0.0655698	38.8501	129.422	90.4298	AT1G59870.1	0	ABC-2 and Plant PDR ABC-type transporter family protein	ATP binding cassette transporter. Localized to the plasma membrane in uninfected cells. In infected leaves, the protein concentrated at infection sites. Contributes to nonhost resistance to inappropriate pathogens that enter by direct penetration in a salicylic aciddependent manner. Required for mlo resistance. Has Cd transporter activity (Cd2+ extrusion pump) and contributes to heavy metal resis…	Pfam:PF01061:ABC-2 type transporter; Pfam:PF00005:ABC transporter; Pfam:PF08370:Plant PDR ABC transporter associated; Pfam:PF14510:ABC-transporter N-terminal	PTHR48040:SF13:LOW QUALITY PROTEIN: ABC TRANSPORTER G FAMILY MEMBER 31-LIKE; PANTHER:PTHR48040:PLEIOTROPIC DRUG RESISTANCE PROTEIN 1-LIKE ISOFORM X1
Mp7g17700	Mp7g17700	Mapoly0051s0106	NA	NA	0.958501	38.7649	41.6224	19.8068	NA	NA	NA	NA	NA	NA
Mp5g01590	Mp5g01590	Mapoly0175s0019	MpSUK1	long non-coding RNA	0.104801	38.6427	186.985	543.517	NA	NA	NA	NA	NA	NA
Mp4g00820	Mp4g00820	-	NA	NA	0.0243563	38.4606	195.664	633.537	NA	NA	NA	NA	NA	NA
Mp3g16310	Mp3g16310	Mapoly0004s0040	NA	NA	0.076905	38.3543	34.8831	46.838	AT2G26690.1	4.1e-175	Major facilitator superfamily protein	NA	Pfam:PF00854:POT family	PTHR11654:SF78:PROTEIN NRT1/ PTR FAMILY 6.3-LIKE; PANTHER:PTHR11654:OLIGOPEPTIDE TRANSPORTER-RELATED
Mp2g03060	Mp2g03060	Mapoly0075s0067	NA	NA	0.316387	38.1764	109.171	169.826	AT1G65040.2	1.91e-158	RING/U-box superfamily protein	NA	Pfam:PF13639:Ring finger domain	PTHR22765:SF288:ERAD-ASSOCIATED E3 UBIQUITIN-PROTEIN LIGASE HRD1B; PANTHER:PTHR22765:RING FINGER AND PROTEASE ASSOCIATED DOMAIN-CONTAINING
Mp8g04477	Mp8g04477	-	NA	NA	0.187683	38.1463	17.9252	2.66127	NA	NA	NA	NA	NA	NA
Mp1g28090	Mp1g28090	Mapoly0002s0069	NA	NA	0.742145	38.0611	173.026	502.8	AT4G12040.1	1.4e-37	A20/AN1-like zinc finger family protein	NA	Pfam:PF01428:AN1-like Zinc finger; Pfam:PF01754:A20-like zinc finger	PTHR10634:SF104:ZINC FINGER A20 AND AN1 DOMAIN-CONTAINING STRESS-ASSOCIATED PROTEIN 2; PANTHER:PTHR10634:AN1-TYPE ZINC FINGER PROTEIN
Mp3g04420	Mp3g04420	Mapoly0022s0089	NA	NA	0.875769	37.7656	147.983	343.108	AT3G10860.1	4.73e-21	Cytochrome b-c1 complex, subunit 8 protein	NA	Pfam:PF10890:Cytochrome b-c1 complex subunit 8	PANTHER:PTHR34559:CYTOCHROME B-C1 COMPLEX SUBUNIT 8
Mp4g10040	Mp4g10040	Mapoly0132s0047	NA	NA	0.243504	37.5413	129.749	70.258	AT1G14100.1	3.35e-49	fucosyltransferase 8	member of Glycosyltransferase Family- 37. FUT8 was previously associated to AT1G14110	Pfam:PF03254:Xyloglucan fucosyltransferase	PTHR31889:SF4:OS02G0275200 PROTEIN; PANTHER:PTHR31889:FUCOSYLTRANSFERASE 2-RELATED
Mp5g03360	Mp5g03360	Mapoly0133s0051	NA	NA	0.41021	37.3325	101.724	99.7401	AT1G30400.1	0	multidrug resistance-associated protein 1	glutathione S-conjugate transporting ATPase (AtMRP1) mRNA. The expression of this gene is upregulated by herbicide safeners such as benoxacor and fenclorim.	Pfam:PF00005:ABC transporter; Pfam:PF00664:ABC transporter transmembrane region	PANTHER:PTHR24223:ATP-BINDING CASSETTE SUB-FAMILY C; PTHR24223:SF415:MULTIDRUG-RESISTANCE LIKE PROTEIN 1, ISOFORM I
Mp8g04473	Mp8g04473	-	NA	NA	0.144515	37.1856	18.0858	3.03138	NA	NA	NA	NA	NA	NA
Mp3g11390	Mp3g11390	Mapoly0037s0058	NA	NA	0.124288	37.1496	58.8383	47.5119	NA	NA	NA	NA	NA	NA
Mp1g11250	Mp1g11250	Mapoly0014s0102	NA	NA	0.0817898	37.1008	99.2763	91.3031	AT1G15520.1	3.89e-169	pleiotropic drug resistance 12	ABC transporter family involved in ABA transport and resistance to lead. Localizes to plasma membrane. Upregulated by lead. Expressed in leaves, flowers, stomata and roots.	Pfam:PF01061:ABC-2 type transporter; Pfam:PF00005:ABC transporter; Pfam:PF19055:ABC-2 type transporter	PTHR19241:SF320:ABC TRANSPORTER G FAMILY MEMBER 16; PANTHER:PTHR19241:ATP-BINDING CASSETTE TRANSPORTER
Mp7g03080	Mp7g03080	Mapoly0074s0088	NA	NA	0.177935	37.0182	197.06	623.703	NA	NA	NA	NA	NA	NA
Mp1g01740	Mp1g01740	Mapoly0029s0071	NA	NA	0.0503805	36.9807	110.752	107.71	NA	NA	NA	NA	NA	NA
Mp1g13580	Mp1g13580	Mapoly0019s0128	NA	NA	0.752298	36.6187	159.052	269.639	AT4G16350.1	1.13e-11	calcineurin B-like protein 6	Calcium sensor protein. Binds CIPK14.	NA	PANTHER:PTHR45791:CALCIUM AND INTEGRIN BINDING FAMILY MEMBER 2; PTHR45791:SF6:CALCIUM AND INTEGRIN BINDING FAMILY MEMBER 2
Mp4g20840	Mp4g20840	-	NA	NA	0.426289	36.589	156.205	287.263	NA	NA	NA	NA	NA	NA
Mp7g09250	Mp7g09250	Mapoly0068s0078	NA	NA	0.0243999	36.583	174.459	244.463	AT2G28620.1	2.04e-66	P-loop containing nucleoside triphosphate hydrolases superfamily protein	NA	Pfam:PF00225:Kinesin motor domain	PANTHER:PTHR24115:KINESIN-RELATED; PTHR24115:SF418:KINESIN-LIKE PROTEIN KIF12
Mp8g07740	Mp8g07740	Mapoly0013s0021	NA	NA	0.0206403	36.535	180.015	374.94	AT5G23700.1	2.4e-48	NA	NA	NA	PANTHER:PTHR31762:FAS-BINDING FACTOR-LIKE PROTEIN; PTHR31762:SF10:FAS-BINDING FACTOR-LIKE PROTEIN
Mp5g18730	Mp5g18730	Mapoly0073s0067	NA	NA	0.4258	36.517	131.951	338.366	NA	NA	NA	NA	NA	NA
Mp1g00035d	Mp1g00035d	-	NA	NA	0.854745	36.429	7.90497	1.60223	NA	NA	NA	NA	NA	NA
Mp6g02790	Mp6g02790	Mapoly0035s0066	NA	NA	0.716186	36.2714	112.322	169.984	AT4G11720.1	6.7e-34	hapless 2	Encodes HAP2 with the following predicted motifs: an N-terminal secretion signal, a single transmembrane domain and a C-terminal histidine-rich domain. HAP2 is expressed only in the haploid sperm and is required for pollen tube guidance and fertilization. Predominantly localized to sperm endoplasmic reticulum membranes. May also reside in other endomembranes, including the plasma membrane.	Pfam:PF10699:Male gamete fusion factor	PANTHER:PTHR31764:PROTEIN HAPLESS 2
Mp5g22630	Mp5g22630	Mapoly0010s0193	NA	NA	0.164912	36.1269	189.295	548.094	AT1G09310.1	1.73e-14	Protein of unknown function, DUF538	NA	Pfam:PF04398:Protein of unknown function, DUF538	PTHR31676:SF10:T31J12.3 PROTEIN; PANTHER:PTHR31676:T31J12.3 PROTEIN-RELATED
MpVg00360	MpVg00360	MapolyY_B0016	NA	NA	0	36.0745	208.717	312.915	NA	NA	NA	NA	NA	NA
Mp5g24440	Mp5g24440	Mapoly0010s0014	NA	NA	0.125069	36.0614	63.5247	44.8924	AT4G19070.1	2.88e-35	Putative membrane lipoprotein	NA	NA	PANTHER:PTHR36778:CADMIUM-INDUCED PROTEIN AS8
Mp6g18790	Mp6g18790	Mapoly0038s0089	NA	NA	0.282336	35.9466	146.395	251.795	NA	NA	NA	NA	NA	NA
Mp4g23050	Mp4g23050	Mapoly0020s0067	NA	NA	0.222159	35.7162	104.282	179.358	AT5G15710.1	8.59e-07	Galactose oxidase/kelch repeat superfamily protein	NA	Pfam:PF00646:F-box domain	PANTHER:PTHR46301:F-BOX/KELCH-REPEAT PROTEIN
Mp4g21210	Mp4g21210	Mapoly0101s0067	NA	NA	0.553219	35.5006	152.985	174.851	NA	NA	NA	NA	NA	NA
Mp1g11240	Mp1g11240	Mapoly0014s0103	NA	NA	0.094845	35.2836	98.1883	99.9602	AT2G30070.1	0	potassium transporter 1	Encodes a high affinity potassium transporter.	Pfam:PF02705:K+ potassium transporter	PTHR30540:SF13:POTASSIUM TRANSPORTER 17-RELATED; PANTHER:PTHR30540:OSMOTIC STRESS POTASSIUM TRANSPORTER
Mp2g23180	Mp2g23180	Mapoly0072s0013	NA	NA	0.0719098	35.0439	147.487	619.75	AT1G26360.1	4.24e-50	methyl esterase 13	Encodes a protein predicted to act as a carboxylesterase. It has similarity to the SABP2 methyl salicylate esterase from tobacco but no enzymatic activity has been identified for this protein.	Pfam:PF12697:Alpha/beta hydrolase family	PTHR10992:SF872:METHYLESTERASE 11, CHLOROPLASTIC-RELATED; PANTHER:PTHR10992:METHYLESTERASE FAMILY MEMBER
Mp7g13660	Mp7g13660	Mapoly0009s0051	NA	NA	0.597927	35.0054	168.662	512.035	NA	NA	NA	NA	NA	NA
Mp7g04180	Mp7g04180	-	NA	NA	0.026315	34.8091	70.7002	34.2915	NA	NA	NA	NA	NA	NA
Mp4g22510	Mp4g22510	Mapoly0020s0021	NA	NA	0.537164	34.8033	77.0574	66.4404	AT5G06530.2	1.41e-95	ABC-2 type transporter family protein	NA	Pfam:PF00005:ABC transporter; Pfam:PF01061:ABC-2 type transporter; Pfam:PF19055:ABC-2 type transporter	PANTHER:PTHR48041:ABC TRANSPORTER G FAMILY MEMBER 28; PTHR48041:SF13
Mp3g07340	Mp3g07340	Mapoly0006s0208	NA	NA	0.42237	34.7903	159.854	210.147	AT1G69730.1	9.48e-44	Wall-associated kinase family protein	NA	Pfam:PF07714:Protein tyrosine and serine/threonine kinase	PTHR27005:SF325:WALL-ASSOCIATED RECEPTOR KINASE-LIKE 14; PANTHER:PTHR27005:WALL-ASSOCIATED RECEPTOR KINASE-LIKE 21
Mp3g05180	Mp3g05180	Mapoly0022s0010	NA	NA	0.408504	34.6401	134.185	226.793	AT2G03430.1	2.76e-11	Ankyrin repeat family protein	NA	Pfam:PF12796:Ankyrin repeats (3 copies)	PANTHER:PTHR24124:ANKYRIN REPEAT FAMILY A; PTHR24124:SF11:LP07441P
Mp3g11660	Mp3g11660	Mapoly0037s0031	NA	NA	0.812078	34.5692	74.2665	70.1597	NA	NA	NA	NA	Pfam:PF16092:Domain of unknown function (DUF4821)	PANTHER:PTHR21178:CILIA- AND FLAGELLA-ASSOCIATED PROTEIN 61
Mp1g11640	Mp1g11640	Mapoly0014s0062	NA	NA	0.107592	34.5441	147.036	204.02	NA	NA	NA	NA	NA	NA
Mp4g12140	Mp4g12140	Mapoly0011s0196	NA	NA	0.268622	34.4316	162.381	263.224	AT4G26020.2	2.57e-07	NA	NA	NA	NA
Mp1g05010	Mp1g05010	Mapoly0005s0108	NA	NA	0.0195763	34.1744	163.559	445.614	AT5G55090.1	2.67e-49	mitogen-activated protein kinase kinase kinase 15	member of MEKK subfamily	Pfam:PF00069:Protein kinase domain	PANTHER:PTHR48011:CCR4-NOT TRANSCRIPTIONAL COMPLEX SUBUNIT CAF120-RELATED; PTHR48011:SF76:MITOGEN-ACTIVATED PROTEIN KINASE KINASE KINASE 15
Mp1g15700	Mp1g15700	Mapoly0033s0091	NA	NA	0.920573	34.154	144.162	231.243	AT1G72020.1	9.1e-07	NA	NA	NA	PANTHER:PTHR36003:TONB-DEPENDENT HEME RECEPTOR A; PTHR36003:SF5:TONB-DEPENDENT HEME RECEPTOR A
Mp6g07800	Mp6g07800	Mapoly0053s0093	NA	NA	0.496896	33.9971	84.9895	179.226	NA	NA	NA	NA	NA	NA
Mp8g16770	Mp8g16770	Mapoly0030s0010	NA	NA	0.288325	33.9264	157.118	205.64	NA	NA	NA	NA	NA	NA
MpVg01060	MpVg01060	MapolyY_A0012	NA	NA	0.0223474	33.9114	161.299	342.333	NA	NA	NA	NA	Pfam:PF07004:Sperm-tail PG-rich repeat	PANTHER:PTHR21580:SHIPPO-1-RELATED
Mp7g03205a	Mp7g03205a	-	NA	NA	0.152522	33.8215	130.182	101.584	NA	NA	NA	NA	NA	NA
Mp7g01020	Mp7g01020	Mapoly0046s0022	NA	NA	0.376522	33.7492	96.9134	91.5454	AT1G10760.1	1.81e-39	Pyruvate phosphate dikinase, PEP/pyruvate binding domain	Encodes an &#945;-glucan, water dikinase required for starch degradation. Involved in cold-induced freezing tolerance. Mutations that eliminate the GWD protein or affect the dikinase domain of the enzyme dramatically reduce both the amount of phosphate in the amylopectin and the rate of starch degradation. Mature leaves of these mutants accumulate amounts of starch up to seven times greater than …	NA	PANTHER:PTHR46999:ALPHA-GLUCAN WATER DIKINASE 1, CHLOROPLASTIC-RELATED; PTHR46999:SF2:PYRUVATE PHOSPHATE DIKINASE,PEP/PYRUVATE-BINDING
Mpzg01710b	Mpzg01710b	-	NA	NA	0.884359	33.5295	6.81413	1.33506	NA	NA	NA	NA	NA	NA
Mp7g13990	Mp7g13990	Mapoly0009s0084	NA	NA	0.849429	33.332	64.7972	28.6051	AT5G57500.1	2.01e-73	Galactosyltransferase family protein	NA	Pfam:PF01762:Galactosyltransferase	PTHR11214:SF296:HEXOSYLTRANSFERASE; PANTHER:PTHR11214:BETA-1,3-N-ACETYLGLUCOSAMINYLTRANSFERASE
Mp1g15590	Mp1g15590	Mapoly0033s0102	NA	NA	0.540939	33.0775	137.681	196.905	NA	NA	NA	NA	NA	NA
Mp3g14760	Mp3g14760	Mapoly0004s0195	NA	NA	0.0830193	32.9488	145.681	149.893	NA	NA	NA	NA	NA	NA
Mp3g01520	Mp3g01520	Mapoly0007s0144	NA	NA	0.373223	32.8059	143.244	318.449	NA	NA	NA	NA	NA	NA
Mp5g23970	Mp5g23970	Mapoly0010s0059	NA	NA	0	32.3221	80.1531	95.0619	NA	NA	NA	NA	NA	NA
Mp8g07680	Mp8g07680	Mapoly0013s0027	MpBELL4	Homeodomain protein; MPGENES	0.442979	32.2892	164.123	443.915	NA	NA	NA	NA	NA	PANTHER:PTHR23202:WASP INTERACTING PROTEIN-RELATED; PTHR23202:SF64:PROLINE-RICH PROTEIN, PUTATIVE-RELATED
Mp5g11210	Mp5g11210	Mapoly0093s0043	NA	NA	0.63279	32.2222	106.234	116.7	NA	NA	NA	NA	NA	NA
Mpzg01810b	Mpzg01810b	-	NA	NA	0.608655	31.7629	6.56584	1.08759	NA	NA	NA	NA	NA	NA
Mp1g29290	Mp1g29290	Mapoly0107s0044	NA	NA	0.396609	31.6494	50.0192	28.8186	NA	NA	NA	NA	NA	NA
Mp3g02100	Mp3g02100	Mapoly0007s0199	NA	NA	0.625622	31.5789	131.039	121.258	AT4G23450.2	6.58e-07	RING/U-box superfamily protein	NA	Pfam:PF00612:IQ calmodulin-binding motif; Pfam:PF13445:RING-type zinc-finger	PANTHER:PTHR14991:RING FINGER PROTEIN 32
Mp1g26210	Mp1g26210	Mapoly0002s0256	NA	NA	0.432301	31.5661	134.347	145.182	NA	NA	NA	NA	Pfam:PF03259:Roadblock/LC7 domain	PTHR10779:SF17:DYNEIN LIGHT CHAIN ROADBLOCK-TYPE 1; PANTHER:PTHR10779:DYNEIN LIGHT CHAIN ROADBLOCK
MpVg00320	MpVg00320	-	NA	NA	0.627464	31.3947	17.1363	11.0551	AT4G23160.1	3.96e-114	cysteine-rich RLK (RECEPTOR-like protein kinase) 8	Encodes a cysteine-rich receptor-like protein kinase.	Pfam:PF13976:GAG-pre-integrase domain; Pfam:PF07727:Reverse transcriptase (RNA-dependent DNA polymerase); Pfam:PF00665:Integrase core domain; Pfam:PF14223:gag-polypeptide of LTR copia-type	PANTHER:PTHR45895
Mp1g01720	Mp1g01720	Mapoly0029s0073	NA	NA	0.807277	31.3845	39.0634	21.3709	NA	NA	NA	NA	NA	NA
Mp6g11820	Mp6g11820	Mapoly0135s0051	NA	NA	0.124433	31.3833	101.335	98.9389	NA	NA	NA	NA	NA	PTHR13720:SF13:CILIA- AND FLAGELLA-ASSOCIATED PROTEIN 251; PANTHER:PTHR13720:WD-40 REPEAT PROTEIN
Mp8g09620	Mp8g09620	Mapoly0008s0259	NA	NA	0.0338918	31.3748	157.711	465.535	NA	NA	NA	NA	NA	NA
Mp6g08040	Mp6g08040	Mapoly0239s0009	NA	NA	0.947593	31.3383	149.616	270.099	AT5G62850.1	3.01e-52	Nodulin MtN3 family protein	Encodes a protein that is expressed in vegetative cells of pollen.	Pfam:PF03083:Sugar efflux transporter for intercellular exchange	PTHR10791:SF159:BIDIRECTIONAL SUGAR TRANSPORTER SWEET5; PANTHER:PTHR10791:RAG1-ACTIVATING PROTEIN 1
Mp4g11510	Mp4g11510	Mapoly0011s0136	NA	NA	0.701641	31.3191	30.1196	12.2026	NA	NA	NA	NA	NA	NA
Mp7g09790	Mp7g09790	Mapoly0156s0001	NA	NA	0.252959	31.2447	162.965	524.868	AT1G12580.1	1.34e-08	phosphoenolpyruvate carboxylase-related kinase 1	NA	Pfam:PF00069:Protein kinase domain	PANTHER:PTHR24349:SERINE/THREONINE-PROTEIN KINASE
Mp5g19250	Mp5g19250	Mapoly0073s0019	NA	NA	0.718307	31.1644	149.51	424.878	NA	NA	NA	NA	NA	NA
Mp4g07890	Mp4g07890	Mapoly0120s0052	NA	NA	0.577602	31.1441	68.0174	31.7252	AT5G44670.1	2.83e-46	Domain of unknown function (DUF23)	NA	Pfam:PF01697:Glycosyltransferase family 92	PANTHER:PTHR21461:UNCHARACTERIZED; PTHR21461:SF12:GALACTAN BETA-1,4-GALACTOSYLTRANSFERASE GALS2
Mp1g06980	Mp1g06980	Mapoly0043s0089	NA	NA	0.134344	31.0699	94.6801	135.018	NA	NA	NA	NA	Pfam:PF12774:Hydrolytic ATP binding site of dynein motor region; Pfam:PF18199:Dynein heavy chain C-terminal domain; Pfam:PF08393:Dynein heavy chain, N-terminal region 2; Pfam:PF18198:Dynein heavy chain AAA lid domain; Pfam:PF03028:Dynein heavy chain region D6 P-loop domain; Pfam:PF12781:ATP-binding dynein motor region; Pfam:PF12780:P-loop containing dynein motor region D4; Pfam:PF12777:Microtubul…	PTHR46454:SF12:INNER ARM DYNEIN GROUP 3; PANTHER:PTHR46454:DYNEIN AXONEMAL HEAVY CHAIN 7-RELATED
Mp2g06030	Mp2g06030	Mapoly0021s0058	NA	NA	0.72456	31.0612	140.707	355.691	AT4G37680.1	2.44e-154	heptahelical protein 4	heptahelical transmembrane protein HHP4	Pfam:PF03006:Haemolysin-III related	PTHR20855:SF104:HEPTAHELICAL TRANSMEMBRANE PROTEIN 4; PANTHER:PTHR20855:ADIPOR/PROGESTIN RECEPTOR-RELATED
Mpzg01940b	Mpzg01940b	-	NA	NA	0.845405	30.9688	7.89508	0.998917	NA	NA	NA	NA	NA	NA
Mp8g13875	Mp8g13875	-	NA	NA	0	30.7414	46.6712	25.1348	NA	NA	NA	NA	NA	NA
Mp3g22570	Mp3g22570	Mapoly0024s0035	NA	NA	0.0326723	30.7191	162.96	497.767	NA	NA	NA	NA	NA	NA
MpVg01080	MpVg01080	MapolyY_A0015	NA	NA	0.0656293	30.6695	154.784	336.698	NA	NA	NA	NA	Pfam:PF07004:Sperm-tail PG-rich repeat	PANTHER:PTHR21580:SHIPPO-1-RELATED
Mpzg01760a	Mpzg01760a	-	NA	NA	0.907963	30.6058	9.0849	1.25495	NA	NA	NA	NA	NA	NA
Mp4g22330	Mp4g22330	Mapoly0020s0003	NA	NA	0.4279	30.5812	136.336	215.596	AT3G18470.1	3.32e-25	PLAC8 family protein	NA	Pfam:PF04749:PLAC8 family	PTHR15907:SF172:PLAC8 MOTIF-CONTAINING PROTEIN-RELATED; PANTHER:PTHR15907:DUF614 FAMILY PROTEIN-RELATED
Mpzg02190a	Mpzg02190a	-	NA	NA	0.992403	30.5706	7.45349	0.924275	NA	NA	NA	NA	NA	NA
Mp5g07890	Mp5g07890	Mapoly0198s0008	MpDEL2	transcription factor, E2F/DP/DEL	0.00845195	30.5575	73.1905	34.9642	AT3G01330.1	1.23e-13	DP-E2F-like protein 3	Member of the E2F transcription factors, (cell cycle genes), key components of the cyclin D/retinoblastoma/E2F pathway.	Pfam:PF02319:E2F/DP family winged-helix DNA-binding domain	PTHR12081:SF7:E2F-LIKE (MAMMALIAN TRANSCRIPTION FACTOR); PANTHER:PTHR12081:TRANSCRIPTION FACTOR E2F
Mp2g18550	Mp2g18550	Mapoly0137s0026	NA	NA	0.490277	30.5515	97.8358	89.9911	NA	NA	NA	NA	NA	PANTHER:PTHR14885:UNCHARACTERIZED; PTHR14885:SF1:CILIA- AND FLAGELLA-ASSOCIATED PROTEIN 43
MpVg01285f	MpVg01285f	-	NA	NA	0.740853	30.4901	7.05677	0.95792	NA	NA	NA	NA	NA	NA
Mpzg01740b	Mpzg01740b	-	NA	NA	0.842268	30.3209	6.30327	1.33783	NA	NA	NA	NA	NA	NA
Mp3g04690	Mp3g04690	Mapoly0022s0060	NA	NA	0.0494403	30.1386	150.137	302.644	AT3G61050.1	2.11e-79	Calcium-dependent lipid-binding (CaLB domain) family protein	NA	Pfam:PF00168:C2 domain	PANTHER:PTHR10774:EXTENDED SYNAPTOTAGMIN-RELATED; PTHR10774:SF190:C2 CALCIUM/LIPID-BINDING ENDONUCLEASE/EXONUCLEASE/PHOSPHATASE-RELATED
Mp1g10700	Mp1g10700	Mapoly0014s0157	NA	NA	0.671053	30.1219	65.4015	40.3128	NA	NA	NA	NA	NA	NA
Mp8g01800	Mp8g01800	Mapoly0064s0020	NA	NA	0.0950862	30.0554	157.862	301.836	NA	NA	NA	NA	NA	PANTHER:PTHR46518:COILED-COIL DOMAIN-CONTAINING PROTEIN 151
Mpzg01910a	Mpzg01910a	-	NA	NA	0.966245	29.9429	5.85968	1.00457	NA	NA	NA	NA	NA	NA
Mp5g13550	Mp5g13550	Mapoly0032s0048	NA	NA	0.482127	29.9135	143.537	185.773	AT5G50230.1	6.92e-10	Transducin/WD40 repeat-like superfamily protein	NA	Pfam:PF00400:WD domain, G-beta repeat	PANTHER:PTHR32215:CILIA- AND FLAGELLA-ASSOCIATED PROTEIN 57
Mp8g17390	Mp8g17390	Mapoly0030s0073	NA	NA	0.0497388	29.882	134.654	206.565	NA	NA	NA	NA	NA	NA
Mp3g15750	Mp3g15750	Mapoly0004s0097	NA	NA	0	29.739	146.072	403.395	NA	NA	NA	NA	Pfam:PF14368:Probable lipid transfer	NA
Mpzg01540a	Mpzg01540a	-	NA	NA	0.885119	29.6879	6.69199	0.834186	NA	NA	NA	NA	NA	NA
Mp2g16900	Mp2g16900	Mapoly0109s0031	NA	NA	0.199197	29.577	19.5756	6.38209	AT4G25140.1	1.1e-23	oleosin 1	Encodes oleosin1, a protein found in oil bodies, involved in seed lipid accumulation. Suppression of OLEO1 (and OLEO2) resulted in an aberrant phenotype of embryo cells that contain unusually large oilbodies that are not normally observed in seeds. Changes in the size of oilbodies caused disruption of storage organelles, altering accumulation of lipids and proteins and causing delay in germinatio…	Pfam:PF01277:Oleosin	PTHR33203:SF24:OLEOSIN; PANTHER:PTHR33203:OLEOSIN
Mp3g24440	Mp3g24440	Mapoly0178s0010	NA	NA	0.0160943	29.4914	147.568	430.049	AT3G48140.1	7.67e-26	B12D protein	NA	Pfam:PF06522:NADH-ubiquinone reductase complex 1 MLRQ subunit	PANTHER:PTHR33417:G-BOX BINDING PROTEIN
Mp7g03200	Mp7g03200	Mapoly0074s0076	NA	NA	0.156143	29.4586	112.014	92.526	AT4G02730.1	9.1e-11	Transducin/WD40 repeat-like superfamily protein	NA	Pfam:PF00400:WD domain, G-beta repeat	PTHR47822:SF2:CARBOHYDRATE BINDING DOMAIN CONTAINING PROTEIN; PANTHER:PTHR47822:CARBOHYDRATE BINDING DOMAIN CONTAINING PROTEIN
Mp3g17120	Mp3g17120	Mapoly0039s0082	NA	NA	0.938094	29.3449	103.111	202.505	NA	NA	NA	NA	NA	PANTHER:PTHR31954:CILIA- AND FLAGELLA-ASSOCIATED PROTEIN 157
Mp4g03920	Mp4g03920	Mapoly0044s0082	NA	NA	0.441999	29.3	100.35	221.484	NA	NA	NA	NA	NA	NA
Mp1g06050	Mp1g06050	Mapoly0005s0004	NA	NA	0.54815	29.2797	135.955	365.609	NA	NA	NA	NA	Pfam:PF05001:RNA polymerase Rpb1 C-terminal repeat	NA
Mp6g15970	Mp6g15970	Mapoly0056s0109	NA	NA	0.0340209	29.1921	14.7939	3.86342	AT5G57880.1	1.2e-16	multipolar spindle 1	Encodes MULTIPOLAR SPINDLE 1 (MPS1), involved in meiotic spindle organization.	NA	PTHR35768:SF1:PROTEIN MULTIPOLAR SPINDLE 1; PANTHER:PTHR35768:PROTEIN MULTIPOLAR SPINDLE 1
Mp1g12510	Mp1g12510	Mapoly0019s0021	NA	NA	0.321369	29.0349	125.181	280.819	NA	NA	NA	NA	NA	NA
Mp5g01570	Mp5g01570	Mapoly0175s0018	NA	NA	0.425486	28.9818	49.9315	101.159	NA	NA	NA	NA	NA	NA
Mp6g07630	Mp6g07630	Mapoly0053s0076	NA	NA	0.297973	28.7264	68.6385	80.4609	NA	NA	NA	NA	NA	PANTHER:PTHR31432:INTRAFLAGELLAR TRANSPORT PROTEIN 74 HOMOLOG
Mp1g02570	Mp1g02570	Mapoly0113s0005	NA	NA	0.97912	28.448	90.5558	223.087	AT1G10780.1	9.71e-126	F-box/RNI-like superfamily protein	NA	NA	PTHR31639:SF162:OS11G0130500 PROTEIN; PANTHER:PTHR31639:F-BOX PROTEIN-LIKE
Mp7g09800	Mp7g09800	Mapoly0156s0002	NA	NA	0.437769	28.3981	137.536	479.598	AT2G38740.1	1.57e-27	Haloacid dehalogenase-like hydrolase (HAD) superfamily protein	NA	NA	PTHR46193:SF1:HALOACID DEHALOGENASE-LIKE HYDROLASE DOMAIN-CONTAINING PROTEIN SGPP; PANTHER:PTHR46193:6-PHOSPHOGLUCONATE PHOSPHATASE
Mp2g01380	Mp2g01380	Mapoly0028s0014	NA	NA	0.294156	28.3043	135.9	256.58	NA	NA	NA	NA	NA	NA
Mp6g15180	Mp6g15180	Mapoly0056s0028	NA	NA	0.160629	28.2334	85.5682	150.448	NA	NA	NA	NA	NA	NA
Mp2g20850	Mp2g20850	Mapoly0040s0127	NA	NA	0.74269	28.2007	88.1385	112.085	NA	NA	NA	NA	NA	PANTHER:PTHR18870:PROTEIN TAG-278-RELATED; PTHR18870:SF9:PROTEIN TAG-278-RELATED
Mp5g05040	Mp5g05040	Mapoly0027s0123	NA	NA	0.154902	28.0699	34.8016	24.1232	NA	NA	NA	NA	NA	NA
Mp8g16190	Mp8g16190	Mapoly0154s0045	NA	NA	0.231752	27.8417	115.984	278.66	NA	NA	NA	NA	NA	NA
Mp8g16520	Mp8g16520	Mapoly0154s0012	NA	NA	0.585873	27.6203	90.6035	95.4776	NA	NA	NA	NA	NA	PANTHER:PTHR14781:UNCHARACTERIZED
Mp4g18540	Mp4g18540	Mapoly0041s0135	NA	NA	0.0302254	27.5892	141.121	435.74	NA	NA	NA	NA	Pfam:PF01391:Collagen triple helix repeat (20 copies)	PANTHER:PTHR24023:COLLAGEN ALPHA; PTHR24023:SF983:COLLAGEN STRUCTURAL
MpVg00750	MpVg00750	MapolyY_A0042	NA	NA	0	27.5001	140.602	215.036	NA	NA	NA	NA	Pfam:PF00173:Cytochrome b5-like Heme/Steroid binding domain	PANTHER:PTHR21281:UNCHARACTERIZED
Mp5g21230	Mp5g21230	Mapoly0058s0105	NA	NA	0.132166	27.4347	143.119	286.397	AT1G79610.1	7.19e-155	Na+/H+ antiporter 6	NA	Pfam:PF00999:Sodium/hydrogen exchanger family	PTHR10110:SF127:SODIUM/HYDROGEN EXCHANGER; PANTHER:PTHR10110:SODIUM/HYDROGEN EXCHANGER
Mp4g12440	Mp4g12440	Mapoly0174s0006	NA	NA	0.0729124	27.2701	125.474	167.319	AT3G09470.1	4.99e-16	Major facilitator superfamily protein	NA	Pfam:PF05978:Ion channel regulatory protein UNC-93	PANTHER:PTHR23294:ET TRANSLATION PRODUCT-RELATED
Mp1g12280	Mp1g12280	Mapoly3439s0001	NA	NA	0.210935	27.2304	23.4055	6.48865	NA	NA	NA	NA	NA	NA
Mp1g07100	Mp1g07100	Mapoly0043s0103	NA	NA	0.4246	27.2213	107.053	111.615	NA	NA	NA	NA	NA	NA
Mp2g10870	Mp2g10870	Mapoly0023s0053	NA	NA	0.42536	26.9506	126.519	325.965	NA	NA	NA	NA	NA	NA
Mp6g05690	Mp6g05690	Mapoly0097s0073	NA	NA	0.928072	26.7952	120.793	346.185	NA	NA	NA	NA	Pfam:PF05186:Dpy-30 motif	PTHR23356:SF16:PROTEIN DPY-30 HOMOLOG; PANTHER:PTHR23356:DPY30-RELATED
Mp7g01140	Mp7g01140	Mapoly0046s0010	NA	NA	0.123846	26.3295	128.465	180.266	NA	NA	NA	NA	Pfam:PF13851:Growth-arrest specific micro-tubule binding	PTHR31543:SF0:DYNEIN REGULATORY COMPLEX SUBUNIT 4; PANTHER:PTHR31543:DYNEIN REGULATORY COMPLEX SUBUNIT 4
Mp2g05170	Mp2g05170	Mapoly0031s0171	NA	NA	0.0068673	26.3245	133.844	418.797	AT3G07980.1	2.29e-08	mitogen-activated protein kinase kinase kinase 6	MAP3K epsilon protein kinase 2 is functionally redundant with MAP3Ke1. Required for pollen development but not essential.	Pfam:PF00069:Protein kinase domain	PTHR43895:SF32:CALCIUM/CALMODULIN-DEPENDENT PROTEIN KINASE KINASE; PANTHER:PTHR43895
Mp8g09270	Mp8g09270	Mapoly0176s0010	NA	NA	0.95048	26.2798	85.9087	121.925	NA	NA	NA	NA	NA	NA
Mp4g00220	Mp4g00220	Mapoly0066s0119	NA	NA	0.039245	26.2644	129.82	155.139	AT2G36130.1	3.87e-49	Cyclophilin-like peptidyl-prolyl cis-trans isomerase family protein	NA	Pfam:PF00160:Cyclophilin type peptidyl-prolyl cis-trans isomerase/CLD	PANTHER:PTHR45625:PEPTIDYL-PROLYL CIS-TRANS ISOMERASE-RELATED; PTHR45625:SF12:PEPTIDYL-PROLYL CIS-TRANS ISOMERASE
MpVg00060	MpVg00060	-	NA	NA	0.023489	25.8481	125.097	345.449	AT2G26240.1	6.25e-26	Transmembrane proteins 14C	NA	Pfam:PF03647:Transmembrane proteins 14C	PTHR12668:SF37:PROTEIN FATTY ACID EXPORT 2, CHLOROPLASTIC; PANTHER:PTHR12668:TRANSMEMBRANE PROTEIN 14, 15
Mp2g22540	Mp2g22540	Mapoly0072s0077	NA	NA	0.0301333	25.8371	11.933	10.3318	AT1G63650.1	3.67e-07	basic helix-loop-helix (bHLH) DNA-binding superfamily protein	Mutant has reduced trichomes, anthocyanin, and seed coat mucilage and abnormally patterned stomates. Encodes a bHLH Transcription Factor 1. The protein is functionally redundant with GL3 and TT8 and interacts with TTG1, the myb proteins GL1, PAP1 and 2, CPC and TRY, and it will form heterodimers with GL3. Expression in N (non-hair cell forming) cell layers is negatively regulated by WER. Expressi…	NA	NA
Mp5g21300	Mp5g21300	Mapoly0058s0112	NA	NA	0.0319825	25.7822	42.7908	19.7741	NA	NA	NA	NA	Pfam:PF09398:FOP N terminal dimerisation domain	PANTHER:PTHR15431:FGFR1 ONCOGENE PARTNER/LISH DOMAIN-CONTAINING PROTEIN; PTHR15431:SF4:LISH DOMAIN-CONTAINING PROTEIN FOPNL
Mp5g23400	Mp5g23400	Mapoly0010s0118	NA	NA	0.0273578	25.6896	127.213	385.475	AT2G32510.1	2.51e-37	mitogen-activated protein kinase kinase kinase 17	member of MEKK subfamily	Pfam:PF00069:Protein kinase domain	PANTHER:PTHR48011:CCR4-NOT TRANSCRIPTIONAL COMPLEX SUBUNIT CAF120-RELATED; PTHR48011:SF5:MITOGEN-ACTIVATED PROTEIN KINASE KINASE KINASE NPK1-LIKE
Mp3g05400	Mp3g05400	Mapoly0006s0013	NA	NA	0.144097	25.4008	46.5559	21.5191	NA	NA	NA	NA	NA	NA
Mp1g13980	Mp1g13980	Mapoly0019s0168	NA	NA	0.0168353	25.3707	85.3822	75.554	AT1G61415.1	8.83e-09	NA	NA	NA	NA
Mp1g13990	Mp1g13990	Mapoly0019s0169	NA	NA	0.041947	25.3706	48.2091	38.0731	AT1G14720.1	1.53e-89	xyloglucan endotransglucosylase/hydrolase 28	member of Glycoside Hydrolase Family 16	Pfam:PF06955:Xyloglucan endo-transglycosylase (XET) C-terminus; Pfam:PF00722:Glycosyl hydrolases family 16	PANTHER:PTHR31062:XYLOGLUCAN ENDOTRANSGLUCOSYLASE/HYDROLASE PROTEIN 8-RELATED; PTHR31062:SF16:XYLOGLUCAN ENDOTRANSGLUCOSYLASE/HYDROLASE
Mp6g18340	Mp6g18340	Mapoly0038s0044	MpDN4MT1b	N-4 cytosine-specific DNA methylase	0.00768779	25.3217	137.45	291.141	NA	NA	NA	NA	Pfam:PF01555:DNA methylase	NA
Mp5g13930	Mp5g13930	Mapoly0032s0083	NA	NA	0.10777	25.275	22.9983	9.83553	NA	NA	NA	NA	NA	NA
Mp8g13060	Mp8g13060	Mapoly0083s0015	NA	NA	0.14024	25.2317	70.5203	66.6523	NA	NA	NA	NA	Pfam:PF12781:ATP-binding dynein motor region; Pfam:PF12777:Microtubule-binding stalk of dynein motor; Pfam:PF17857:AAA+ lid domain; Pfam:PF08393:Dynein heavy chain, N-terminal region 2; Pfam:PF12775:P-loop containing dynein motor region; Pfam:PF12780:P-loop containing dynein motor region D4; Pfam:PF12774:Hydrolytic ATP binding site of dynein motor region; Pfam:PF18199:Dynein heavy chain C-termina…	PTHR46454:SF6:DYNEIN HEAVY CHAIN, CYTOPLASMIC-LIKE PROTEIN; PANTHER:PTHR46454:DYNEIN AXONEMAL HEAVY CHAIN 7-RELATED
Mp8g17310	Mp8g17310	Mapoly0030s0065	NA	NA	0.198018	25.1919	55.1156	44.6908	NA	NA	NA	NA	NA	PANTHER:PTHR18962:COILED-COIL DOMAIN-CONTAINING PROTEIN 39
Mp4g15570	Mp4g15570	Mapoly0054s0022	NA	NA	0.934079	25.0352	65.3614	67.8582	NA	NA	NA	NA	NA	PTHR32083:SF34:COILED-COIL DOMAIN-CONTAINING PROTEIN 146; PANTHER:PTHR32083:CILIA AND FLAGELLA-ASSOCIATED PROTEIN 58-RELATED
Mp6g05930	Mp6g05930	Mapoly0097s0051	NA	NA	0	25.0034	166.702	286.388	NA	NA	NA	NA	NA	NA
Mp4g06920	Mp4g06920	Mapoly0125s0037	NA	NA	0.00514707	24.9709	115.997	114.657	AT3G23430.1	1.24e-173	phosphate 1	mutant is deficient in the transfer of phosphate from root epidermal and cortical cells to the xylem. encodes protein with the mainly hydrophilic N-terminal and the C-terminal containing 6 potential membrane-spanning domains.	Pfam:PF03124:EXS family; Pfam:PF03105:SPX domain	PTHR10783:SF103:PHOSPHATE TRANSPORTER PHO1; PANTHER:PTHR10783:XENOTROPIC AND POLYTROPIC RETROVIRUS RECEPTOR 1-RELATED
Mp5g13530	Mp5g13530	Mapoly0032s0046	NA	NA	0.559718	24.9669	109.162	173.645	AT2G14110.1	7.05e-67	Haloacid dehalogenase-like hydrolase (HAD) superfamily protein	NA	Pfam:PF12689:Acid Phosphatase	PANTHER:PTHR17901:MAGNESIUM-DEPENDENT PHOSPHATASE 1 MDP1; PTHR17901:SF14:MAGNESIUM-DEPENDENT PHOSPHATASE 1
Mp2g04990	Mp2g04990	Mapoly0031s0154	NA	NA	0.13299	24.9654	138.628	418.954	NA	NA	NA	NA	NA	NA
Mp5g15610	Mp5g15610	Mapoly0071s0048	NA	NA	0.212641	24.9649	23.278	8.85127	NA	NA	NA	NA	NA	NA
Mp4g11670	Mp4g11670	Mapoly0011s0152	NA	NA	0.369114	24.9269	124.098	225.887	NA	NA	NA	NA	NA	NA
Mp3g11360	Mp3g11360	Mapoly0037s0061	NA	NA	0.106933	24.8873	110.037	100.145	NA	NA	NA	NA	NA	NA
Mp4g07880	Mp4g07880	Mapoly0120s0053	NA	NA	0.0386229	24.6708	117.177	227.42	AT4G02410.1	1.53e-20	Concanavalin A-like lectin protein kinase family protein	NA	Pfam:PF00139:Legume lectin domain	PANTHER:PTHR32401:CONCANAVALIN A-LIKE LECTIN FAMILY PROTEIN
Mp5g15100	Mp5g15100	Mapoly0071s0099	NA	NA	0.694958	24.4537	87.7584	89.2693	AT5G25150.1	3.67e-09	TBP-associated factor 5	Encodes a putative TATA-binding-protein associated factor TAF5. TAFs are subunits of the general transcription factor IID (TFIID).	Pfam:PF00400:WD domain, G-beta repeat	PANTHER:PTHR14885:UNCHARACTERIZED; PTHR14885:SF2:CILIA AND FLAGELLA ASSOCIATED PROTEIN 44
Mp8g11170	Mp8g11170	Mapoly0008s0104	NA	NA	0.101095	24.4203	92.5521	148.54	NA	NA	NA	NA	NA	NA
Mp1g24600	Mp1g24600	Mapoly0061s0062	NA	NA	0.896487	24.3958	41.4304	42.0533	NA	NA	NA	NA	NA	NA
Mp3g17560	Mp3g17560	Mapoly0039s0038	NA	NA	0.160138	24.3932	116.424	216.493	AT2G40890.1	2.47e-56	cytochrome P450, family 98, subfamily A, polypeptide 3	encodes coumarate 3-hydroxylase (C3H), a P450-dependent monooxygenase. Involved in lignin biosynthesis and flavonoid biosynthesis. Also affects the biosynthesis of coumarins such as scopoletin and scopolin as a branching-out-pathway from the phenylpropanoid acid level.	Pfam:PF00067:Cytochrome P450	PANTHER:PTHR47944:CYTOCHROME P450 98A9; PTHR47944:SF10:CYTOCHROME P450 98A9
Mp2g09580	Mp2g09580	Mapoly0158s0029	NA	NA	0.348674	24.3385	121.977	262.896	AT5G10625.1	2.26e-08	NA	NA	NA	PANTHER:PTHR33433:FLOWERING-PROMOTING FACTOR 1-LIKE PROTEIN 1; PTHR33433:SF28:FLOWERING-PROMOTING FACTOR 1-LIKE PROTEIN 1
Mp2g19270	Mp2g19270	Mapoly0055s0125	NA	NA	0.362028	24.2026	117.096	272.585	AT1G20925.1	9.36e-98	Auxin efflux carrier family protein	NA	Pfam:PF03547:Membrane transport protein	PTHR31651:SF33:PROTEIN PIN-LIKES 1; PANTHER:PTHR31651
Mp7g02270	Mp7g02270	Mapoly0088s0060	NA	NA	0.180617	24.1737	64.2919	57.3403	NA	NA	NA	NA	NA	NA
Mp8g08720	Mp8g08720	Mapoly0063s0047	NA	NA	0.11179	24.1363	74.4081	107.941	AT3G25500.1	3.58e-50	formin homology 1	Poly-L-proline-containing (PLP) protein that form part of the signal-transduction cascade that leads to rearrangement of the actin cytoskeleton. AFH1 is a nonprocessive formin that moves from the barbered end to the side of an actin filament after the nucleation event.	Pfam:PF02181:Formin Homology 2 Domain	PANTHER:PTHR45691:PROTEIN DIAPHANOUS
Mp4g10120	Mp4g10120	Mapoly0132s0055	NA	NA	0.0185846	24.0701	111.928	229.818	AT1G27680.1	0	ADPGLC-PPase large subunit	ADP-glucose pyrophosphorylase catalyzes the first, rate limiting step in starch biosynthesis. The large subunit plays a regulatory role whereas the small subunit (ApS) is the catalytic isoform. Four isoforms of the large subunit (ApL1-4) have been described.Mutational analysis of APS1 suggests that APL1 and APL2 can compensate for loss of APS1 catalytic activity,suggesting both have catalytic as …	Pfam:PF00483:Nucleotidyl transferase	PTHR43523:SF15:GLUCOSE-1-PHOSPHATE ADENYLYLTRANSFERASE LARGE SUBUNIT 4, CHLOROPLASTIC/AMYLOPLASTIC; PANTHER:PTHR43523:GLUCOSE-1-PHOSPHATE ADENYLYLTRANSFERASE-RELATED
Mp2g23170	Mp2g23170	Mapoly0072s0014	NA	NA	0.0890218	24.0115	106.622	455.81	AT3G29770.1	1.26e-56	methyl esterase 11	Encodes a protein predicted to act as a carboxylesterase. It has similarity to the SABP2 methyl salicylate esterase from tobacco. This protein does not act on methyl IAA, methyl JA, MeSA, MeGA4, or MEGA9 in vitro.	Pfam:PF12697:Alpha/beta hydrolase family	PANTHER:PTHR10992:METHYLESTERASE FAMILY MEMBER; PTHR10992:SF872:METHYLESTERASE 11, CHLOROPLASTIC-RELATED
Mp6g02530	Mp6g02530	Mapoly0035s0040	NA	NA	0.084167	24.0063	128.892	205.872	NA	NA	NA	NA	NA	PANTHER:PTHR32083:CILIA AND FLAGELLA-ASSOCIATED PROTEIN 58-RELATED; PTHR32083:SF31:CILIA- AND FLAGELLA-ASSOCIATED PROTEIN 58
Mp2g15080	Mp2g15080	Mapoly0082s0005	NA	NA	0.118936	23.9385	132.745	411.455	NA	NA	NA	NA	NA	NA
Mp2g00070	Mp2g00070	Mapoly0028s0144	NA	NA	0.0985984	23.9061	105.49	127.912	AT1G08280.1	6.54e-76	Glycosyltransferase family 29 (sialyltransferase) family protein	NA	Pfam:PF00777:Glycosyltransferase family 29 (sialyltransferase)	PANTHER:PTHR46779:BETA-1,6-GALACTOSYLTRANSFERASE GALT29A
Mp5g09550	Mp5g09550	Mapoly0095s0005	NA	NA	0.533833	23.872	25.0979	11.1864	NA	NA	NA	NA	NA	NA
Mp2g21760	Mp2g21760	Mapoly0040s0039	NA	NA	0.0260129	23.8633	106.076	108.323	AT5G19680.1	1.4e-10	Leucine-rich repeat (LRR) family protein	NA	Pfam:PF14580:Leucine-rich repeat	PTHR45973:SF19:DYNEIN ASSEMBLY FACTOR 1, AXONEMAL; PANTHER:PTHR45973:PROTEIN PHOSPHATASE 1 REGULATORY SUBUNIT SDS22-RELATED
MpVg01265v	MpVg01265v	-	NA	NA	0.692336	23.8469	5.18295	2.00618	NA	NA	NA	NA	NA	NA
Mp8g03880	Mp8g03880	Mapoly0012s0178	NA	NA	0.280922	23.7928	125.047	392.025	AT4G09740.1	1.05e-178	glycosyl hydrolase 9B14	NA	Pfam:PF00759:Glycosyl hydrolase family 9	PANTHER:PTHR22298:ENDO-1,4-BETA-GLUCANASE; PTHR22298:SF22:ENDOGLUCANASE 18-RELATED
Mp8g00170	Mp8g00170	Mapoly0077s0050	NA	NA	0.0220954	23.6122	98.7723	120.111	AT3G12580.1	1.82e-08	heat shock protein 70	NA	NA	NA
Mp2g10130	Mp2g10130	Mapoly0129s0037	NA	NA	0.914097	23.5716	81.0868	55.9414	NA	NA	NA	NA	NA	NA
MpVg00928	MpVg00928	-	NA	NA	0.00447133	23.5661	116.425	156.46	AT1G11390.1	5.68e-166	Protein kinase superfamily protein	NA	Pfam:PF03109:ABC1 family	PANTHER:PTHR45890:AARF DOMAIN CONTAINING KINASE 2 (PREDICTED); PTHR45890:SF11:PROTEIN KINASE SUPERFAMILY PROTEIN
Mp5g08740	Mp5g08740	Mapoly0086s0087	NA	NA	0.0159307	23.5153	124.96	387.43	NA	NA	NA	NA	NA	NA
Mp4g21760	Mp4g21760	Mapoly0090s0045	NA	NA	0.309707	23.4925	88.4015	81.3698	AT5G65930.3	2.07e-26	kinesin-like calmodulin-binding protein (ZWICHEL)	encodes a novel member of the kinesin superfamily of motor proteins. recessive mutations have reduced number of trichome branches.	Pfam:PF00373:FERM central domain; Pfam:PF00784:MyTH4 domain; Pfam:PF00788:Ras association (RalGDS/AF-6) domain	PTHR22692:SF12:MYOSIN-VIIA-LIKE PROTEIN; PANTHER:PTHR22692:MYOSIN VII, XV
Mp5g00005a	Mp5g00005a	-	NA	NA	0.678877	23.4191	5.21168	1.32377	NA	NA	NA	NA	NA	NA
Mp8g15270	Mp8g15270	Mapoly0187s0014	NA	NA	0.295878	23.3566	66.8114	84.7232	NA	NA	NA	NA	NA	NA
Mp5g09170	Mp5g09170	Mapoly0095s0042	NA	NA	0.880176	23.266	71.8323	75.3181	AT5G66850.1	1.01e-08	mitogen-activated protein kinase kinase kinase 5	member of MEKK subfamily	Pfam:PF00069:Protein kinase domain	PANTHER:PTHR46381:MKPA PROTEIN; PTHR46381:SF3:SERINE/THREONINE-PROTEIN KINASE DDB_G0277071-RELATED
Mp4g15700	Mp4g15700	Mapoly0054s0035	NA	NA	0	23.2478	106.405	284.401	NA	NA	NA	NA	NA	NA
Mp8g05920	Mp8g05920	Mapoly0013s0198	NA	NA	0.617171	23.1847	43.3876	19.8898	AT5G52290.1	5.54e-37	shortage in chiasmata 1	Encodes a protein with similarity to XPF endonucleases. Loss of function mutations have defects in meiosis- specifically a reduction in the number of chiasmata. As a result both pollen and embryo sacs are abnormal and plants have severely reduced fertility.	NA	PANTHER:PTHR35764:PROTEIN SHORTAGE IN CHIASMATA 1; PTHR35764:SF1:PROTEIN SHORTAGE IN CHIASMATA 1
Mp4g12040	Mp4g12040	Mapoly0011s0186	NA	NA	0.499116	23.0887	94.9831	79.4105	AT2G47010.1	0	NA	NA	NA	PANTHER:PTHR33916; PTHR33916:SF1
Mp8g01440	Mp8g01440	Mapoly0064s0053	NA	NA	0.0761063	23.0225	66.0847	45.8631	NA	NA	NA	NA	NA	PANTHER:PTHR18950:PROGESTERONE-INDUCED BLOCKING FACTOR 1
Mp1g29310	Mp1g29310	Mapoly0107s0046	NA	NA	0.078063	22.9956	32.7132	21.5461	NA	NA	NA	NA	NA	NA
Mp2g04110	Mp2g04110	Mapoly0031s0067	NA	NA	0.392088	22.8235	104.795	186.486	NA	NA	NA	NA	NA	NA
Mp4g13350	Mp4g13350	Mapoly0214s0001	NA	NA	0.0770667	22.746	118.227	242.942	NA	NA	NA	NA	NA	NA
Mp3g14450	Mp3g14450	Mapoly0004s0226	NA	NA	0.0375895	22.7009	125.076	389.916	AT2G41860.1	5.07e-17	calcium-dependent protein kinase 14	member of Calcium Dependent Protein Kinase	Pfam:PF00069:Protein kinase domain	PANTHER:PTHR43895; PTHR43895:SF32:CALCIUM/CALMODULIN-DEPENDENT PROTEIN KINASE KINASE
Mp4g05300	Mp4g05300	Mapoly0087s0059	NA	NA	0.997242	22.6605	63.6633	101.45	AT5G66840.1	2.18e-30	SAP domain-containing protein	NA	NA	PANTHER:PTHR35323:SAP DOMAIN-CONTAINING PROTEIN
Mp4g20910	Mp4g20910	Mapoly0101s0037	NA	NA	0.128306	22.5963	122.03	351.379	NA	NA	NA	NA	NA	NA
Mp1g29430	Mp1g29430	Mapoly0107s0058	NA	NA	0.013006	22.5693	117.828	329.557	AT2G41860.1	8.62e-14	calcium-dependent protein kinase 14	member of Calcium Dependent Protein Kinase	Pfam:PF00069:Protein kinase domain	PANTHER:PTHR43895; PTHR43895:SF32:CALCIUM/CALMODULIN-DEPENDENT PROTEIN KINASE KINASE
Mp3g14520	Mp3g14520	Mapoly0004s0219	NA	NA	0.0151565	22.558	116.92	345.925	AT5G12480.1	6.81e-15	calmodulin-domain protein kinase 7	calmodulin-domain protein kinase CDPK isoform 7 (CPK7)	Pfam:PF00069:Protein kinase domain	PTHR43895:SF32:CALCIUM/CALMODULIN-DEPENDENT PROTEIN KINASE KINASE; PANTHER:PTHR43895
Mp4g19590	Mp4g19590	Mapoly0126s0035	NA	NA	0.42929	22.5296	99.8413	90.4894	NA	NA	NA	NA	Pfam:PF17830:STI1 domain	NA
Mp6g17280	Mp6g17280	Mapoly0184s0022	NA	NA	0.171253	22.5157	100.922	143.156	NA	NA	NA	NA	NA	NA
Mp1g13290	Mp1g13290	Mapoly0019s0099	NA	NA	0.407427	22.5142	55.2791	63.1107	NA	NA	NA	NA	NA	NA
Mp3g06760	Mp3g06760	Mapoly0006s0144	NA	NA	0.185695	22.4077	22.9392	19.606	NA	NA	NA	NA	Pfam:PF18564:Glycoside hydrolase family 5 C-terminal domain; Pfam:PF00150:Cellulase (glycosyl hydrolase family 5)	PANTHER:PTHR31308; PTHR31308:SF3:PUTATIVE-RELATED
Mp7g09240	Mp7g09240	Mapoly0068s0077	NA	NA	0.957724	22.2725	73.5546	52.296	AT1G08090.1	0	nitrate transporter 2:1	High-affinity nitrate transporter. Up-regulated by nitrate. Functions as a repressor of lateral root initiation independently of nitrate uptake.	Pfam:PF07690:Major Facilitator Superfamily	PTHR23515:SF29:HIGH AFFINITY NITRATE TRANSPORTER 2.4; PANTHER:PTHR23515:HIGH-AFFINITY NITRATE TRANSPORTER 2.3
Mp7g09070	Mp7g09070	Mapoly0068s0060	NA	NA	0.3928	22.2424	88.8932	90.6054	AT3G49660.1	8.83e-16	Transducin/WD40 repeat-like superfamily protein	NA	Pfam:PF00400:WD domain, G-beta repeat	PANTHER:PTHR44324:WD40 REPEAT DOMAIN 95; PTHR44324:SF4:WD40 REPEAT DOMAIN 95
Mp8g10880	Mp8g10880	Mapoly0008s0133	NA	NA	0.475184	22.186	70.7982	103.719	NA	NA	NA	NA	Pfam:PF13868:Trichohyalin-plectin-homology domain	PANTHER:PTHR28663:COILED-COIL DOMAIN-CONTAINING PROTEIN 173
Mp2g08140	Mp2g08140	Mapoly0015s0099	NA	NA	0.140439	22.1859	75.0192	77.2389	NA	NA	NA	NA	NA	PANTHER:PTHR19854:TRANSDUCIN BETA-LIKE 3
Mp6g18610	Mp6g18610	Mapoly0038s0071	NA	NA	0.2147	22.145	97.5605	115.347	NA	NA	NA	NA	NA	NA
Mp2g12750	Mp2g12750	Mapoly0026s0095	MpERF5	transcription factor, AP2/ERF	0	22.1436	113.689	210.704	AT4G28140.1	1.96e-14	Integrase-type DNA-binding superfamily protein	encodes a member of the DREB subfamily A-6 of ERF/AP2 transcription factor family. The protein contains one AP2 domain. There are 8 members in this subfamily including RAP2.4.	Pfam:PF00847:AP2 domain	PANTHER:PTHR31194:SHN SHINE , DNA BINDING / TRANSCRIPTION FACTOR
Mp2g18560	Mp2g18560	Mapoly0137s0025	NA	NA	0.534111	22.1202	94.9929	255.99	AT5G15710.1	8.02e-66	Galactose oxidase/kelch repeat superfamily protein	NA	Pfam:PF12937:F-box-like	PTHR46301:SF16:OSJNBA0043A12.13 PROTEIN; PANTHER:PTHR46301:F-BOX/KELCH-REPEAT PROTEIN
Mp8g07660	Mp8g07660	Mapoly0013s0029	NA	NA	0.0137274	22.1098	115.401	350.573	NA	NA	NA	NA	NA	PANTHER:PTHR48148:KERATINOCYTE PROLINE-RICH PROTEIN
Mp5g15600	Mp5g15600	Mapoly0071s0050	NA	NA	0.175815	22.0716	55.8626	43.322	NA	NA	NA	NA	NA	NA
MpVg01273b	MpVg01273b	-	NA	NA	0.825875	21.954	5.71732	1.68152	NA	NA	NA	NA	NA	NA
Mp6g02470	Mp6g02470	Mapoly0035s0032	NA	NA	0.298656	21.9411	49.3869	50.7741	NA	NA	NA	NA	NA	NA
Mp8g11330	Mp8g11330	Mapoly0008s0083	NA	NA	0.347216	21.8429	112.098	316.225	AT4G02730.1	4.11e-93	Transducin/WD40 repeat-like superfamily protein	NA	Pfam:PF00400:WD domain, G-beta repeat	PANTHER:PTHR22847:WD40 REPEAT PROTEIN; PTHR22847:SF516:WD REPEAT-CONTAINING PROTEIN 5B
Mp5g07490	Mp5g07490	Mapoly0127s0035	NA	NA	0.28429	21.7583	8.77206	6.9032	NA	NA	NA	NA	NA	NA
Mp2g09300	Mp2g09300	Mapoly0158s0001	NA	NA	0.0359114	21.6915	106.163	210.544	AT4G26190.1	6.79e-11	Haloacid dehalogenase-like hydrolase (HAD) superfamily protein	NA	Pfam:PF03031:NLI interacting factor-like phosphatase	PANTHER:PTHR12210:NUCLEAR LIM INTERACTOR-INTERACTING FACTOR-RELATED
Mp6g00760	Mp6g00760	Mapoly0052s0124	NA	NA	0.451545	21.6571	66.3761	46.8529	NA	NA	NA	NA	Pfam:PF10551:MULE transposase domain	PANTHER:PTHR31669:PROTEIN FAR1-RELATED SEQUENCE 10-RELATED; PTHR31669:SF190:PROTEIN FAR1-RELATED SEQUENCE 5-LIKE ISOFORM X1
Mp8g17050	Mp8g17050	Mapoly0030s0038	NA	NA	0.00775421	21.6485	77.7859	126.31	NA	NA	NA	NA	NA	NA
Mp1g09210	Mp1g09210	Mapoly0036s0157	NA	NA	0.423564	21.5534	0.706517	0.190771	NA	NA	NA	NA	NA	NA
Mp1g27410	Mp1g27410	Mapoly0002s0137	NA	NA	0.303664	21.533	34.1135	12.7226	NA	NA	NA	NA	NA	PTHR37371:SF1:OS08G0180400 PROTEIN; PANTHER:PTHR37371:OS08G0180400 PROTEIN
Mp4g10300	Mp4g10300	Mapoly0011s0017	NA	NA	0.47817	21.517	79.4627	81.6771	NA	NA	NA	NA	NA	NA
Mp3g06700	Mp3g06700	Mapoly0006s0138	NA	NA	0.15379	21.5129	59.506	80.0661	AT1G66170.1	6.33e-106	RING/FYVE/PHD zinc finger superfamily protein	encodes a PHD-domain containing protein required for male meiosis. Gene is expressed in developing male meiocytes and protein is localized to the nucleus.	NA	PANTHER:PTHR46201:PHD FINGER PROTEIN MALE MEIOCYTE DEATH 1-RELATED
Mp4g16540	Mp4g16540	Mapoly0202s0002	NA	NA	0.263422	21.4389	96.4015	213.179	NA	NA	NA	NA	NA	NA
Mp1g08260	Mp1g08260	Mapoly0036s0069	NA	NA	0.0119396	21.4185	109.571	135.659	AT3G53000.1	3.86e-32	phloem protein 2-A15	NA	Pfam:PF14299:Phloem protein 2; Pfam:PF00646:F-box domain	PTHR31960:SF2:F-BOX PROTEIN PP2-A15; PANTHER:PTHR31960:F-BOX PROTEIN PP2-A15
Mp3g15550	Mp3g15550	Mapoly0004s0117	NA	NA	0.544696	21.4073	29.0038	17.9851	NA	NA	NA	NA	Pfam:PF08385:Dynein heavy chain, N-terminal region 1; Pfam:PF18198:Dynein heavy chain AAA lid domain; Pfam:PF12780:P-loop containing dynein motor region D4; Pfam:PF17857:AAA+ lid domain; Pfam:PF03028:Dynein heavy chain region D6 P-loop domain; Pfam:PF18199:Dynein heavy chain C-terminal domain; Pfam:PF12774:Hydrolytic ATP binding site of dynein motor region; Pfam:PF12775:P-loop containing dynein m…	PTHR45703:SF17:DYNEIN HEAVY CHAIN; PANTHER:PTHR45703:DYNEIN HEAVY CHAIN
Mp3g21530	Mp3g21530	Mapoly0089s0063	NA	NA	0.0898697	21.3838	108.764	347.78	AT2G38490.1	2.37e-16	CBL-interacting protein kinase 22	member of AtCIPKs	Pfam:PF00069:Protein kinase domain	PANTHER:PTHR24346:MAP/MICROTUBULE AFFINITY-REGULATING KINASE
Mp4g10270	Mp4g10270	Mapoly0011s0014	NA	NA	0.0965036	21.3623	92.9745	160.523	NA	NA	NA	NA	NA	NA
Mp2g25160	Mp2g25160	Mapoly0168s0017	NA	NA	0.00958811	21.2226	104.607	120.695	NA	NA	NA	NA	NA	NA
Mp8g02970	Mp8g02970	Mapoly0012s0090	MpBELL3	Homeodomain protein; MPGENES	0.191207	21.2008	109.611	313.319	NA	NA	NA	NA	Pfam:PF05920:Homeobox KN domain	NA
Mp5g23100	Mp5g23100	Mapoly0010s0146	NA	NA	0.0188026	21.1227	102.334	308.299	AT3G28880.1	1.3e-18	Ankyrin repeat family protein	NA	Pfam:PF12872:OST-HTH/LOTUS domain; Pfam:PF00076:RNA recognition motif. (a.k.a. RRM, RBD, or RNP domain)	PTHR24203:SF39:SERINE/THREONINE-PROTEIN PHOSPHATASE 6 REGULATORY ANKYRIN REPEAT SUBUNIT; PANTHER:PTHR24203:ANKYRIN REPEAT FAMILY PROTEIN
Mpzg02220c	Mpzg02220c	-	NA	NA	0.852033	21.0959	6.27977	1.68396	NA	NA	NA	NA	NA	NA
Mp3g15960	Mp3g15960	Mapoly0004s0076	NA	NA	0.389074	21.0935	99.9462	205.525	NA	NA	NA	NA	NA	NA
Mp4g04150	Mp4g04150	Mapoly0044s0058	NA	NA	0.0159715	21.0103	106.527	338.428	AT2G23740.2	8.9e-27	nucleic acid binding;sequence-specific DNA binding transcription factors;zinc ion binding	NA	Pfam:PF00856:SET domain	PANTHER:PTHR46223:HISTONE-LYSINE N-METHYLTRANSFERASE SUV39H; PTHR46223:SF3:HISTONE-LYSINE N-METHYLTRANSFERASE-RELATED
Mp4g15710	Mp4g15710	Mapoly0054s0036	NA	NA	0.404422	20.872	68.2291	85.7439	NA	NA	NA	NA	Pfam:PF03732:Retrotransposon gag protein	PANTHER:PTHR33223
Mp1g08070	Mp1g08070	Mapoly0036s0051	NA	NA	0.313267	20.8618	83.3989	288.789	AT2G22170.1	2.17e-14	Lipase/lipooxygenase, PLAT/LH2 family protein	NA	Pfam:PF01477:PLAT/LH2 domain	PANTHER:PTHR31718
Mp4g01090	Mp4g01090	Mapoly0066s0033	NA	NA	0.258449	20.8279	74.5274	76.1226	NA	NA	NA	NA	NA	NA
Mp2g19850	Mp2g19850	Mapoly0055s0065	NA	NA	0.08781	20.824	107.585	341.402	NA	NA	NA	NA	NA	NA
Mp1g22050	Mp1g22050	Mapoly0001s0541	NA	NA	0.193329	20.803	81.1676	74.4117	AT4G08455.1	5.12e-17	BTB/POZ domain-containing protein	NA	Pfam:PF00651:BTB/POZ domain	PANTHER:PTHR24413:SPECKLE-TYPE POZ PROTEIN; PTHR24413:SF229:GH01369P
Mp8g00120	Mp8g00120	Mapoly0077s0056	NA	NA	0.091555	20.7782	60.5593	59.976	NA	NA	NA	NA	NA	NA
Mp1g24120	Mp1g24120	Mapoly0061s0109	NA	NA	0.23335	20.6999	100.481	154.943	NA	NA	NA	NA	NA	NA
Mp6g19560	Mp6g19560	Mapoly0045s0107	NA	NA	0.618191	20.6987	91.9649	101.025	AT1G48540.1	1.03e-08	Outer arm dynein light chain 1 protein	NA	NA	PANTHER:PTHR45973:PROTEIN PHOSPHATASE 1 REGULATORY SUBUNIT SDS22-RELATED; PTHR45973:SF1:LEUCINE-RICH REPEAT-CONTAINING PROTEIN 46
Mp6g09860	Mp6g09860	Mapoly0016s0030	NA	NA	0.800668	20.6508	83.781	121.465	NA	NA	NA	NA	NA	PANTHER:PTHR34491:A-TYPE INCLUSION PROTEIN, PUTATIVE-RELATED
Mp8g07590	Mp8g07590	Mapoly0013s0034	NA	NA	0.0403611	20.5751	114.99	348.927	NA	NA	NA	NA	NA	NA
Mp2g16520	Mp2g16520	Mapoly0122s0012	NA	NA	0.180152	20.5115	102.645	153.668	NA	NA	NA	NA	NA	NA
Mp2g16270	Mp2g16270	Mapoly0122s0037	NA	NA	0.179069	20.3669	84.4271	90.7714	NA	NA	NA	NA	NA	NA
Mp5g12250	Mp5g12250	Mapoly0092s0081	NA	NA	0.595009	20.2739	84.3182	140.501	AT5G57740.1	5.47e-11	XB3 ortholog 2 in Arabidopsis thaliana	ubiquitin ligase	Pfam:PF12796:Ankyrin repeats (3 copies)	PANTHER:PTHR24178:MOLTING PROTEIN MLT-4
Mp1g07800	Mp1g07800	Mapoly0036s0024	NA	NA	0.355519	20.1914	89.9778	229.631	AT1G18480.1	6.31e-81	Calcineurin-like metallo-phosphoesterase superfamily protein	NA	Pfam:PF00149:Calcineurin-like phosphoesterase	PTHR47680:SF2:SHEWANELLA-LIKE PROTEIN PHOSPHATASE 2; PANTHER:PTHR47680:SHEWANELLA-LIKE PROTEIN PHOSPHATASE 2
Mp2g20855	Mp2g20855	-	NA	NA	0.583067	20.1513	53.4261	86.5157	NA	NA	NA	NA	NA	NA
Mp4g08370	Mp4g08370	Mapoly0120s0009	NA	NA	0.280655	20.1304	61.9195	67.0204	NA	NA	NA	NA	NA	PANTHER:PTHR21963:PF6
Mp3g00090	Mp3g00090	-	NA	NA	0.858397	20.0755	56.2166	134.301	NA	NA	NA	NA	NA	NA
Mp1g19800	Mp1g19800	Mapoly0001s0319	NA	NA	0.627057	19.9994	89.0344	145.822	NA	NA	NA	NA	NA	NA
Mp3g00490	Mp3g00490	Mapoly0007s0045	NA	NA	0.27745	19.9785	74.6316	64.3532	AT1G10800.1	9.76e-11	NA	NA	NA	PANTHER:PTHR46480:F20B24.22
Mp4g12790	Mp4g12790	Mapoly0138s0016	NA	NA	0	19.9484	9.94982	1.57509	AT2G24290.1	3.26e-24	Protein of unknown function (DUF1068)	NA	Pfam:PF06364:Protein of unknown function (DUF1068)	PANTHER:PTHR32254:EXPRESSED PROTEIN; PTHR32254:SF6:PROTEIN, PUTATIVE-RELATED
Mp8g17630	Mp8g17630	Mapoly0030s0098	NA	NA	0.392558	19.8769	38.4046	34.4993	NA	NA	NA	NA	NA	NA
Mp2g06060	Mp2g06060	Mapoly0021s0061	NA	NA	0	19.8671	83.1317	95.2872	NA	NA	NA	NA	NA	NA
Mp7g02890	Mp7g02890	Mapoly0235s0001	NA	NA	0.0185247	19.8661	105.199	320.851	NA	NA	NA	NA	NA	NA
Mp3g09990	Mp3g09990	Mapoly0085s0028	NA	NA	0.794448	19.8117	83.4476	151.681	AT4G33160.1	2.35e-08	F-box family protein	NA	Pfam:PF00646:F-box domain	PANTHER:PTHR46301:F-BOX/KELCH-REPEAT PROTEIN
Mp3g20710	Mp3g20710	Mapoly0149s0037	NA	NA	0.0715869	19.7013	80.5155	55.7559	NA	NA	NA	NA	NA	NA
Mp2g18700	Mp2g18700	Mapoly0137s0012	NA	NA	0.322948	19.67	48.2149	44.3193	NA	NA	NA	NA	NA	NA
Mp4g22110	Mp4g22110	Mapoly0090s0019	NA	NA	0.361875	19.6595	70.4969	53.9266	NA	NA	NA	NA	NA	NA
Mp3g09870	Mp3g09870	Mapoly0085s0039	NA	NA	0.112268	19.5937	98.636	291.225	AT4G14490.1	4.93e-06	SMAD/FHA domain-containing protein	NA	Pfam:PF00498:FHA domain	PANTHER:PTHR23308:NUCLEAR INHIBITOR OF PROTEIN PHOSPHATASE-1; PTHR23308:SF53:F16B3.3 PROTEIN
Mp8g04670	Mp8g04670	Mapoly0186s0016	NA	NA	0.442071	19.5278	47.6986	73.3811	NA	NA	NA	NA	NA	NA
Mp5g07715a	Mp5g07715a	-	NA	NA	0	19.5164	106.244	169.417	NA	NA	NA	NA	NA	NA
Mp5g23050	Mp5g23050	Mapoly0010s0151	NA	NA	0.132287	19.489	32.4751	20.0271	NA	NA	NA	NA	NA	PANTHER:PTHR39063:ORAL-FACIAL-DIGITAL SYNDROME 1 PROTEIN HOMOLOG
Mp3g23700	Mp3g23700	Mapoly0121s0052	NA	NA	0.433953	19.4641	81.2776	88.4378	NA	NA	NA	NA	NA	NA
Mp2g05110	Mp2g05110	Mapoly0031s0165	NA	NA	0.0264221	19.4501	101.54	305.883	AT3G57530.1	9.61e-24	calcium-dependent protein kinase 32	Calcium-dependent Protein Kinase. ABA signaling component that regulates the ABA-responsive gene expression via ABF4. AtCPK32 has autophosphorylation activity and can phosphorylate ABF4 in vitro	Pfam:PF00069:Protein kinase domain	PANTHER:PTHR43895
Mpzg02020a	Mpzg02020a	-	NA	NA	0.399479	19.3842	4.5479	0.690731	NA	NA	NA	NA	NA	NA
MpVg00105	MpVg00105	-	NA	NA	0.00278651	19.3257	99.5528	178.605	NA	NA	NA	NA	Pfam:PF14775:Sperm tail C-terminal domain	PTHR21625:SF1:DYNEIN REGULATORY COMPLEX PROTEIN 1; PANTHER:PTHR21625:NYD-SP28 PROTEIN
Mp3g04290	Mp3g04290	Mapoly0022s0102	NA	NA	0.209865	19.1315	97.4935	232.156	NA	NA	NA	NA	NA	NA
Mp5g14120	Mp5g14120	Mapoly0032s0103	NA	NA	0.345171	19.018	85.7872	144.638	AT2G15230.1	1.43e-42	lipase 1	Lipase active on medium and short chain triacylglycerols, but not on phospho- or galactolipids. Active between pH4 and 7 with an optimum at pH6. Knock-out mutant has not obvious phenotype. Predicted to be extracellular.	NA	PTHR11005:SF118:TRIACYLGLYCEROL LIPASE 1; PANTHER:PTHR11005:LYSOSOMAL ACID LIPASE-RELATED
Mp8g09400	Mp8g09400	Mapoly0204s0008	NA	NA	0.323966	18.9735	17.3977	18.0303	NA	NA	NA	NA	NA	NA
Mp6g15070	Mp6g15070	Mapoly0056s0017	NA	NA	0.184822	18.938	36.6659	35.4362	NA	NA	NA	NA	NA	NA
Mp1g24650	Mp1g24650	Mapoly0061s0056	NA	NA	0.916747	18.9167	38.2369	31.1505	NA	NA	NA	NA	NA	NA
Mp6g13670	Mp6g13670	Mapoly0047s0018	NA	NA	0.0198773	18.8467	53.9225	85.4952	AT5G47560.1	4.82e-06	tonoplast dicarboxylate transporter	Encodes a tonoplast malate/fumarate transporter.	Pfam:PF03600:Citrate transporter; Pfam:PF02080:TrkA-C domain	PANTHER:PTHR43652:BASIC AMINO ACID ANTIPORTER YFCC-RELATED; PTHR43652:SF2:BASIC AMINO ACID ANTIPORTER YFCC-RELATED
MpVg01265h	MpVg01265h	-	NA	NA	0.665798	18.8027	4.71214	1.5871	NA	NA	NA	NA	NA	NA
Mp1g00045f	Mp1g00045f	-	NA	NA	0.750238	18.7164	5.66684	1.00047	NA	NA	NA	NA	NA	NA
Mp4g24135c	Mp4g24135c	-	NA	NA	0.292857	18.7125	3.33109	0.562669	NA	NA	NA	NA	NA	NA
MpVg01265k	MpVg01265k	-	NA	NA	0.504208	18.6301	4.50536	1.18591	NA	NA	NA	NA	NA	NA
Mp3g06060	Mp3g06060	Mapoly0006s0076	NA	NA	0.392645	18.5088	23.3049	19.6879	NA	NA	NA	NA	NA	NA
Mp5g14330	Mp5g14330	Mapoly0032s0125	NA	NA	0.0170083	18.5072	91.2417	162.133	NA	NA	NA	NA	NA	NA
Mp1g00045b	Mp1g00045b	-	NA	NA	0.783607	18.4125	4.50354	0.818794	NA	NA	NA	NA	NA	NA
Mpzg01500b	Mpzg01500b	-	NA	NA	0.279398	18.4112	5.22535	1.69686	NA	NA	NA	NA	NA	NA
Mp2g10120	Mp2g10120	Mapoly0129s0036	NA	NA	0.603231	18.3882	36.9981	17.2945	NA	NA	NA	NA	NA	NA
Mp4g21970	Mp4g21970	Mapoly0090s0025	NA	NA	0.273603	18.3674	90.3076	267.772	NA	NA	NA	NA	NA	NA
Mp8g09290	Mp8g09290	Mapoly0176s0012	NA	NA	0.342372	18.3072	83.6878	152.147	NA	NA	NA	NA	NA	NA
Mp5g24360	Mp5g24360	Mapoly0010s0020	NA	NA	0.112021	18.3041	63.3742	50.2139	NA	NA	NA	NA	Pfam:PF00397:WW domain	PANTHER:PTHR21715:UNCHARACTERIZED; PTHR21715:SF0:RH04127P
Mp1g10390	Mp1g10390	Mapoly0014s0188	NA	NA	0.0588492	18.2867	89.4349	239.285	AT1G27340.1	2.78e-44	Galactose oxidase/kelch repeat superfamily protein	NA	Pfam:PF00646:F-box domain	PANTHER:PTHR46301:F-BOX/KELCH-REPEAT PROTEIN; PTHR46301:SF31:F-BOX DOMAIN, GALACTOSE OXIDASE/KELCH, BETA-PROPELLER, GALACTOSE OXIDASE, BETA-PROPELLER-RELATED
Mp1g00980	Mp1g00980	Mapoly0029s0148	NA	NA	0.0674612	18.1983	55.0555	81.3539	NA	NA	NA	NA	Pfam:PF00280:Potato inhibitor I family	NA
Mp4g24145b	Mp4g24145b	-	NA	NA	0.813555	18.1885	3.52987	0.981882	NA	NA	NA	NA	NA	NA
Mp3g23000	Mp3g23000	Mapoly0024s0077	NA	NA	0.238468	18.1844	38.0731	33.9766	NA	NA	NA	NA	NA	NA
Mp5g09190	Mp5g09190	Mapoly0095s0040	NA	NA	0.43012	17.9635	75.2596	137.134	NA	NA	NA	NA	NA	NA
Mp2g05290	Mp2g05290	Mapoly0031s0183	NA	NA	0.0285803	17.9202	59.3985	70.3954	AT1G75950.1	1.13e-17	S phase kinase-associated protein 1	SKP1 is core component of the SCF family of E3 ubiquitin ligases and serves to tether the rest of the complex to an F-box protein, which provides specificity in binding to ubiquitin ligase substrate proteins. Predominately expressed from leptotene to pachytene. Negatively regulates recombination. Interacts with P0, a silencing suppressor protein encoded by poleroviruses by means of a conserved mi…	Pfam:PF03931:Skp1 family, tetramerisation domain	PTHR11165:SF148:SKP1-LIKE PROTEIN 3-RELATED; PANTHER:PTHR11165:SKP1
Mp2g05130	Mp2g05130	Mapoly0031s0167	NA	NA	0.0252057	17.6025	89.2188	281.893	AT5G01810.1	1.85e-07	CBL-interacting protein kinase 15	Encodes a CBL-interacting serine/threonine protein kinase, also has similarities to SOS2 kinase.	Pfam:PF00069:Protein kinase domain	PANTHER:PTHR24347:SERINE/THREONINE-PROTEIN KINASE; PTHR24347:SF412:SERINE/THREONINE-PROTEIN KINASE DCLK3
Mp4g15630	Mp4g15630	Mapoly0054s0028	NA	NA	0.45793	17.5618	75.6996	151.616	NA	NA	NA	NA	NA	NA
Mp6g03530	Mp6g03530	Mapoly0035s0132	NA	NA	0.964205	17.5578	17.1883	12.0396	NA	NA	NA	NA	NA	NA
Mp8g13870	Mp8g13870	Mapoly0108s0011	NA	NA	0.188743	17.5529	55.9355	53.5016	NA	NA	NA	NA	Pfam:PF12774:Hydrolytic ATP binding site of dynein motor region; Pfam:PF08385:Dynein heavy chain, N-terminal region 1; Pfam:PF18198:Dynein heavy chain AAA lid domain; Pfam:PF18199:Dynein heavy chain C-terminal domain; Pfam:PF12780:P-loop containing dynein motor region D4; Pfam:PF12781:ATP-binding dynein motor region; Pfam:PF12777:Microtubule-binding stalk of dynein motor; Pfam:PF12775:P-loop cont…	PANTHER:PTHR10676:DYNEIN HEAVY CHAIN FAMILY PROTEIN; PTHR10676:SF287:HEAVY CHAIN, PUTATIVE-RELATED
Mpzg01580a	Mpzg01580a	-	NA	NA	0.556242	17.4984	3.89025	0.692146	NA	NA	NA	NA	NA	NA
Mp8g15790	Mp8g15790	Mapoly0079s0033	NA	NA	0.846177	17.4463	47.6689	60.0105	NA	NA	NA	NA	NA	NA
Mp4g11170	Mp4g11170	Mapoly0011s0102	NA	NA	0.346211	17.4358	21.3193	13.5278	NA	NA	NA	NA	NA	NA
Mp8g00020	Mp8g00020	Mapoly0077s0066	NA	NA	0.0523593	17.3971	59.6473	44.8535	AT4G23560.1	3.04e-175	glycosyl hydrolase 9B15	NA	Pfam:PF00759:Glycosyl hydrolase family 9	PANTHER:PTHR22298:ENDO-1,4-BETA-GLUCANASE; PTHR22298:SF22:ENDOGLUCANASE 18-RELATED
Mp6g20670	Mp6g20670	Mapoly0091s0090	NA	NA	0.361945	17.3893	10.2681	1.82093	AT5G58610.1	6.53e-15	PHD finger transcription factor, putative	NA	Pfam:PF05641:Agenet domain; Pfam:PF00011:Hsp20/alpha crystallin family	PTHR31917:SF58:AGENET AND BROMO-ADJACENT HOMOLOGY (BAH) DOMAIN-CONTAINING PROTEIN; PANTHER:PTHR31917:AGENET DOMAIN-CONTAINING PROTEIN-RELATED
Mp2g26260	Mp2g26260	Mapoly0025s0058	NA	NA	0.0647087	17.3223	51.1284	44.6216	NA	NA	NA	NA	NA	NA
Mp6g06720	Mp6g06720	Mapoly0173s0017	NA	NA	0.0758781	17.2586	38.4623	26.2327	NA	NA	NA	NA	NA	NA
Mp1g00950	Mp1g00950	Mapoly0029s0151	NA	NA	0.00651538	17.1993	97.6041	273.681	AT5G19360.1	8.14e-67	calcium-dependent protein kinase 34	member of Calcium Dependent Protein Kinase	Pfam:PF00069:Protein kinase domain	PANTHER:PTHR44167:OVARIAN-SPECIFIC SERINE/THREONINE-PROTEIN KINASE LOK-RELATED
Mp6g14780	Mp6g14780	Mapoly0047s0133	NA	NA	0.0947771	17.1227	18.9636	20.0564	NA	NA	NA	NA	NA	NA
Mp5g02860	Mp5g02860	Mapoly0124s0037	NA	NA	0.0129257	17.106	92.8091	270.884	AT1G12580.1	3.97e-13	phosphoenolpyruvate carboxylase-related kinase 1	NA	Pfam:PF00069:Protein kinase domain	PANTHER:PTHR43895; PTHR43895:SF32:CALCIUM/CALMODULIN-DEPENDENT PROTEIN KINASE KINASE
Mp3g16980	Mp3g16980	Mapoly0039s0097	NA	NA	0.297024	17.1042	11.2307	4.2689	NA	NA	NA	NA	NA	NA
Mp7g04200	Mp7g04200	Mapoly0062s0105	NA	NA	0.0326189	17.0995	35.2365	20.5936	NA	NA	NA	NA	NA	NA
Mp8g01920	Mp8g01920	Mapoly0064s0008	NA	NA	0.915882	16.9877	76.9025	103.97	AT4G08455.1	1.1e-15	BTB/POZ domain-containing protein	NA	Pfam:PF00651:BTB/POZ domain	PANTHER:PTHR24413:SPECKLE-TYPE POZ PROTEIN; PTHR24413:SF229:GH01369P
Mp2g10875a	Mp2g10875a	-	NA	NA	0.606369	16.9781	85.7951	176.075	NA	NA	NA	NA	NA	NA
Mp3g14030	Mp3g14030	Mapoly0004s0268	NA	NA	0.948753	16.8577	73.9345	211.347	NA	NA	NA	NA	NA	NA
Mp3g25505a	Mp3g25505a	-	NA	NA	0.669112	16.847	4.17366	0.664048	NA	NA	NA	NA	NA	NA
Mp8g07640	Mp8g07640	Mapoly0013s0031	NA	NA	0.101233	16.8359	86.1978	267.971	NA	NA	NA	NA	NA	NA
Mpzg02210a	Mpzg02210a	-	NA	NA	0.494823	16.7666	3.57152	0.700715	NA	NA	NA	NA	NA	NA
Mp3g03630	Mp3g03630	Mapoly0022s0169	NA	NA	0.238812	16.6773	54.9118	54.473	NA	NA	NA	NA	Pfam:PF17857:AAA+ lid domain; Pfam:PF08393:Dynein heavy chain, N-terminal region 2; Pfam:PF18199:Dynein heavy chain C-terminal domain; Pfam:PF03028:Dynein heavy chain region D6 P-loop domain; Pfam:PF17852:Dynein heavy chain AAA lid domain; Pfam:PF18198:Dynein heavy chain AAA lid domain; Pfam:PF12780:P-loop containing dynein motor region D4; Pfam:PF12781:ATP-binding dynein motor region; Pfam:PF127…	PTHR46454:SF12:INNER ARM DYNEIN GROUP 3; PANTHER:PTHR46454:DYNEIN AXONEMAL HEAVY CHAIN 7-RELATED
Mp3g14470	Mp3g14470	Mapoly0004s0224	NA	NA	0.00699735	16.641	85.5035	269.626	AT5G66210.2	2.86e-11	calcium-dependent protein kinase 28	member of Calcium Dependent Protein Kinase	Pfam:PF00069:Protein kinase domain	PANTHER:PTHR44167:OVARIAN-SPECIFIC SERINE/THREONINE-PROTEIN KINASE LOK-RELATED
Mp2g20210	Mp2g20210	Mapoly0055s0028	NA	NA	0.374875	16.5706	67.7888	51.1974	NA	NA	NA	NA	NA	NA
Mpzg01960a	Mpzg01960a	-	NA	NA	0.483919	16.3395	4.11458	0.438935	NA	NA	NA	NA	NA	NA
Mp2g14540	Mp2g14540	Mapoly0042s0076	NA	NA	0.0629067	16.284	43.0814	25.0364	AT5G19890.1	2.14e-90	Peroxidase superfamily protein	NA	Pfam:PF00141:Peroxidase	PTHR31388:SF176:PEROXIDASE 22-RELATED; PANTHER:PTHR31388:PEROXIDASE 72-RELATED
MpVg01245d	MpVg01245d	-	NA	NA	0.559556	16.2628	4.41245	1.12831	NA	NA	NA	NA	NA	NA
Mp7g00280	Mp7g00280	Mapoly0046s0096	NA	NA	0.0622419	16.2602	74.6672	78.2519	NA	NA	NA	NA	NA	NA
Mp5g21580	Mp5g21580	Mapoly0106s0041	NA	NA	0.00597365	16.1003	66.4957	159.677	AT3G19620.1	0	Glycosyl hydrolase family protein	NA	Pfam:PF00933:Glycosyl hydrolase family 3 N terminal domain; Pfam:PF01915:Glycosyl hydrolase family 3 C-terminal domain	PANTHER:PTHR42721:SUGAR HYDROLASE-RELATED
Mp2g09970	Mp2g09970	-	NA	NA	0.143293	16.0477	63.331	123.431	AT2G20050.1	3.6e-24	protein serine/threonine phosphatases;protein kinases;catalytics;cAMP-dependent protein kinase regulators;ATP binding;protein serine/threonine phosphatases	NA	Pfam:PF00027:Cyclic nucleotide-binding domain	PANTHER:PTHR11635:CAMP-DEPENDENT PROTEIN KINASE REGULATORY CHAIN
Mp8g05970	Mp8g05970	Mapoly0013s0193	NA	NA	0.59462	16.0099	68.5838	117.348	NA	NA	NA	NA	NA	NA
Mp1g00015a	Mp1g00015a	-	NA	NA	0.419768	16.0097	4.83574	1.20408	NA	NA	NA	NA	NA	NA
Mp3g14090	Mp3g14090	Mapoly0004s0262	NA	NA	0.0208794	15.995	85.2105	254.303	AT5G19450.1	9.83e-21	calcium-dependent protein kinase 19	calcium-dependent protein kinase (CDPK19) mRNA, complete	Pfam:PF00069:Protein kinase domain	PANTHER:PTHR44167:OVARIAN-SPECIFIC SERINE/THREONINE-PROTEIN KINASE LOK-RELATED; PTHR44167:SF1:OVARIAN-SPECIFIC SERINE/THREONINE-PROTEIN KINASE LOK
Mp1g00660	Mp1g00660	Mapoly0103s0020	NA	NA	0.12231	15.9685	67.6577	73.9998	NA	NA	NA	NA	NA	PANTHER:PTHR12442:DYNEIN INTERMEDIATE CHAIN
Mp4g12220	Mp4g12220	Mapoly0011s0204	NA	NA	0.170476	15.9146	79.7741	122.947	NA	NA	NA	NA	NA	NA
Mpzg01790a	Mpzg01790a	-	NA	NA	0.617838	15.8186	3.95984	0.519232	NA	NA	NA	NA	NA	NA
Mp2g12810	Mp2g12810	Mapoly0026s0091	NA	NA	0.110943	15.7286	77.0834	99.2414	NA	NA	NA	NA	NA	NA
Mp4g16740	Mp4g16740	Mapoly0054s0141	NA	NA	0.608161	15.7182	26.8914	12.8416	AT1G05260.1	2.37e-93	Peroxidase superfamily protein	Encodes a cold-inducible cationic peroxidase that is involved in the stress response. In response to low temperature, RCI3 transcripts accumulate in the aerial part and in roots of etiolated seedlings but only in roots of light-grown seedlings.	Pfam:PF00141:Peroxidase	PTHR31235:SF65:PEROXIDASE; PANTHER:PTHR31235:PEROXIDASE 25-RELATED
Mp5g09200	Mp5g09200	Mapoly0095s0039	NA	NA	0.294015	15.635	66.8115	163.028	NA	NA	NA	NA	NA	NA
Mp5g06130	Mp5g06130	Mapoly0027s0013	NA	NA	0.875478	15.5701	10.5974	5.16124	AT5G52220.1	4.8e-21	NA	NA	Pfam:PF09696:Ctf8	PANTHER:PTHR47475:CHROMOSOME TRANSMISSION FIDELITY PROTEIN 8
Mp7g17370	Mp7g17370	Mapoly0051s0074	NA	NA	0.641852	15.5666	6.52947	3.18349	AT2G38240.1	8.72e-52	2-oxoglutarate (2OG) and Fe(II)-dependent oxygenase superfamily protein	NA	Pfam:PF14226:non-haem dioxygenase in morphine synthesis N-terminal; Pfam:PF03171:2OG-Fe(II) oxygenase superfamily	PANTHER:PTHR47991:OXOGLUTARATE/IRON-DEPENDENT DIOXYGENASE; PTHR47991:SF86:PROTEIN DMR6-LIKE OXYGENASE 2-LIKE
Mp7g04720	Mp7g04720	Mapoly0062s0054	NA	NA	0.017445	15.5658	78.3706	244.909	NA	NA	NA	NA	NA	NA
MpVg00410	MpVg00410	MapolyY_B0010	NA	NA	0.0128805	15.5535	83.5064	166.156	NA	NA	NA	NA	NA	PTHR47026:SF1; PANTHER:PTHR47026
Mp7g04210	Mp7g04210	Mapoly0062s0103	NA	NA	0.108077	15.4363	20.5959	10.8118	NA	NA	NA	NA	NA	NA
Mp6g04545a	Mp6g04545a	-	NA	NA	0	15.3825	73.7773	72.2511	NA	NA	NA	NA	NA	NA
Mp5g13740	Mp5g13740	Mapoly0032s0064	NA	NA	0.140337	15.3616	59.4974	35.3117	NA	NA	NA	NA	NA	NA
Mp5g14255a	Mp5g14255a	-	NA	NA	0	15.2594	39.1006	27.3372	NA	NA	NA	NA	NA	NA
Mp3g24890	Mp3g24890	Mapoly0183s0021	NA	NA	0.385364	15.2535	62.043	151.856	AT2G28780.1	2.08e-25	NA	NA	Pfam:PF04632:Fusaric acid resistance protein family	PANTHER:PTHR30509:P-HYDROXYBENZOIC ACID EFFLUX PUMP SUBUNIT-RELATED; PTHR30509:SF34:F3L24.34 PROTEIN
Mp4g22080	Mp4g22080	Mapoly0090s0022	NA	NA	0.269934	15.2485	75.916	208.744	NA	NA	NA	NA	NA	NA
Mp7g16480	Mp7g16480	Mapoly0123s0030	NA	NA	0.514294	15.2195	37.6452	71.5676	NA	NA	NA	NA	NA	NA
Mp3g21820	Mp3g21820	Mapoly0089s0034	NA	NA	0.130282	15.2088	56.2817	114.348	NA	NA	NA	NA	NA	NA
MpVg00400	MpVg00400	MapolyY_B0012	NA	NA	0.128554	15.2048	75.6696	103.641	AT4G01200.1	1.69e-14	Calcium-dependent lipid-binding (CaLB domain) family protein	NA	Pfam:PF00168:C2 domain	PANTHER:PTHR32246:INGRESSION PROTEIN FIC1
Mp3g19530	Mp3g19530	Mapoly0049s0081	NA	NA	0.701239	15.1585	73.7358	111.317	NA	NA	NA	NA	NA	NA
Mp1g14160	Mp1g14160	Mapoly0019s0186	NA	NA	0.0535713	15.0855	77.0919	88.2464	NA	NA	NA	NA	NA	NA
Mp7g04520	Mp7g04520	Mapoly0062s0073	NA	NA	0.998666	15.0586	29.4008	15.8201	NA	NA	NA	NA	NA	NA
Mp5g01440	Mp5g01440	Mapoly0175s0007	NA	NA	0.0505977	15.0037	44.0143	38.1758	NA	NA	NA	NA	NA	NA
Mp1g10420	Mp1g10420	Mapoly0014s0185	NA	NA	0.181282	14.9654	67.8616	96.6056	AT5G12080.1	8.35e-93	mechanosensitive channel of small conductance-like 10	NA	Pfam:PF00924:Mechanosensitive ion channel	PANTHER:PTHR31618:MECHANOSENSITIVE ION CHANNEL PROTEIN 5; PTHR31618:SF23:MECHANOSENSITIVE ION CHANNEL PROTEIN
Mp5g23265a	Mp5g23265a	-	NA	NA	0.262962	14.9579	28.5248	20.0344	NA	NA	NA	NA	NA	NA
Mp6g17380	Mp6g17380	Mapoly0184s0012	NA	NA	0.274743	14.9161	46.9873	48.878	NA	NA	NA	NA	NA	NA
Mp7g08960	Mp7g08960	Mapoly0068s0049	NA	NA	0.074286	14.8929	7.27687	1.83706	NA	NA	NA	NA	NA	NA
Mpzg01850a	Mpzg01850a	-	NA	NA	0.806927	14.7651	5.44461	1.38576	NA	NA	NA	NA	NA	NA
Mp7g05030	Mp7g05030	Mapoly0062s0023	NA	NA	0.0560093	14.7437	61.3641	58.8071	NA	NA	NA	NA	NA	NA
Mp4g09470	Mp4g09470	Mapoly0112s0049	NA	NA	0.23921	14.7041	72.4293	84.9514	NA	NA	NA	NA	NA	NA
Mp8g04160	Mp8g04160	Mapoly0012s0205	NA	NA	0.0785067	14.6651	61.2824	75.0681	NA	NA	NA	NA	NA	NA
Mp6g20300	Mp6g20300	Mapoly0045s0034	NA	NA	0.783996	14.6491	64.237	153.77	NA	NA	NA	NA	NA	NA
Mp5g13210	Mp5g13210	Mapoly0032s0015	NA	NA	0.0509235	14.6487	78.9606	234.285	NA	NA	NA	NA	NA	NA
Mp2g23670	Mp2g23670	Mapoly0069s0016	NA	NA	0.150956	14.6396	52.2367	126.966	NA	NA	NA	NA	NA	NA
Mp5g07905	-	-	NA	NA	0.232151	14.6362	35.2487	22.5693	NA	NA	NA	NA	Pfam:PF14309:Domain of unknown function (DUF4378)	NA
Mp1g13530	Mp1g13530	Mapoly0019s0123	NA	NA	0.524112	14.63	74.6188	212.401	NA	NA	NA	NA	NA	NA
Mp1g09360	Mp1g09360	Mapoly0096s0063	NA	NA	0.625093	14.6279	66.4396	153.819	NA	NA	NA	NA	NA	NA
Mp1g25530	Mp1g25530	Mapoly0002s0319	NA	NA	0.557141	14.5878	63.7302	103.44	NA	NA	NA	NA	NA	PANTHER:PTHR46533:ZINC FINGER MYND DOMAIN-CONTAINING PROTEIN 12
Mp8g16260	Mp8g16260	Mapoly0154s0038	NA	NA	0.355781	14.5679	8.44204	2.79602	AT2G35380.1	1.02e-86	Peroxidase superfamily protein	NA	Pfam:PF00141:Peroxidase	PANTHER:PTHR31388:PEROXIDASE 72-RELATED; PTHR31388:SF3:PEROXIDASE 72
Mp1g17110	Mp1g17110	Mapoly0001s0051	NA	NA	0.0952278	14.5113	52.4863	78.1249	AT1G14315.2	1.34e-08	F-box and associated interaction domains-containing protein	NA	Pfam:PF00646:F-box domain	PANTHER:PTHR46301:F-BOX/KELCH-REPEAT PROTEIN
Mp5g15075a	Mp5g15075a	-	NA	NA	0	14.4129	43.5652	21.2509	NA	NA	NA	NA	NA	NA
Mp6g17320	Mp6g17320	Mapoly0184s0018	NA	NA	0.560665	14.3743	33.6926	35.402	NA	NA	NA	NA	NA	PANTHER:PTHR46725:COILED-COIL DOMAIN-CONTAINING PROTEIN 57
Mp1g22710	Mp1g22710	Mapoly0118s0016	NA	NA	0.826207	14.347	12.8198	11.3672	NA	NA	NA	NA	NA	NA
Mp6g00530	Mp6g00530	Mapoly0104s0013	NA	NA	0.0277102	14.26	38.877	21.9009	NA	NA	NA	NA	NA	NA
Mp1g25830	Mp1g25830	Mapoly0002s0293	NA	NA	0.140965	14.2443	18.6244	20.7068	NA	NA	NA	NA	NA	NA
Mp3g11040	Mp3g11040	Mapoly0037s0092	NA	NA	0.249358	14.2401	67.8603	221.758	NA	NA	NA	NA	NA	NA
Mp3g00930	Mp3g00930	Mapoly0007s0089	MpBK1	BK channel	0.441683	14.2042	40.483	35.9976	NA	NA	NA	NA	Pfam:PF00520:Ion transport protein; Pfam:PF03493:Calcium-activated BK potassium channel alpha subunit	PTHR10027:SF33:POTASSIUM LARGE CONDUCTANCE CALCIUM-ACTIVATED CHANNEL, SUBFAMILY M, ALPHA MEMBER 1A; PANTHER:PTHR10027:CALCIUM-ACTIVATED POTASSIUM CHANNEL ALPHA CHAIN
Mp1g06410	Mp1g06410	Mapoly0043s0033	NA	NA	0.183377	14.117	2.91607	2.35167	AT2G16390.1	9.47e-108	SNF2 domain-containing protein / helicase domain-containing protein	Putative chromatin remodeling protein, member of a plant-specific subfamily of SWI2/SNF2-like proteins. Mutations nearly eliminate non-CpG methylation at a target promoter but do not affect rDNA or centromere methylation. Cooperates with PolIVb to facilitate RNA-directed de novo methylation and silencing of homologous DNA. Endogenous targets include intergenic regions near retrotransposon LTRs or…	Pfam:PF00176:SNF2 family N-terminal domain; Pfam:PF00271:Helicase conserved C-terminal domain	PANTHER:PTHR45821:SNF2 DOMAIN-CONTAINING PROTEIN CLASSY 2-RELATED
Mp7g17980	Mp7g17980	Mapoly0102s0042	NA	NA	0.809121	14.0935	37.0267	55.6577	AT3G09140.1	4.51e-10	Protein of unknown function (DUF674)	NA	Pfam:PF05056:Protein of unknown function (DUF674)	PANTHER:PTHR33103:OS01G0153900 PROTEIN; PTHR33103:SF19:OS01G0153900 PROTEIN
Mp5g15750	Mp5g15750	Mapoly0071s0035	NA	NA	0.0207583	14.0631	58.279	154.061	AT5G01740.1	2e-17	Nuclear transport factor 2 (NTF2) family protein	NA	Pfam:PF07107:Wound-induced protein WI12	PANTHER:PTHR33703:OS07G0691300 PROTEIN; PTHR33703:SF1:OS07G0691300 PROTEIN
Mp2g07870	Mp2g07870	Mapoly0015s0073	NA	NA	0.531081	14.0179	41.4365	72.6803	NA	NA	NA	NA	Pfam:PF12775:P-loop containing dynein motor region; Pfam:PF17857:AAA+ lid domain; Pfam:PF12777:Microtubule-binding stalk of dynein motor; Pfam:PF03028:Dynein heavy chain region D6 P-loop domain; Pfam:PF18199:Dynein heavy chain C-terminal domain; Pfam:PF12780:P-loop containing dynein motor region D4; Pfam:PF12781:ATP-binding dynein motor region; Pfam:PF18198:Dynein heavy chain AAA lid domain; Pfam…	PANTHER:PTHR46454:DYNEIN AXONEMAL HEAVY CHAIN 7-RELATED; PTHR46454:SF12:INNER ARM DYNEIN GROUP 3
Mp1g12490	Mp1g12490	Mapoly0019s0019	NA	NA	0.47143	13.9323	57.3154	124.301	AT1G27340.1	5.17e-61	Galactose oxidase/kelch repeat superfamily protein	NA	Pfam:PF00646:F-box domain	PTHR46301:SF31:F-BOX DOMAIN, GALACTOSE OXIDASE/KELCH, BETA-PROPELLER, GALACTOSE OXIDASE, BETA-PROPELLER-RELATED; PANTHER:PTHR46301:F-BOX/KELCH-REPEAT PROTEIN
Mp3g06830	Mp3g06830	Mapoly0006s0151	NA	NA	0.0603444	13.6917	27.7685	32.3082	NA	NA	NA	NA	NA	NA
Mp1g29300	Mp1g29300	Mapoly0107s0045	NA	NA	0.205646	13.6812	20.2047	10.9668	NA	NA	NA	NA	NA	NA
Mp8g05560	Mp8g05560	Mapoly0081s0057	NA	NA	0.0147449	13.6771	63.0534	75.1055	NA	NA	NA	NA	NA	NA
Mp8g08730	Mp8g08730	Mapoly0063s0046	NA	NA	0.617631	13.594	42.2519	59.7188	NA	NA	NA	NA	Pfam:PF00620:RhoGAP domain	NA
Mp2g17900	Mp2g17900	Mapoly0094s0059	NA	NA	0.0497844	13.4939	63.5022	63.9663	NA	NA	NA	NA	NA	NA
Mp2g16920	Mp2g16920	Mapoly0109s0033	NA	NA	0.777953	13.4377	11.5597	3.83914	AT2G03220.1	9.35e-146	fucosyltransferase 1	member of Glycosyltransferase Family- 37	Pfam:PF03254:Xyloglucan fucosyltransferase	PANTHER:PTHR31889:FUCOSYLTRANSFERASE 2-RELATED
Mp2g21080	Mp2g21080	-	NA	NA	0	13.4329	78.109	238.954	NA	NA	NA	NA	NA	NA
Mp3g24110	Mp3g24110	Mapoly0121s0013	NA	NA	0.0434657	13.3888	56.5864	128.169	AT3G16530.1	6.28e-31	Legume lectin family protein	Lectin like protein whose expression is induced upon treatment with chitin oligomers.	Pfam:PF00139:Legume lectin domain	PANTHER:PTHR27007; PTHR27007:SF265:L-TYPE LECTIN-DOMAIN CONTAINING RECEPTOR KINASE VIII.1
Mp6g02840	Mp6g02840	Mapoly0035s0071	NA	NA	0.322707	13.3246	36.8204	51.1378	NA	NA	NA	NA	NA	NA
Mp6g13890	Mp6g13890	Mapoly0047s0041	NA	NA	0.42138	13.2439	52.3132	61.2306	NA	NA	NA	NA	NA	PTHR18879:SF20:CENTROSOMAL PROTEIN OF 290 KDA; PANTHER:PTHR18879:CENTROSOMAL PROTEIN OF 290 KDA
Mp8g06910	Mp8g06910	Mapoly0013s0101	NA	NA	0.106454	13.1602	4.45929	0.81538	NA	NA	NA	NA	NA	NA
Mp8g04490	Mp8g04490	Mapoly0216s0001	NA	NA	0.0769415	13.1524	3.47037	0.301293	NA	NA	NA	NA	NA	NA
Mp1g08080	Mp1g08080	Mapoly0036s0052	NA	NA	0.081785	13.002	53.4148	137.158	AT2G22170.1	1.21e-14	Lipase/lipooxygenase, PLAT/LH2 family protein	NA	Pfam:PF06232:Embryo-specific protein 3, (ATS3)	PANTHER:PTHR31718
Mp6g01540	Mp6g01540	Mapoly0052s0050	NA	NA	0.442698	12.9591	11.6575	3.11953	NA	NA	NA	NA	NA	NA
Mp5g07310	Mp5g07310	Mapoly0127s0055	NA	NA	0.0351819	12.9405	61.644	139.574	NA	NA	NA	NA	NA	NA
Mp5g06630	Mp5g06630	Mapoly0171s0020	NA	NA	0.473111	12.9284	5.62208	1.11747	NA	NA	NA	NA	NA	NA
Mp8g06230	Mp8g06230	Mapoly0013s0167	MpBHLH51	transcription factor, bHLH	0.317142	12.9158	5.27227	5.1581	AT5G46760.1	2.26e-14	Basic helix-loop-helix (bHLH) DNA-binding family protein	NA	Pfam:PF00010:Helix-loop-helix DNA-binding domain	PTHR46266:SF4:TRANSCRIPTION FACTOR TT8; PANTHER:PTHR46266:TRANSCRIPTION FACTOR TT8
Mp6g12600	Mp6g12600	Mapoly0059s0087	NA	NA	0.100359	12.8086	49.9479	35.3128	NA	NA	NA	NA	Pfam:PF15911:WD domain, G-beta repeat	PANTHER:PTHR14920:OSMOTIC AVOIDANCE ABNORMAL PROTEIN 1/WD REPEAT MEMBRANE PROTEIN
Mp2g13730	Mp2g13730	Mapoly0042s0002	NA	NA	0.00703888	12.8039	74.733	212.485	AT1G12580.1	2.13e-20	phosphoenolpyruvate carboxylase-related kinase 1	NA	Pfam:PF00069:Protein kinase domain	PANTHER:PTHR44167:OVARIAN-SPECIFIC SERINE/THREONINE-PROTEIN KINASE LOK-RELATED
Mp8g04035a	Mp8g04035a	-	NA	NA	0	12.8008	65.79	211.963	NA	NA	NA	NA	NA	NA
Mp2g16125	Mp2g16125	-	NA	NA	0.154616	12.8007	50.5584	90.5899	NA	NA	NA	NA	NA	NA
Mp1g14740	Mp1g14740	Mapoly0153s0016	NA	NA	0.0412058	12.7886	64.2406	140.869	NA	NA	NA	NA	NA	NA
Mp6g13140	Mp6g13140	Mapoly0059s0036	NA	NA	0.529314	12.7773	38.7853	33.972	NA	NA	NA	NA	NA	NA
MpVg00985	MpVg00985	-	NA	NA	0.0922323	12.7659	42.4257	70.6508	AT5G15710.1	7.69e-39	Galactose oxidase/kelch repeat superfamily protein	NA	Pfam:PF00646:F-box domain	PANTHER:PTHR46301:F-BOX/KELCH-REPEAT PROTEIN; PTHR46301:SF2:PROTEIN UNUSUAL FLORAL ORGANS
Mpzg00110	Mpzg00110	Mapoly1528s0001	NA	NA	0.144888	12.7164	4.5725	0.647327	NA	NA	NA	NA	Pfam:PF00646:F-box domain	NA
Mp4g17440	Mp4g17440	Mapoly0041s0026	NA	NA	0.89293	12.7	7.03353	2.53835	NA	NA	NA	NA	NA	NA
Mp2g12150	Mp2g12150	Mapoly0023s0179	NA	NA	0.349248	12.6619	5.67479	3.04929	AT5G47500.1	2.22e-12	Pectin lyase-like superfamily protein	NA	Pfam:PF01095:Pectinesterase	PANTHER:PTHR31321:ACYL-COA THIOESTER HYDROLASE YBHC-RELATED; PTHR31321:SF31:PECTINESTERASE QRT1
Mp1g03840	Mp1g03840	Mapoly0005s0223	NA	NA	0.697409	12.6473	37.1688	55.9768	AT1G60560.1	1.19e-70	SWIM zinc finger family protein	NA	NA	PANTHER:PTHR33977:ZINC ION BINDING PROTEIN
Mp6g14770	Mp6g14770	Mapoly0047s0132	NA	NA	0.142383	12.6108	15.2093	16.2733	NA	NA	NA	NA	NA	NA
Mp3g06970	Mp3g06970	Mapoly0006s0170	NA	NA	0.314678	12.5509	58.3641	149.283	NA	NA	NA	NA	NA	NA
Mp1g13790	Mp1g13790	Mapoly0019s0149	NA	NA	0.239143	12.4809	30.7144	24.8412	NA	NA	NA	NA	NA	NA
Mp5g01130	Mp5g01130	Mapoly0197s0007	NA	NA	0.712257	12.4579	16.8041	14.1871	NA	NA	NA	NA	NA	NA
Mp7g10790	Mp7g10790	Mapoly0003s0094	NA	NA	0.0893382	12.4295	59.0656	175.217	AT5G25880.1	1.51e-144	NADP-malic enzyme 3	The malic enzyme (EC 1.1.1.40) encoded by the ATNADP-ME3 is presumably cytosolic and restricted in its expression by both developmental and cell-specific signals.	Pfam:PF03949:Malic enzyme, NAD binding domain; Pfam:PF00390:Malic enzyme, N-terminal domain	PTHR23406:SF68:MALIC ENZYME; PANTHER:PTHR23406:MALIC ENZYME-RELATED
Mp3g06300	Mp3g06300	Mapoly0006s0100	NA	NA	0.068856	12.3847	51.197	46.0797	NA	NA	NA	NA	NA	NA
Mp5g02710	Mp5g02710	Mapoly0124s0052	NA	NA	0.546271	12.3092	11.036	3.58726	AT2G06925.1	1.29e-35	Phospholipase A2 family protein	Encodes a secretory phospholipase A2 enzyme, which specifically hydrolyzes the sn-2 position of phospholipids. The enzyme has a preference towards linoleoyl acyl chain over palmitoyl acyl chain. It also has a slight preference for phosphatidylcholine over phosphatidylethanolamine.	NA	PANTHER:PTHR11716:PHOSPHOLIPASE A2 FAMILY MEMBER; PTHR11716:SF87:PHOSPHOLIPASE A2 HOMOLOG 2-RELATED
Mp4g09030	Mp4g09030	Mapoly0112s0005	NA	NA	0.547733	12.3071	37.2262	44.1931	NA	NA	NA	NA	NA	NA
MpVg00860	MpVg00860	MapolyY_A0032	NA	NA	0.466434	12.2785	44.4144	68.1488	NA	NA	NA	NA	NA	NA
Mp3g25310	Mp3g25310	Mapoly0100s0044	NA	NA	0	12.2668	46.9908	50.1268	NA	NA	NA	NA	NA	NA
Mp4g06520	Mp4g06520	Mapoly0114s0010	NA	NA	0.00925252	12.2461	58.2854	134.081	NA	NA	NA	NA	NA	NA
Mp8g08550	Mp8g08550	Mapoly0063s0064	NA	NA	0.313013	12.2127	29.0382	20.9425	AT5G65930.3	4.8e-17	kinesin-like calmodulin-binding protein (ZWICHEL)	encodes a novel member of the kinesin superfamily of motor proteins. recessive mutations have reduced number of trichome branches.	Pfam:PF00784:MyTH4 domain	PANTHER:PTHR22692:MYOSIN VII, XV
Mp7g14350	Mp7g14350	Mapoly0009s0120	NA	NA	0.597664	12.2106	52.8165	48.2157	AT4G08455.1	8.14e-13	BTB/POZ domain-containing protein	NA	Pfam:PF00651:BTB/POZ domain	PTHR47274:SF10; PANTHER:PTHR47274:BTB/POZ DOMAIN CONTAINING PROTEIN, EXPRESSED-RELATED
Mp3g21900	Mp3g21900	Mapoly0089s0026	NA	NA	0.144779	12.1799	31.6521	21.0525	NA	NA	NA	NA	NA	NA
Mp1g07410	Mp1g07410	Mapoly0043s0134	NA	NA	0.0255986	12.0515	59.2392	75.2807	NA	NA	NA	NA	NA	NA
Mp8g03060	Mp8g03060	Mapoly0012s0099	NA	NA	0.0127365	12.0314	33.2529	22.2602	NA	NA	NA	NA	NA	NA
Mp4g00170	Mp4g00170	Mapoly0162s0004	NA	NA	0.471981	11.9725	42.6829	44.6382	NA	NA	NA	NA	NA	NA
Mp5g18840	Mp5g18840	Mapoly0073s0058	NA	NA	0.012869	11.9612	60.3684	100.556	NA	NA	NA	NA	NA	NA
Mp3g12820	Mp3g12820	Mapoly0050s0074	NA	NA	0.896775	11.953	60.2007	183.142	AT5G19450.1	4.03e-07	calcium-dependent protein kinase 19	calcium-dependent protein kinase (CDPK19) mRNA, complete	Pfam:PF00069:Protein kinase domain	NA
Mp3g03700	Mp3g03700	Mapoly0022s0162	NA	NA	0.222005	11.936	51.3654	69.1713	AT5G23550.1	1.53e-44	Got1/Sft2-like vescicle transport protein family	NA	Pfam:PF04178:Got1/Sft2-like family	PANTHER:PTHR23137:UNCHARACTERIZED; PTHR23137:SF6:VESICLE TRANSPORT PROTEIN
Mp4g15530	Mp4g15530	Mapoly0054s0018	NA	NA	0.126878	11.8561	53.2821	52.1863	NA	NA	NA	NA	NA	NA
Mp5g00330	Mp5g00330	Mapoly0078s0033	NA	NA	0.526577	11.8551	43.7581	73.6738	AT2G30860.1	1.52e-61	glutathione S-transferase PHI 9	Encodes glutathione transferase belonging to the phi class of GSTs. Naming convention according to Wagner et al. (2002).	Pfam:PF00043:Glutathione S-transferase, C-terminal domain; Pfam:PF13417:Glutathione S-transferase, N-terminal domain	PANTHER:PTHR43900:GLUTATHIONE S-TRANSFERASE RHO
Mp1g23270	Mp1g23270	Mapoly0065s0051	NA	NA	0.130527	11.8042	8.67805	8.74219	NA	NA	NA	NA	NA	NA
Mp1g28570	Mp1g28570	Mapoly0002s0023	NA	NA	0.334584	11.7949	37.2513	24.9743	AT3G06150.1	1.41e-116	NA	NA	NA	PTHR35124:SF1:CYTOCHROME P450 FAMILY PROTEIN; PANTHER:PTHR35124:CYTOCHROME P450 FAMILY PROTEIN
Mp2g06760	Mp2g06760	Mapoly0021s0129	NA	NA	0.322895	11.7223	1.22827	0.202436	NA	NA	NA	NA	NA	NA
Mp2g02790	Mp2g02790	Mapoly0075s0040	NA	NA	0.0442145	11.6501	43.9331	117.737	AT3G10080.1	1.46e-23	RmlC-like cupins superfamily protein	NA	Pfam:PF00190:Cupin	PTHR31238:SF204:GERMIN-LIKE PROTEIN 5-1; PANTHER:PTHR31238:GERMIN-LIKE PROTEIN SUBFAMILY 3 MEMBER 3
Mp8g01590	Mp8g01590	Mapoly0064s0039	NA	NA	0.289622	11.5857	33.3343	25.9464	NA	NA	NA	NA	Pfam:PF12775:P-loop containing dynein motor region; Pfam:PF18198:Dynein heavy chain AAA lid domain; Pfam:PF17852:Dynein heavy chain AAA lid domain; Pfam:PF12781:ATP-binding dynein motor region; Pfam:PF17857:AAA+ lid domain; Pfam:PF12777:Microtubule-binding stalk of dynein motor; Pfam:PF12774:Hydrolytic ATP binding site of dynein motor region; Pfam:PF12780:P-loop containing dynein motor region D4;…	PANTHER:PTHR22878:UNCHARACTERIZED
Mp1g03450	Mp1g03450	Mapoly0005s0262	NA	NA	0.229568	11.498	51.811	123.329	NA	NA	NA	NA	NA	NA
Mp1g01370	Mp1g01370	Mapoly0029s0110	NA	NA	0.485054	11.4896	50.413	52.0976	AT2G03210.1	5.29e-87	fucosyltransferase 2	member of Glycosyltransferase Family- 37	Pfam:PF03254:Xyloglucan fucosyltransferase	PANTHER:PTHR31889:FUCOSYLTRANSFERASE 2-RELATED
Mp2g17880	Mp2g17880	Mapoly0094s0057	NA	NA	0.0591469	11.3991	43.3515	62.4364	NA	NA	NA	NA	NA	NA
Mp3g21650	Mp3g21650	Mapoly0089s0051	NA	NA	0.326038	11.3716	7.67769	5.16294	NA	NA	NA	NA	NA	NA
Mp3g11770	Mp3g11770	Mapoly0037s0020	NA	NA	0.200515	11.3313	43.9831	87.5044	NA	NA	NA	NA	NA	NA
Mp1g05240	Mp1g05240	Mapoly0005s0084	NA	NA	0.30883	11.2653	13.7175	5.90409	NA	NA	NA	NA	NA	NA
Mp6g20620	Mp6g20620	Mapoly1984s0001	NA	NA	0.142174	11.1768	47.2748	48.6141	AT5G38910.1	9.66e-38	RmlC-like cupins superfamily protein	NA	Pfam:PF00190:Cupin	PTHR31238:SF154:GERMIN-LIKE PROTEIN; PANTHER:PTHR31238:GERMIN-LIKE PROTEIN SUBFAMILY 3 MEMBER 3
Mp1g15370	Mp1g15370	Mapoly0033s0124	NA	NA	0.591997	11.1632	46.7371	71.2583	AT5G15710.1	2.9e-43	Galactose oxidase/kelch repeat superfamily protein	NA	Pfam:PF00646:F-box domain	PANTHER:PTHR46301:F-BOX/KELCH-REPEAT PROTEIN; PTHR46301:SF16:OSJNBA0043A12.13 PROTEIN
Mp4g15180	Mp4g15180	Mapoly0119s0042	NA	NA	0.0134058	11.1119	53.0779	89.9541	NA	NA	NA	NA	NA	NA
Mp4g09510	Mp4g09510	Mapoly0112s0056	NA	NA	0.575739	11.1053	21.9335	24.1364	NA	NA	NA	NA	Pfam:PF01814:Hemerythrin HHE cation binding domain	PANTHER:PTHR35585:HHE DOMAIN PROTEIN (AFU_ORTHOLOGUE AFUA_4G00730)
Mp5g24150	Mp5g24150	Mapoly0010s0041	NA	NA	0.210298	11.0753	53.4367	149.844	AT5G32470.1	8.61e-13	Haem oxygenase-like, multi-helical	NA	NA	PTHR43198:SF2:SI:CH1073-67J19.1-RELATED; PANTHER:PTHR43198:BIFUNCTIONAL TH2 PROTEIN
MpVg00940	MpVg00940	MapolyY_A0028	NA	NA	0.0154229	10.9987	56.6165	117.639	NA	NA	NA	NA	NA	NA
Mp6g10140	Mp6g10140	Mapoly0016s0057	NA	NA	0.0320324	10.9341	46.5766	82.4267	NA	NA	NA	NA	NA	NA
Mp8g07690	Mp8g07690	Mapoly0013s0026	NA	NA	0	10.8899	47.7513	137.905	NA	NA	NA	NA	NA	NA
Mp4g22410	Mp4g22410	Mapoly0020s0011	NA	NA	0.339645	10.8872	5.73651	0.996269	NA	NA	NA	NA	NA	NA
Mp5g20320	Mp5g20320	Mapoly0058s0009	NA	NA	0.266234	10.836	43.0787	43.2005	NA	NA	NA	NA	NA	NA
Mp4g02435a	Mp4g02435a	-	NA	NA	0.305974	10.812	20.4648	7.47434	NA	NA	NA	NA	NA	NA
Mp3g14140	Mp3g14140	Mapoly0004s0257	NA	NA	0	10.7898	64.4696	192.564	AT2G31500.1	3.26e-20	calcium-dependent protein kinase 24	member of Calcium Dependent Protein Kinase	Pfam:PF00069:Protein kinase domain	PTHR43895:SF32:CALCIUM/CALMODULIN-DEPENDENT PROTEIN KINASE KINASE; PANTHER:PTHR43895
Mp8g09690	Mp8g09690	Mapoly0008s0252	NA	NA	0.0865935	10.7263	12.2182	7.16107	NA	NA	NA	NA	NA	NA
Mp8g16270	Mp8g16270	Mapoly0154s0037	NA	NA	0.110723	10.6787	7.79095	2.70681	NA	NA	NA	NA	NA	NA
Mp6g03640	Mp6g03640	Mapoly0035s0143	NA	NA	0.0178058	10.6781	59.7642	100.801	NA	NA	NA	NA	NA	NA
Mp6g13650	Mp6g13650	Mapoly0047s0016	NA	NA	0.603728	10.6508	44.07	60.4018	NA	NA	NA	NA	NA	NA
Mp3g22650	Mp3g22650	Mapoly0024s0043	NA	NA	0.272932	10.6488	20.3613	11.6326	NA	NA	NA	NA	NA	NA
Mp3g12730	Mp3g12730	Mapoly0050s0065	NA	NA	0.428652	10.6074	55.3672	171.399	AT3G51850.1	7.93e-15	calcium-dependent protein kinase 13	member of Calcium Dependent Protein Kinase	Pfam:PF00069:Protein kinase domain	PANTHER:PTHR24347:SERINE/THREONINE-PROTEIN KINASE
Mp3g22410	Mp3g22410	Mapoly0024s0019	NA	NA	0.274729	10.6028	52.0586	90.7472	NA	NA	NA	NA	Pfam:PF09995:Uncharacterized protein conserved in bacteria (DUF2236)	PANTHER:PTHR37539:SECRETED PROTEIN-RELATED
Mp3g03790	Mp3g03790	Mapoly0022s0152	NA	NA	0.831145	10.5842	27.7652	23.6838	AT4G02730.1	9.34e-06	Transducin/WD40 repeat-like superfamily protein	NA	Pfam:PF00400:WD domain, G-beta repeat	PTHR32215:SF0:CILIA- AND FLAGELLA-ASSOCIATED PROTEIN 57; PANTHER:PTHR32215:CILIA- AND FLAGELLA-ASSOCIATED PROTEIN 57
Mp3g12670	Mp3g12670	Mapoly0050s0060	NA	NA	0.390644	10.5376	60.9598	65.5979	AT5G10580.1	1.14e-67	Protein of unknown function, DUF599	NA	Pfam:PF04654:Protein of unknown function, DUF599	PANTHER:PTHR31881; PTHR31881:SF6:OS09G0494600 PROTEIN
Mp1g21830	Mp1g21830	Mapoly0001s0519	NA	NA	0.62993	10.5348	18.0487	9.23215	NA	NA	NA	NA	NA	NA
Mpzg00790	Mpzg00790	-	NA	NA	0.864219	10.4862	5.9726	1.69033	NA	NA	NA	NA	Pfam:PF00078:Reverse transcriptase (RNA-dependent DNA polymerase)	NA
Mp7g14970	Mp7g14970	Mapoly0009s0181	NA	NA	0.330531	10.4687	39.8186	61.4617	NA	NA	NA	NA	NA	NA
Mp6g02480	Mp6g02480	Mapoly0035s0033	NA	NA	0	10.4686	27.1788	31.2354	NA	NA	NA	NA	NA	NA
Mp6g02460	Mp6g02460	Mapoly0035s0031	NA	NA	0.14914	10.4604	5.06859	2.34536	NA	NA	NA	NA	NA	NA
Mp3g17360	Mp3g17360	Mapoly0039s0058	NA	NA	0.0134336	10.4529	51.3604	92.6887	NA	NA	NA	NA	NA	NA
Mp7g10290	Mp7g10290	Mapoly0003s0049	NA	NA	0.244464	10.4199	31.1249	37.2912	NA	NA	NA	NA	NA	NA
Mp3g17300	Mp3g17300	Mapoly0039s0064	NA	NA	0.0378905	10.3913	52.2919	81.6452	NA	NA	NA	NA	NA	NA
Mp6g05110	Mp6g05110	Mapoly0034s0007	NA	NA	0.0473672	10.3833	45.734	119.383	NA	NA	NA	NA	NA	NA
Mp1g24910	Mp1g24910	Mapoly0061s0034	NA	NA	0.0194424	10.328	48.8675	115.258	NA	NA	NA	NA	NA	NA
Mp4g15190	Mp4g15190	Mapoly0119s0043	NA	NA	0.0112535	10.2912	51.0202	88.4709	NA	NA	NA	NA	NA	NA
Mp2g18330	Mp2g18330	Mapoly0177s0012	NA	NA	0.0459348	10.2696	27.2649	31.3169	NA	NA	NA	NA	NA	NA
Mp6g13430	Mp6g13430	Mapoly0059s0007	NA	NA	0.0201849	10.255	21.1773	17.7941	NA	NA	NA	NA	NA	NA
Mp2g24050	Mp2g24050	Mapoly0069s0054	NA	NA	0.319647	10.2451	3.40953	1.1907	NA	NA	NA	NA	NA	NA
MpVg00525	MpVg00525	-	NA	NA	0.00333686	10.2235	55.8245	89.8664	AT4G11720.1	1.05e-67	hapless 2	Encodes HAP2 with the following predicted motifs: an N-terminal secretion signal, a single transmembrane domain and a C-terminal histidine-rich domain. HAP2 is expressed only in the haploid sperm and is required for pollen tube guidance and fertilization. Predominantly localized to sperm endoplasmic reticulum membranes. May also reside in other endomembranes, including the plasma membrane.	Pfam:PF10699:Male gamete fusion factor	PANTHER:PTHR31764:PROTEIN HAPLESS 2
Mp7g10750	Mp7g10750	Mapoly0003s0090	NA	NA	0.188865	10.1749	31.2408	38.4449	NA	NA	NA	NA	NA	NA
Mp5g07935	Mp5g07935	-	NA	NA	0	10.1621	50.8795	40.4982	NA	NA	NA	NA	NA	NA
Mp2g14350	Mp2g14350	Mapoly0042s0062	NA	NA	0.613537	10.1546	23.6563	18.0483	NA	NA	NA	NA	NA	NA
Mp3g06500	Mp3g06500	Mapoly0006s0119	NA	NA	0.0929429	10.1489	31.177	22.8741	NA	NA	NA	NA	NA	NA
Mp1g29580	Mp1g29580	Mapoly0139s0017	NA	NA	0.664734	10.1413	16.1975	11.1687	NA	NA	NA	NA	NA	NA
Mp5g06100	Mp5g06100	Mapoly0027s0018	NA	NA	0.221141	10.1327	6.5468	11.5496	NA	NA	NA	NA	NA	NA
Mp1g18910	Mp1g18910	Mapoly0001s0229	NA	NA	0.190326	10.115	24.0312	34.6938	NA	NA	NA	NA	NA	PANTHER:PTHR39113:MEMBRANE LIPOPROTEIN-RELATED
Mp8g08080	Mp8g08080	-	NA	NA	0.302837	10.1062	11.4807	12.8443	NA	NA	NA	NA	NA	NA
Mp2g18540	Mp2g18540	Mapoly0137s0027	NA	NA	0.221849	10.0816	33.7388	24.1521	NA	NA	NA	NA	NA	PANTHER:PTHR46348:DELETED IN LUNG AND ESOPHAGEAL CANCER PROTEIN 1
Mp3g11350	Mp3g11350	Mapoly0037s0062	NA	NA	0.203565	10.062	12.1914	15.5951	AT5G03795.1	5.27e-146	Exostosin family protein	NA	Pfam:PF03016:Exostosin family	PANTHER:PTHR11062:EXOSTOSIN HEPARAN SULFATE GLYCOSYLTRANSFERASE -RELATED; PTHR11062:SF124:XYLOGALACTURONAN BETA-1,3-XYLOSYLTRANSFERASE
MpVg01265s	MpVg01265s	-	NA	NA	0.992403	10.0119	3.66532	1.0763	NA	NA	NA	NA	NA	NA
Mp2g06990	Mp2g06990	Mapoly0021s0152	NA	NA	0.400353	10.0008	32.5557	47.8325	AT2G46980.2	1.1e-13	NA	NA	NA	PANTHER:PTHR36027:MEIOSIS-SPECIFIC PROTEIN ASY3
Mp2g11090	Mp2g11090	Mapoly0023s0076	NA	NA	0.0341256	10.0008	50.2366	142.786	NA	NA	NA	NA	NA	NA
Mp3g07250	Mp3g07250	Mapoly0006s0199	NA	NA	0.585328	9.99782	2.45988	1.04074	NA	NA	NA	NA	NA	NA
Mp5g02290	Mp5g02290	Mapoly0147s0022	NA	NA	0.523861	9.99347	13.0454	5.47633	AT1G71760.2	6.37e-21	NA	NA	Pfam:PF15749:MRN-interacting protein	PANTHER:PTHR15863:MRN COMPLEX-INTERACTING PROTEIN
Mp2g12060	Mp2g12060	Mapoly0023s0170	NA	NA	0.668901	9.97231	7.49087	2.46537	NA	NA	NA	NA	NA	NA
Mp5g24000	Mp5g24000	Mapoly0010s0056	NA	NA	0	9.96042	56.9348	187.5	NA	NA	NA	NA	NA	NA
MpVg01010	MpVg01010	MapolyY_A0021	NA	NA	0.0763882	9.84671	40.8527	63.9002	NA	NA	NA	NA	NA	NA
MpVg00785	MpVg00785	-	NA	NA	0	9.82991	49.0715	79.9008	NA	NA	NA	NA	NA	NA
Mp7g03060	Mp7g03060	Mapoly0074s0090	NA	NA	0.0209371	9.65684	45.3102	135.519	NA	NA	NA	NA	NA	NA
Mp1g02680	Mp1g02680	Mapoly0113s0016	NA	NA	0.0451043	9.65395	46.7419	134.281	NA	NA	NA	NA	NA	NA
Mp3g08290	Mp3g08290	Mapoly0006s0303	NA	NA	0.796183	9.57247	12.5108	14.9185	AT5G45380.1	2.07e-167	solute:sodium symporters;urea transmembrane transporters	NA	Pfam:PF00474:Sodium:solute symporter family	PANTHER:PTHR46154
Mp8g08970	Mp8g08970	Mapoly0063s0022	NA	NA	0.0351535	9.51767	49.6875	145.256	AT1G26760.1	2.79e-32	SET domain protein 35	NA	Pfam:PF13181:Tetratricopeptide repeat; Pfam:PF00856:SET domain	PANTHER:PTHR47643:TPR DOMAIN PROTEIN (AFU_ORTHOLOGUE AFUA_5G12710)
Mp6g20710	Mp6g20710	Mapoly0091s0086	NA	NA	0.0328915	9.51323	42.5153	48.5191	NA	NA	NA	NA	NA	NA
Mp3g01560	Mp3g01560	Mapoly0007s0148	NA	NA	0.0841553	9.48753	15.522	17.6536	NA	NA	NA	NA	NA	NA
Mp4g14660	Mp4g14660	Mapoly0070s0015	NA	NA	0.656841	9.42228	35.1857	35.1536	NA	NA	NA	NA	Pfam:PF12775:P-loop containing dynein motor region; Pfam:PF12780:P-loop containing dynein motor region D4; Pfam:PF12781:ATP-binding dynein motor region; Pfam:PF12774:Hydrolytic ATP binding site of dynein motor region; Pfam:PF03028:Dynein heavy chain region D6 P-loop domain; Pfam:PF17852:Dynein heavy chain AAA lid domain; Pfam:PF18198:Dynein heavy chain AAA lid domain; Pfam:PF18199:Dynein heavy ch…	PANTHER:PTHR46454:DYNEIN AXONEMAL HEAVY CHAIN 7-RELATED; PTHR46454:SF15:DYNEIN AXONEMAL HEAVY CHAIN 1
Mp1g22230	Mp1g22230	Mapoly0001s0561	NA	NA	0.670143	9.41108	6.63897	10.4277	NA	NA	NA	NA	NA	NA
Mpzg01680b	Mpzg01680b	-	NA	NA	0.39361	9.41051	2.82768	0.616282	NA	NA	NA	NA	NA	NA
Mp4g19040	Mp4g19040	Mapoly0164s0006	NA	NA	0.54783	9.40689	3.28348	1.48783	NA	NA	NA	NA	NA	NA
Mp5g01140	Mp5g01140	Mapoly0197s0008	NA	NA	0.0127494	9.34451	11.25	9.6172	AT1G15780.1	9.52e-06	NA	NA	Pfam:PF16987:KIX domain	NA
Mpzg02070b	Mpzg02070b	-	NA	NA	0.204521	9.30293	3.09376	0.602058	NA	NA	NA	NA	NA	NA
Mp3g11990	Mp3g11990	Mapoly0050s0002	NA	NA	0.305688	9.29285	49.7514	95.1632	NA	NA	NA	NA	Pfam:PF01926:50S ribosome-binding GTPase	PANTHER:PTHR32046
Mp7g02130	Mp7g02130	Mapoly0088s0073	NA	NA	0.0263163	9.2827	12.7153	14.804	NA	NA	NA	NA	NA	NA
Mp4g04165	-	-	NA	NA	0.292621	9.21525	43.8363	133.937	NA	NA	NA	NA	NA	NA
Mp4g00190	Mp4g00190	Mapoly0162s0002	NA	NA	0.0676104	9.18509	44.6229	138.47	NA	NA	NA	NA	NA	NA
Mp6g16670	Mp6g16670	Mapoly0170s0010	NA	NA	0.9968	9.1828	12.9224	6.0459	NA	NA	NA	NA	NA	NA
Mp8g14930	Mp8g14930	Mapoly0151s0013	NA	NA	0.845871	9.15102	33.3043	60.371	AT5G47450.1	1.62e-42	tonoplast intrinsic protein 2;3	Tonoplast intrinsic protein, transports ammonium (NH3) and methylammonium across the tonoplast membrane, gene expression shows diurnal regulation and is upregulated by ammonium (NH3).	Pfam:PF00230:Major intrinsic protein	PANTHER:PTHR19139:AQUAPORIN TRANSPORTER
Mp8g05780	Mp8g05780	Mapoly0081s0080	NA	NA	0.179919	9.07197	43.569	122.132	NA	NA	NA	NA	NA	NA
Mp3g19620	Mp3g19620	Mapoly0049s0072	NA	NA	0.304016	9.05316	14.889	14.9713	NA	NA	NA	NA	NA	NA
Mp3g12740	Mp3g12740	Mapoly0050s0066	NA	NA	0.0144916	8.99565	43.0039	143.741	AT2G31500.1	4.17e-15	calcium-dependent protein kinase 24	member of Calcium Dependent Protein Kinase	Pfam:PF00069:Protein kinase domain	PANTHER:PTHR43895; PTHR43895:SF32:CALCIUM/CALMODULIN-DEPENDENT PROTEIN KINASE KINASE
Mp5g01580	Mp5g01580	-	NA	NA	0.254972	8.97639	4.62712	1.19435	NA	NA	NA	NA	NA	NA
Mp7g14180	Mp7g14180	Mapoly0009s0103	NA	NA	0.0264808	8.97089	49.3099	77.2078	NA	NA	NA	NA	NA	NA
Mp7g17550	Mp7g17550	Mapoly0051s0093	NA	NA	0.962246	8.9706	18.0936	7.65246	NA	NA	NA	NA	NA	NA
Mp2g04570	Mp2g04570	Mapoly0031s0112	NA	NA	0.0330393	8.93515	43.5947	56.9599	NA	NA	NA	NA	NA	NA
Mp2g07910	Mp2g07910	Mapoly0015s0077	NA	NA	0.13067	8.91881	19.1279	9.48061	NA	NA	NA	NA	NA	NA
Mp7g03820	Mp7g03820	Mapoly0074s0015	NA	NA	0.025939	8.89363	50.3063	104.134	NA	NA	NA	NA	NA	NA
Mp3g11910	Mp3g11910	Mapoly0037s0006	NA	NA	0.0240356	8.89098	32.0109	30.8967	NA	NA	NA	NA	NA	NA
Mp2g07280	Mp2g07280	Mapoly0015s0015	NA	NA	0.193037	8.87623	37.4759	50.2432	NA	NA	NA	NA	NA	NA
Mp3g25030	Mp3g25030	Mapoly0100s0016	MpHA7	Plasma membrane H+-ATPase	0.0287875	8.83264	23.3808	45.229	AT5G62670.1	0	H(+)-ATPase 11	NA	Pfam:PF00690:Cation transporter/ATPase, N-terminus; Pfam:PF00702:haloacid dehalogenase-like hydrolase; Pfam:PF00122:E1-E2 ATPase	PANTHER:PTHR42861:CALCIUM-TRANSPORTING ATPASE; PTHR42861:SF25:ATPASE 8, PLASMA MEMBRANE-TYPE
Mp6g04660	Mp6g04660	Mapoly0034s0052	NA	NA	0.845744	8.80911	18.9737	36.62	NA	NA	NA	NA	NA	NA
Mp1g03190	Mp1g03190	Mapoly0005s0288	NA	NA	0.995731	8.7746	2.43234	2.94349	NA	NA	NA	NA	NA	NA
Mp3g14720	Mp3g14720	Mapoly0004s0199	NA	NA	0.800274	8.71978	4.29193	1.73935	NA	NA	NA	NA	NA	NA
Mp3g17070	Mp3g17070	Mapoly0039s0087	NA	NA	0.302336	8.71506	32.2161	24.5548	NA	NA	NA	NA	Pfam:PF03781:Sulfatase-modifying factor enzyme 1; Pfam:PF10017:Histidine-specific methyltransferase, SAM-dependent	PTHR43397:SF1:ERGOTHIONEINE BIOSYNTHESIS PROTEIN 1; PANTHER:PTHR43397:ERGOTHIONEINE BIOSYNTHESIS PROTEIN 1
Mp2g03980	Mp2g03980	Mapoly0031s0054	NA	NA	0.0334307	8.66828	0.505501	0.508536	AT4G10950.1	2.61e-83	SGNH hydrolase-type esterase superfamily protein	NA	Pfam:PF00657:GDSL-like Lipase/Acylhydrolase	PTHR45648:SF13:OS02G0290900 PROTEIN; PANTHER:PTHR45648:GDSL LIPASE/ACYLHYDROLASE FAMILY PROTEIN (AFU_ORTHOLOGUE AFUA_4G14700)
Mp6g06250	Mp6g06250	Mapoly0097s0019	NA	NA	0.0986966	8.6353	11.2556	13.1985	NA	NA	NA	NA	NA	NA
Mp1g18745a	Mp1g18745a	-	NA	NA	0.140928	8.623	35.3596	49.8239	NA	NA	NA	NA	NA	NA
Mp7g02380	Mp7g02380	Mapoly0088s0048	NA	NA	0.269903	8.52357	5.67587	2.47207	NA	NA	NA	NA	NA	NA
Mp5g03340	Mp5g03340	Mapoly0133s0053	NA	NA	0.310661	8.47148	40.8791	112.804	AT2G03430.1	3.79e-14	Ankyrin repeat family protein	NA	Pfam:PF12796:Ankyrin repeats (3 copies)	PANTHER:PTHR24178:MOLTING PROTEIN MLT-4; PTHR24178:SF9:MOLTING PROTEIN MLT-4
Mp7g13570	Mp7g13570	Mapoly0009s0043	NA	NA	0.0861788	8.44827	45.5785	91.2111	NA	NA	NA	NA	NA	NA
Mp2g23960	Mp2g23960	Mapoly0069s0044	NA	NA	0.00569843	8.44204	38.7511	76.3191	AT3G19620.1	0	Glycosyl hydrolase family protein	NA	Pfam:PF00933:Glycosyl hydrolase family 3 N terminal domain; Pfam:PF14310:Fibronectin type III-like domain; Pfam:PF01915:Glycosyl hydrolase family 3 C-terminal domain	PANTHER:PTHR42721:SUGAR HYDROLASE-RELATED
Mp3g17740	Mp3g17740	Mapoly0039s0022	NA	NA	0.0964398	8.41276	19.7539	12.1254	NA	NA	NA	NA	Pfam:PF04577:Protein of unknown function (DUF563)	PANTHER:PTHR20961:GLYCOSYLTRANSFERASE; PTHR20961:SF136
Mp4g18410	Mp4g18410	Mapoly0041s0122	NA	NA	0.43694	8.39716	2.30832	0.70376	NA	NA	NA	NA	NA	NA
MpVg00110	MpVg00110	MapolyY_B0039	NA	NA	0.0480604	8.36858	37.0117	47.8369	NA	NA	NA	NA	NA	NA
Mp1g25950	Mp1g25950	Mapoly0002s0281	NA	NA	0.314632	8.31671	32.7052	48.7808	NA	NA	NA	NA	NA	NA
Mp3g00310	Mp3g00310	Mapoly0007s0028	NA	NA	0.179339	8.27878	14.6633	6.80993	NA	NA	NA	NA	NA	NA
Mp7g01870	Mp7g01870	Mapoly0099s0060	NA	NA	0.260152	8.27318	36.7229	61.7327	NA	NA	NA	NA	NA	NA
Mp3g14460	Mp3g14460	Mapoly0004s0225	NA	NA	0	8.24314	43.1937	136.356	AT4G04720.1	1.33e-19	calcium-dependent protein kinase 21	member of Calcium Dependent Protein Kinase	Pfam:PF00069:Protein kinase domain	PTHR43895:SF32:CALCIUM/CALMODULIN-DEPENDENT PROTEIN KINASE KINASE; PANTHER:PTHR43895
Mp7g12160	Mp7g12160	Mapoly0003s0229	NA	NA	0.289952	8.23618	31.7209	62.1514	NA	NA	NA	NA	NA	NA
Mp4g12880	Mp4g12880	Mapoly0138s0026	NA	NA	0.17576	8.1699	38.5067	70.0534	NA	NA	NA	NA	NA	NA
Mp2g11815a	Mp2g11815a	-	NA	NA	0.605251	8.15383	22.2946	47.3608	NA	NA	NA	NA	NA	NA
Mp1g00055f	Mp1g00055f	-	NA	NA	0.839334	8.11439	2.65218	0.312233	NA	NA	NA	NA	NA	NA
Mp1g01920	Mp1g01920	Mapoly0029s0054	NA	NA	0.518061	8.10341	16.1537	14.7833	NA	NA	NA	NA	NA	NA
Mp7g12270	Mp7g12270	Mapoly0889s0001	NA	NA	0.199754	8.09015	36.1498	90.9757	NA	NA	NA	NA	NA	NA
Mp3g21860	Mp3g21860	Mapoly0089s0030	NA	NA	0.207585	8.08943	12.6922	5.29535	NA	NA	NA	NA	NA	NA
Mp4g08950	Mp4g08950	Mapoly0188s0016	NA	NA	0.734832	8.0674	8.5089	6.75623	NA	NA	NA	NA	NA	NA
Mp6g13360	Mp6g13360	Mapoly0059s0014	NA	NA	0	8.03526	37.8453	113.551	NA	NA	NA	NA	NA	NA
Mp6g06000	Mp6g06000	Mapoly0097s0044	NA	NA	0.520826	8.00479	18.6069	25.1364	NA	NA	NA	NA	NA	NA
Mp3g06690	Mp3g06690	Mapoly0006s0137	NA	NA	0.0458693	7.98366	23.886	38.3035	NA	NA	NA	NA	NA	NA
Mp1g00300	Mp1g00300	Mapoly0103s0057	NA	NA	0.188283	7.97674	10.3538	8.28879	NA	NA	NA	NA	NA	NA
Mp2g17440	Mp2g17440	Mapoly0094s0012	NA	NA	0.06755	7.94872	30.8451	44.8559	NA	NA	NA	NA	NA	NA
Mp3g15770	Mp3g15770	Mapoly0004s0095	MpAAP5	amino acid transporter	0.618788	7.93382	10.6679	18.2562	AT5G09220.1	0	amino acid permease 2	member of AAAP family	Pfam:PF01490:Transmembrane amino acid transporter protein	PANTHER:PTHR48017:OS05G0424000 PROTEIN-RELATED; PTHR48017:SF167:OS02G0102200 PROTEIN
Mp5g03410	Mp5g03410	Mapoly0133s0046	NA	NA	0.799182	7.90905	6.55373	5.00481	NA	NA	NA	NA	NA	NA
Mp2g14020	Mp2g14020	Mapoly0042s0031	NA	NA	0.232283	7.90819	33.3086	38.5868	NA	NA	NA	NA	NA	NA
Mp4g02770	Mp4g02770	Mapoly0080s0022	NA	NA	0.738826	7.87811	29.7353	28.5898	NA	NA	NA	NA	NA	NA
Mp4g10820	Mp4g10820	Mapoly0011s0068	NA	NA	0.0786127	7.86683	40.0171	68.8822	NA	NA	NA	NA	Pfam:PF04862:Protein of unknown function (DUF642)	NA
Mp7g07975	-	-	NA	NA	0.436661	7.82992	4.93435	1.34421	NA	NA	NA	NA	Pfam:PF00078:Reverse transcriptase (RNA-dependent DNA polymerase)	NA
Mp4g19950	Mp4g19950	Mapoly0255s0002	NA	NA	0.93523	7.82542	10.1358	6.73822	AT5G24180.1	4.36e-20	Lipase class 3-related protein	NA	Pfam:PF01764:Lipase (class 3)	PANTHER:PTHR31479:ALPHA/BETA-HYDROLASES SUPERFAMILY PROTEIN; PTHR31479:SF2:ALPHA/BETA-HYDROLASES SUPERFAMILY PROTEIN
Mp3g23290	Mp3g23290	Mapoly3457s0001	NA	NA	0.784972	7.80718	2.14253	0.368502	NA	NA	NA	NA	NA	NA
Mp6g00670	Mp6g00670	Mapoly0052s0133	NA	NA	0.151949	7.79665	20.2677	11.3901	NA	NA	NA	NA	NA	NA
Mp3g06890	Mp3g06890	Mapoly0006s0157	NA	NA	0.0610215	7.77355	34.1638	102.251	AT5G39440.1	4.96e-12	SNF1-related protein kinase 1.3	NA	Pfam:PF00069:Protein kinase domain	PTHR43895:SF32:CALCIUM/CALMODULIN-DEPENDENT PROTEIN KINASE KINASE; PANTHER:PTHR43895
Mp6g10820	Mp6g10820	Mapoly0016s0121	NA	NA	0.0718009	7.74686	20.392	17.562	NA	NA	NA	NA	NA	NA
Mp4g11550	Mp4g11550	Mapoly0011s0140	NA	NA	0.0567748	7.74542	2.25821	0.415775	NA	NA	NA	NA	NA	NA
Mp5g18620	Mp5g18620	Mapoly0073s0078	NA	NA	0.0385037	7.74387	34.5216	93.5665	NA	NA	NA	NA	NA	NA
Mp2g14860	Mp2g14860	Mapoly0042s0108	NA	NA	0.010546	7.74335	37.26	57.3629	NA	NA	NA	NA	NA	NA
Mp8g02620	Mp8g02620	Mapoly0012s0056	NA	NA	0.858408	7.72719	6.84876	7.28061	NA	NA	NA	NA	Pfam:PF12796:Ankyrin repeats (3 copies)	NA
MpVg00515	MpVg00515	-	NA	NA	0.0188982	7.71391	29.5636	42.4513	NA	NA	NA	NA	NA	NA
Mp5g06640	Mp5g06640	Mapoly0171s0019	NA	NA	0.956687	7.71188	26.2318	20.045	NA	NA	NA	NA	NA	NA
Mp6g12470	Mp6g12470	-	NA	NA	0.46087	7.69811	2.59876	0.411092	AT3G23640.1	5.36e-39	heteroglycan glucosidase 1	NA	Pfam:PF01055:Glycosyl hydrolases family 31	PTHR22762:SF149:BNAA01G23630D PROTEIN; PANTHER:PTHR22762:ALPHA-GLUCOSIDASE
Mp5g02320	Mp5g02320	Mapoly0147s0025	NA	NA	0.188161	7.68362	31.556	31.0197	NA	NA	NA	NA	NA	NA
Mp3g21850	Mp3g21850	Mapoly0089s0031	NA	NA	0.0103558	7.67453	16.6808	9.68601	NA	NA	NA	NA	NA	NA
Mp1g15740	Mp1g15740	Mapoly0033s0087	NA	NA	0.089454	7.64197	27.1517	26.4873	NA	NA	NA	NA	NA	PANTHER:PTHR46127:CILIA- AND FLAGELLA-ASSOCIATED PROTEIN 65
Mp7g04140	Mp7g04140	Mapoly0062s0111	NA	NA	0.294853	7.60843	22.9563	37.8383	NA	NA	NA	NA	NA	NA
Mp1g20570	Mp1g20570	Mapoly0001s0393	NA	NA	0.11587	7.59702	15.3505	13.8081	NA	NA	NA	NA	NA	NA
Mpzg01890a	Mpzg01890a	-	NA	NA	0.621734	7.55138	2.38669	0.689371	NA	NA	NA	NA	NA	NA
Mp2g09180	Mp2g09180	Mapoly0015s0201	NA	NA	0.0097298	7.54108	5.1532	1.29547	NA	NA	NA	NA	NA	NA
Mp2g26690	Mp2g26690	Mapoly0025s0015	NA	NA	0.0682542	7.53336	32.0875	42.3572	NA	NA	NA	NA	NA	NA
Mp8g02260	Mp8g02260	Mapoly0012s0023	NA	NA	0.064876	7.47443	26.2577	30.721	NA	NA	NA	NA	NA	NA
Mpzg01840a	Mpzg01840a	-	NA	NA	0.341956	7.46782	3.42209	0.849772	NA	NA	NA	NA	NA	NA
Mp2g11490	Mp2g11490	Mapoly0023s0115	NA	NA	0.0103038	7.4568	9.94318	3.51551	NA	NA	NA	NA	NA	NA
Mp5g13940	Mp5g13940	Mapoly0032s0084	NA	NA	0.216967	7.43973	34.6617	56.0488	NA	NA	NA	NA	NA	NA
Mp7g15015	Mp7g15015	-	NA	NA	0.773794	7.41421	9.60069	2.91364	NA	NA	NA	NA	NA	NA
Mp6g10150	Mp6g10150	Mapoly0016s0058	NA	NA	0.550143	7.35932	34.9288	59.6912	NA	NA	NA	NA	NA	NA
Mp4g05310	Mp4g05310	Mapoly0087s0058	NA	NA	0.663354	7.35543	23.7091	31.3325	AT5G13930.1	1.38e-89	Chalcone and stilbene synthase family protein	Encodes chalcone synthase (CHS), a key enzyme involved in the biosynthesis of flavonoids. Required for the accumulation of purple anthocyanins in leaves and stems. Also involved in the regulation of auxin transport and the modulation of root gravitropism.	Pfam:PF02797:Chalcone and stilbene synthases, C-terminal domain; Pfam:PF00195:Chalcone and stilbene synthases, N-terminal domain	PTHR11877:SF14:CHALCONE SYNTHASE; PANTHER:PTHR11877:HYDROXYMETHYLGLUTARYL-COA SYNTHASE
Mp2g18425a	Mp2g18425a	-	NA	NA	0	7.34663	4.30523	1.27708	NA	NA	NA	NA	NA	NA
Mp3g07070	Mp3g07070	Mapoly0006s0180	NA	NA	0	7.3428	35.9316	103.914	NA	NA	NA	NA	NA	NA
Mp2g25900	Mp2g25900	Mapoly0025s0089	NA	NA	0.537012	7.34075	40.4595	130.292	AT1G71050.1	1.26e-07	Heavy metal transport/detoxification superfamily protein	NA	NA	NA
Mp7g09920	Mp7g09920	Mapoly0003s0011	NA	NA	0.138496	7.33987	3.71637	1.77363	NA	NA	NA	NA	NA	NA
Mp8g15860	Mp8g15860	Mapoly0079s0026	NA	NA	0.617255	7.3372	6.98252	5.811	NA	NA	NA	NA	NA	NA
Mp1g11090	Mp1g11090	Mapoly0014s0116	NA	NA	0.0270286	7.33523	31.7244	80.9234	NA	NA	NA	NA	NA	NA
Mp5g21070	Mp5g21070	Mapoly0058s0088	NA	NA	0.0435301	7.32668	25.4992	30.1988	NA	NA	NA	NA	NA	NA
Mp4g08990	Mp4g08990	Mapoly0112s0001	NA	NA	0.00717021	7.32371	35.6997	85.1232	NA	NA	NA	NA	NA	NA
Mp3g22480	Mp3g22480	Mapoly0024s0026	NA	NA	0.0684004	7.31942	2.91498	0.620713	NA	NA	NA	NA	NA	NA
Mp2g00320	Mp2g00320	Mapoly0028s0119	NA	NA	0	7.31473	32.9011	74.0687	NA	NA	NA	NA	NA	NA
Mp8g00960	Mp8g00960	Mapoly0064s0102	NA	NA	0.451584	7.31138	29.9805	76.7724	NA	NA	NA	NA	NA	NA
Mp4g08380	Mp4g08380	Mapoly0120s0008	NA	NA	0.927625	7.31034	22.6176	20.9812	NA	NA	NA	NA	NA	NA
Mp8g17950	Mp8g17950	Mapoly0030s0129	NA	NA	0.815761	7.22874	3.06779	0.857187	AT2G45560.1	2.16e-56	cytochrome P450, family 76, subfamily C, polypeptide 1	cytochrome P450 monooxygenase	Pfam:PF00067:Cytochrome P450	PANTHER:PTHR47956:CYTOCHROME P450 71B11-RELATED
Mp6g15860	Mp6g15860	Mapoly0056s0098	NA	NA	0.0581731	7.21987	18.4498	9.88816	AT4G34131.1	1.27e-43	UDP-glucosyl transferase 73B3	NA	Pfam:PF00201:UDP-glucoronosyl and UDP-glucosyl transferase	PANTHER:PTHR48045:UDP-GLYCOSYLTRANSFERASE 72B1
Mp2g21070	Mp2g21070	-	NA	NA	0.0288849	7.20237	35.9141	105.642	NA	NA	NA	NA	NA	NA
Mp2g21030	Mp2g21030	Mapoly0040s0109	NA	NA	0.400103	7.15336	21.0035	49.6257	AT4G10770.1	0	oligopeptide transporter 7	oligopeptide transporter	Pfam:PF03169:OPT oligopeptide transporter protein	PANTHER:PTHR22601:ISP4 LIKE PROTEIN
Mp3g23750	Mp3g23750	Mapoly0121s0047	NA	NA	0.14397	7.13239	24.8987	28.8802	NA	NA	NA	NA	NA	NA
MpVg00270	MpVg00270	MapolyY_B0024	NA	NA	0.496384	7.12611	32.644	63.9694	NA	NA	NA	NA	NA	NA
MpVg01095	MpVg01095	-	NA	NA	0.00179605	7.10784	39.0591	68.4962	AT1G74150.1	2.76e-32	Galactose oxidase/kelch repeat superfamily protein	NA	Pfam:PF13418:Galactose oxidase, central domain; Pfam:PF13855:Leucine rich repeat	PANTHER:PTHR35249:DYNEIN REGULATORY COMPLEX SUBUNIT 7
Mp1g25940	Mp1g25940	Mapoly0002s0282	NA	NA	0.162241	7.10431	19.829	14.1062	NA	NA	NA	NA	NA	NA
Mp4g05830	Mp4g05830	Mapoly0087s0008	NA	NA	0.203074	7.10019	2.76217	0.939029	AT1G54580.1	2.86e-13	acyl carrier protein 2	encodes an acyl carrier protein expressed in leaves, roots, and dry seeds. Gene expression is not regulated by light but downregulated by starvation and upregulated by increased level of exogenous sucrose.	Pfam:PF00550:Phosphopantetheine attachment site	PANTHER:PTHR46153:ACYL CARRIER PROTEIN; PTHR46153:SF2:ACYL CARRIER PROTEIN
Mp3g02450	Mp3g02450	Mapoly0007s0234	NA	NA	0.305905	7.0691	33.6551	65.6783	AT2G18110.1	4.3e-59	Translation elongation factor EF1B/ribosomal protein S6 family protein	NA	Pfam:PF00736:EF-1 guanine nucleotide exchange domain	PANTHER:PTHR11595:EF-HAND AND COILED-COIL DOMAIN-CONTAINING FAMILY MEMBER; PTHR11595:SF73:ELONGATION FACTOR 1-DELTA 1-RELATED
Mp5g11950	Mp5g11950	Mapoly0143s0024	NA	NA	0.0178827	7.05609	48.4959	83.753	NA	NA	NA	NA	NA	NA
Mp3g23790	Mp3g23790	Mapoly0121s0044	NA	NA	0	7.0508	17.5332	27.3707	NA	NA	NA	NA	NA	NA
Mp4g19050	Mp4g19050	Mapoly0164s0005	NA	NA	0.560932	7.01189	3.65753	2.48316	NA	NA	NA	NA	NA	NA
Mp4g09020	Mp4g09020	Mapoly0112s0004	NA	NA	0.183496	6.98908	25.411	35.2645	NA	NA	NA	NA	NA	NA
Mp4g08150	Mp4g08150	Mapoly0110s0030	NA	NA	0.822991	6.97808	15.8031	19.2844	NA	NA	NA	NA	NA	NA
Mp7g13720	Mp7g13720	Mapoly0009s0057	NA	NA	0.181694	6.97196	9.35163	11.6903	AT1G08065.1	1e-41	alpha carbonic anhydrase 5	NA	Pfam:PF00194:Eukaryotic-type carbonic anhydrase	PANTHER:PTHR18952:CARBONIC ANHYDRASE; PTHR18952:SF246:ALPHA CARBONIC ANHYDRASE 4-RELATED
Mp3g25300	Mp3g25300	Mapoly0100s0043	NA	NA	0	6.9564	28.9099	34.4863	NA	NA	NA	NA	NA	NA
Mp7g12700	Mp7g12700	Mapoly0003s0278	NA	NA	0.120568	6.94463	30.375	33.4189	NA	NA	NA	NA	NA	NA
Mp4g23620	Mp4g23620	Mapoly0020s0125	NA	NA	0.00936104	6.88968	36.7628	103.443	NA	NA	NA	NA	NA	NA
MpVg00265	MpVg00265	-	NA	NA	0	6.88627	34.0118	51.2076	AT3G11800.1	5.37e-31	NA	NA	NA	PANTHER:PTHR21454:DPH3 HOMOLOG-RELATED; PTHR21454:SF12:EXPP1 PROTEIN
Mp3g22105a	Mp3g22105a	-	NA	NA	0	6.87521	7.31201	9.65393	NA	NA	NA	NA	NA	NA
Mp4g03970	Mp4g03970	Mapoly0044s0077	NA	NA	0.584705	6.85223	20.8859	16.5035	NA	NA	NA	NA	NA	NA
Mp8g17610	Mp8g17610	Mapoly0030s0096	NA	NA	0.981781	6.83951	3.92476	0.895154	NA	NA	NA	NA	NA	NA
Mp1g11880	Mp1g11880	Mapoly0014s0039	NA	NA	0.72068	6.82755	10.2956	5.79299	NA	NA	NA	NA	NA	NA
Mp5g00350	Mp5g00350	Mapoly0078s0035	NA	NA	0.357279	6.82343	8.22934	4.81332	NA	NA	NA	NA	NA	NA
Mp2g21720	Mp2g21720	Mapoly0040s0043	NA	NA	0.126954	6.78351	30.8553	50.9157	NA	NA	NA	NA	NA	NA
Mp4g07400	Mp4g07400	Mapoly0115s0041	NA	NA	0.0585693	6.74782	6.15996	1.32203	AT1G05240.1	1.27e-86	Peroxidase superfamily protein	NA	Pfam:PF00141:Peroxidase	PTHR31235:SF156:PEROXIDASE; PANTHER:PTHR31235:PEROXIDASE 25-RELATED
MpVg00087	MpVg00087	-	NA	NA	0.276901	6.74113	24.4663	22.7024	NA	NA	NA	NA	NA	NA
Mp1g10840	Mp1g10840	Mapoly0014s0142	NA	NA	0.523332	6.70218	5.73963	1.63925	NA	NA	NA	NA	NA	NA
Mp3g22580	Mp3g22580	Mapoly0024s0036	NA	NA	0.07077	6.69486	35.9573	102.327	NA	NA	NA	NA	NA	NA
Mp7g10650	Mp7g10650	Mapoly0003s0080	NA	NA	0.829023	6.69317	30.972	65.2528	NA	NA	NA	NA	NA	NA
Mp4g06780	Mp4g06780	Mapoly0125s0023	NA	NA	0.569721	6.6911	7.53182	5.9671	AT5G49150.1	4.13e-08	gamete expressed 2	Encodes a transmembrane domain containing protein expressed in sperm cells.	NA	PANTHER:PTHR38537:JITTERBUG, ISOFORM N; PTHR38537:SF8:JITTERBUG, ISOFORM N
Mp4g11080	Mp4g11080	Mapoly0011s0093	NA	NA	0.0892041	6.64601	33.9132	63.8408	AT1G07400.1	2.15e-23	HSP20-like chaperones superfamily protein	NA	Pfam:PF00011:Hsp20/alpha crystallin family	PANTHER:PTHR11527:HEAT-SHOCK PROTEIN 20 FAMILY MEMBER; PTHR11527:SF290:16.9 KDA CLASS I HEAT SHOCK PROTEIN 1-LIKE
Mp1g16920	Mp1g16920	Mapoly0001s0032	NA	NA	0.540186	6.63855	9.68045	12.6677	AT5G06050.1	5.71e-118	Putative methyltransferase family protein	NA	Pfam:PF03141:Putative S-adenosyl-L-methionine-dependent methyltransferase	PTHR10108:SF979:METHYLTRANSFERASE PMT11-RELATED; PANTHER:PTHR10108:SAM-DEPENDENT METHYLTRANSFERASE
Mp8g13570	Mp8g13570	Mapoly0110s0038	NA	NA	0.191127	6.62347	29.6725	76.2476	NA	NA	NA	NA	NA	NA
Mp8g15280	Mp8g15280	Mapoly0187s0015	NA	NA	0.019442	6.6234	26.55	27.9372	NA	NA	NA	NA	NA	NA
Mp6g15760	Mp6g15760	Mapoly0056s0088	NA	NA	0.414409	6.62302	19.0475	21.7988	NA	NA	NA	NA	NA	NA
Mp4g07260	Mp4g07260	Mapoly0115s0055	NA	NA	0.0874157	6.61534	30.658	31.4035	NA	NA	NA	NA	NA	NA
Mp1g20050	Mp1g20050	Mapoly0001s0342	NA	NA	0.833691	6.61468	22.3735	25.9124	NA	NA	NA	NA	NA	NA
Mp4g10970	Mp4g10970	Mapoly0011s0082	NA	NA	0.00809845	6.60037	7.73641	2.32417	NA	NA	NA	NA	NA	NA
Mp2g23760	Mp2g23760	Mapoly0069s0026	NA	NA	0.661024	6.59433	23.5597	26.1208	NA	NA	NA	NA	NA	NA
Mp7g07480	Mp7g07480	Mapoly0076s0046	NA	NA	0.649887	6.59114	28.2619	38.4518	NA	NA	NA	NA	NA	NA
Mp1g25750	Mp1g25750	Mapoly0002s0301	NA	NA	0.080111	6.5783	6.52933	3.91575	AT3G23430.1	6.85e-159	phosphate 1	mutant is deficient in the transfer of phosphate from root epidermal and cortical cells to the xylem. encodes protein with the mainly hydrophilic N-terminal and the C-terminal containing 6 potential membrane-spanning domains.	Pfam:PF03124:EXS family; Pfam:PF03105:SPX domain	PANTHER:PTHR10783:XENOTROPIC AND POLYTROPIC RETROVIRUS RECEPTOR 1-RELATED; PTHR10783:SF103:PHOSPHATE TRANSPORTER PHO1
Mp1g18350	Mp1g18350	Mapoly0001s0173	NA	NA	0.354289	6.56458	6.30145	2.27804	NA	NA	NA	NA	NA	NA
Mp4g19940	Mp4g19940	Mapoly0255s0001	NA	NA	0.457235	6.5606	16.1676	9.43613	NA	NA	NA	NA	Pfam:PF03318:Clostridium epsilon toxin ETX/Bacillus mosquitocidal toxin MTX2	PTHR39244:SF5:NATTERIN-4; PANTHER:PTHR39244:NATTERIN-4
Mp8g15720	Mp8g15720	Mapoly0079s0041	NA	NA	0.020424	6.55485	24.347	33.8962	NA	NA	NA	NA	NA	NA
Mp1g07440	Mp1g07440	Mapoly0043s0137	NA	NA	0.0723597	6.54409	31.4128	42.6153	NA	NA	NA	NA	NA	NA
Mp6g16210	Mp6g16210	Mapoly0056s0131	NA	NA	0.0601181	6.49016	31.7284	44.9901	NA	NA	NA	NA	NA	NA
Mp6g20400	Mp6g20400	Mapoly0045s0024	NA	NA	0.385576	6.48767	18.1701	11.3815	AT2G27040.1	0	Argonaute family protein	AGO4 is a member of a class of PAZ/PIWI domain containing proteins involved in siRNA mediated gene silencing.Loss of function mutations have reduced site specific CpNpG and CpHpH methylation and increased susceptibility to bacterial pathogens.	Pfam:PF16488:Argonaute linker 2 domain; Pfam:PF08699:Argonaute linker 1 domain; Pfam:PF02171:Piwi domain; Pfam:PF16486:N-terminal domain of argonaute; Pfam:PF02170:PAZ domain	PANTHER:PTHR22891:EUKARYOTIC TRANSLATION INITIATION FACTOR 2C; PTHR22891:SF127:PROTEIN ARGONAUTE 4B
Mp1g14690	Mp1g14690	Mapoly0153s0021	NA	NA	0.399173	6.46649	3.34543	2.14423	NA	NA	NA	NA	NA	NA
Mp4g00130	Mp4g00130	Mapoly0162s0008	NA	NA	0.0730373	6.43109	27.4212	36.8361	NA	NA	NA	NA	NA	NA
Mp6g02390	Mp6g02390	Mapoly0035s0024	NA	NA	0.21611	6.38228	31.5927	48.4451	NA	NA	NA	NA	NA	NA
Mp2g00310	Mp2g00310	Mapoly0028s0120	NA	NA	0.20338	6.3444	27.1009	64.1448	NA	NA	NA	NA	NA	NA
Mp5g06570	Mp5g06570	Mapoly0171s0026	NA	NA	0.0164073	6.33587	10.2165	10.1645	NA	NA	NA	NA	NA	NA
MpVg00120	MpVg00120	MapolyY_B0038	NA	NA	0	6.32358	37.7593	64.5706	NA	NA	NA	NA	NA	NA
Mp5g08320	Mp5g08320	Mapoly0086s0036	NA	NA	0.284396	6.3204	2.01003	0.500165	AT4G18380.1	4.95e-49	F-box family protein	NA	NA	PANTHER:PTHR31215:OS05G0510400 PROTEIN-RELATED; PTHR31215:SF7:F-BOX FAMILY PROTEIN-LIKE
Mp8g11080	Mp8g11080	Mapoly0008s0112	NA	NA	0.356554	6.31126	31.5282	93.2739	NA	NA	NA	NA	NA	NA
Mp2g21250	Mp2g21250	Mapoly0040s0089	NA	NA	0.865735	6.30941	29.255	65.4069	NA	NA	NA	NA	NA	NA
Mp6g16530	Mp6g16530	Mapoly0170s0024	NA	NA	0.0846219	6.29976	17.9263	16.8875	NA	NA	NA	NA	NA	NA
Mp2g06310	Mp2g06310	Mapoly0021s0086	NA	NA	0.210189	6.28571	5.77226	1.65127	NA	NA	NA	NA	NA	NA
Mp1g06370	Mp1g06370	Mapoly0043s0029	NA	NA	0.053101	6.27927	27.6487	39.2209	NA	NA	NA	NA	NA	NA
Mp1g04080	Mp1g04080	Mapoly0005s0199	NA	NA	0.0621841	6.27299	19.9756	20.9507	NA	NA	NA	NA	NA	NA
Mp3g16300	Mp3g16300	Mapoly0004s0041	NA	NA	0.124549	6.25357	24.0894	46.0282	NA	NA	NA	NA	NA	NA
Mp2g00260	Mp2g00260	Mapoly0028s0125	NA	NA	0.776608	6.24928	27.1919	80.8217	AT1G26760.1	3.64e-39	SET domain protein 35	NA	Pfam:PF00856:SET domain	PANTHER:PTHR47643:TPR DOMAIN PROTEIN (AFU_ORTHOLOGUE AFUA_5G12710)
Mp3g00440	Mp3g00440	Mapoly0007s0040	NA	NA	0.009713	6.22389	32.3002	53.4341	NA	NA	NA	NA	NA	NA
Mp6g03470	Mp6g03470	Mapoly0035s0127	NA	NA	0.288672	6.22017	24.7347	26.2015	NA	NA	NA	NA	NA	NA
Mp2g19840	Mp2g19840	Mapoly0055s0066	NA	NA	0.00349658	6.21098	8.14048	10.924	AT3G20475.1	0	MUTS-homologue 5	Encodes MSH5, a homologue of the MutS-homolog family of genes required for normal levels of recombination in budding yeast, mouse and Caenorhabditis elegans. Involved in meiotic recombination. Required for the formation of Class I interference-sensitive crossovers. Transcripts of AtMSH5 are specific to reproductive tissues and expression of the protein is abundant during prophase I of meiosis. In…	Pfam:PF05192:MutS domain III; Pfam:PF00488:MutS domain V	PTHR11361:SF20:MUTS PROTEIN HOMOLOG 5; PANTHER:PTHR11361:DNA MISMATCH REPAIR PROTEIN MUTS FAMILY MEMBER
Mp5g09790	Mp5g09790	Mapoly0048s0091	NA	NA	0.274776	6.19916	1.39106	0.118618	AT1G26760.1	5.98e-52	SET domain protein 35	NA	Pfam:PF00856:SET domain	PANTHER:PTHR47643:TPR DOMAIN PROTEIN (AFU_ORTHOLOGUE AFUA_5G12710)
Mp7g08260	Mp7g08260	Mapoly0146s0026	NA	NA	0.511862	6.19792	1.85901	1.22635	NA	NA	NA	NA	NA	NA
Mp8g07670	Mp8g07670	Mapoly0013s0028	NA	NA	0.015928	6.19639	35.4388	112.33	NA	NA	NA	NA	NA	NA
Mp8g17890	Mp8g17890	Mapoly0030s0123	NA	NA	0	6.18601	18.3049	25.1991	AT4G10850.1	1.94e-62	Nodulin MtN3 family protein	NA	Pfam:PF03083:Sugar efflux transporter for intercellular exchange	PTHR10791:SF44:BIDIRECTIONAL SUGAR TRANSPORTER SWEET1; PANTHER:PTHR10791:RAG1-ACTIVATING PROTEIN 1
Mp7g03160	Mp7g03160	Mapoly0074s0080	NA	NA	0.0428933	6.16398	24.4843	35.2768	NA	NA	NA	NA	NA	NA
Mp7g08510	Mp7g08510	Mapoly0068s0005	NA	NA	0.0254975	6.15555	3.84969	1.8973	NA	NA	NA	NA	NA	NA
Mp3g14480	Mp3g14480	Mapoly0004s0223	NA	NA	0	6.10024	30.1283	90.0047	AT1G74740.1	3.88e-20	calcium-dependent protein kinase 30	member of Calcium Dependent Protein Kinase	Pfam:PF00069:Protein kinase domain	PTHR44167:SF1:OVARIAN-SPECIFIC SERINE/THREONINE-PROTEIN KINASE LOK; PANTHER:PTHR44167:OVARIAN-SPECIFIC SERINE/THREONINE-PROTEIN KINASE LOK-RELATED
Mp6g08020	Mp6g08020	Mapoly0239s0007	NA	NA	0.618088	6.05278	29.8657	57.9597	NA	NA	NA	NA	NA	NA
Mp7g19680	Mp7g19680	Mapoly0067s0009	NA	NA	0.251592	6.04951	7.48232	4.45558	AT1G10417.1	8.91e-08	NA	Encodes protein with unknown function whose expression is repressed by inoculation with Agrobacterium tumerifaciens.	NA	NA
Mp1g08350	Mp1g08350	Mapoly0036s0078	NA	NA	0.248592	6.04144	16.6286	14.3311	NA	NA	NA	NA	NA	NA
Mp3g18740	Mp3g18740	Mapoly0142s0020	NA	NA	0.0355414	5.94168	29.1938	50.454	NA	NA	NA	NA	NA	NA
Mp5g19665a	Mp5g19665a	-	NA	NA	0	5.9091	36.2169	96.7914	NA	NA	NA	NA	NA	NA
Mp3g10370	Mp3g10370	Mapoly0203s0010	NA	NA	0.582558	5.88386	29.5698	91.2314	AT4G37460.1	2.4e-07	Tetratricopeptide repeat (TPR)-like superfamily protein	Encodes a tetratricopeptide repeat domain containing protein that shows sequence similarity to those of transcriptional repressors in other organisms.Involved in mediating effector-triggered immunity.	Pfam:PF04826:Armadillo-like	PANTHER:PTHR47249:VACUOLAR PROTEIN 8
Mp5g12030	Mp5g12030	Mapoly0143s0032	NA	NA	0.431071	5.81746	23.4867	19.7227	NA	NA	NA	NA	NA	NA
Mp6g03630	Mp6g03630	Mapoly0035s0142	NA	NA	0.0239456	5.81119	31.8378	55.8744	NA	NA	NA	NA	NA	NA
Mp5g06750	Mp5g06750	Mapoly0171s0008	NA	NA	0.0646823	5.74815	29.3307	40.0651	NA	NA	NA	NA	NA	NA
Mp5g09310	Mp5g09310	Mapoly0095s0029	NA	NA	0	5.73073	30.8909	32.2732	NA	NA	NA	NA	NA	NA
Mp6g20370	Mp6g20370	Mapoly0045s0027	NA	NA	0	5.72636	33.6411	103.266	NA	NA	NA	NA	NA	NA
Mp2g25130	Mp2g25130	Mapoly0168s0020	NA	NA	0.08344	5.71366	3.67097	0.566493	NA	NA	NA	NA	NA	PANTHER:PTHR35631:OS08G0114150 PROTEIN
Mp6g01555a	Mp6g01555a	-	NA	NA	0	5.71358	33.0674	47.8582	NA	NA	NA	NA	NA	NA
Mp5g02310	Mp5g02310	Mapoly0147s0024	NA	NA	0	5.70977	24.5504	31.6479	NA	NA	NA	NA	NA	NA
Mp2g20230	Mp2g20230	Mapoly0055s0026	NA	NA	0.759708	5.68536	7.13224	4.47556	NA	NA	NA	NA	NA	NA
Mp5g11960	Mp5g11960	Mapoly0143s0025	NA	NA	0.12409	5.66769	37.9432	66.9892	NA	NA	NA	NA	NA	NA
Mp7g05160	Mp7g05160	Mapoly0062s0009	NA	NA	0	5.65692	24.7188	26.847	NA	NA	NA	NA	NA	NA
Mp1g26670	Mp1g26670	Mapoly0002s0211	MpMIR160	miRNA	0.936194	5.65106	9.71211	12.0767	NA	NA	NA	NA	NA	NA
Mp3g11920	Mp3g11920	Mapoly0037s0005	NA	NA	0.0145094	5.64981	24.7093	70.5041	NA	NA	NA	NA	NA	NA
Mp8g09360	Mp8g09360	Mapoly0204s0013	NA	NA	0.147235	5.62143	6.48414	2.27749	NA	NA	NA	NA	NA	NA
Mp8g08400	Mp8g08400	Mapoly0063s0078	NA	NA	0.381444	5.61286	23.6668	20.0551	NA	NA	NA	NA	NA	NA
Mp7g04220	Mp7g04220	Mapoly0062s0104	NA	NA	0.338883	5.6064	14.0407	14.7716	AT5G33370.1	5.55e-91	GDSL-like Lipase/Acylhydrolase superfamily protein	NA	Pfam:PF00657:GDSL-like Lipase/Acylhydrolase	PANTHER:PTHR45648:GDSL LIPASE/ACYLHYDROLASE FAMILY PROTEIN (AFU_ORTHOLOGUE AFUA_4G14700); PTHR45648:SF94
Mp3g07720	Mp3g07720	Mapoly0006s0249	NA	NA	0.591214	5.59835	2.69153	0.514241	NA	NA	NA	NA	NA	NA
Mp8g17880	Mp8g17880	Mapoly0030s0122	NA	NA	0.0939673	5.58437	5.10571	7.96986	NA	NA	NA	NA	NA	NA
Mp5g00490	Mp5g00490	Mapoly0078s0048	NA	NA	0.182813	5.57904	21.0987	60.2382	NA	NA	NA	NA	NA	NA
Mp1g19630	Mp1g19630	Mapoly0001s0302	NA	NA	0	5.5658	10.1391	11.3952	NA	NA	NA	NA	NA	NA
Mp5g08600	Mp5g08600	Mapoly0086s0065	NA	NA	0.0315789	5.561	20.1706	10.9889	NA	NA	NA	NA	NA	NA
Mp5g18720	Mp5g18720	Mapoly0073s0068	NA	NA	0.977202	5.55879	2.45553	1.43217	NA	NA	NA	NA	NA	NA
Mp7g07970	Mp7g07970	Mapoly3951s0001	NA	NA	0.606416	5.49694	1.9525	0.395295	NA	NA	NA	NA	NA	NA
Mp5g20770	Mp5g20770	Mapoly0058s0057	NA	NA	0.954038	5.48343	5.78985	3.86335	NA	NA	NA	NA	NA	NA
Mp2g08800	Mp2g08800	Mapoly0015s0165	NA	NA	0.0362773	5.47156	18.9635	16.2057	NA	NA	NA	NA	NA	NA
Mp8g13020	Mp8g13020	Mapoly0083s0019	NA	NA	0.738736	5.4391	2.55528	0.87976	NA	NA	NA	NA	NA	NA
Mp1g13480	Mp1g13480	Mapoly0019s0118	NA	NA	0.23333	5.42513	1.96496	1.15516	NA	NA	NA	NA	NA	NA
Mp4g09100	Mp4g09100	Mapoly0112s0011	NA	NA	0.269554	5.39272	12.1492	12.4536	NA	NA	NA	NA	NA	NA
Mp1g22470	Mp1g22470	Mapoly0118s0040	NA	NA	0.119858	5.36465	2.58798	1.03301	NA	NA	NA	NA	NA	NA
Mp5g03170	Mp5g03170	Mapoly0124s0006	NA	NA	0.972107	5.35945	7.03996	11.6509	NA	NA	NA	NA	NA	NA
Mp2g22590	Mp2g22590	Mapoly0072s0072	NA	NA	0.288366	5.34014	3.8445	4.86291	NA	NA	NA	NA	NA	NA
Mp2g13140	Mp2g13140	Mapoly0026s0058	NA	NA	0.0177191	5.33207	23.1622	18.6041	NA	NA	NA	NA	NA	NA
Mp5g10630	Mp5g10630	Mapoly0048s0009	NA	NA	0.461677	5.33059	17.0301	51.2316	NA	NA	NA	NA	NA	NA
Mp3g21810	Mp3g21810	Mapoly0089s0035	NA	NA	0.0505801	5.33027	25.8028	51.8092	NA	NA	NA	NA	NA	NA
Mp8g13220	Mp8g13220	Mapoly0110s0003	NA	NA	0.22615	5.32194	15.1082	22.3188	NA	NA	NA	NA	NA	NA
Mp1g11540	Mp1g11540	Mapoly0014s0072	NA	NA	0.028147	5.29821	17.6879	10.8321	NA	NA	NA	NA	NA	NA
Mp4g15930	Mp4g15930	Mapoly0054s0058	NA	NA	0.100692	5.29352	19.729	19.5977	NA	NA	NA	NA	NA	NA
Mp4g19250	Mp4g19250	Mapoly0169s0019	NA	NA	0.246867	5.28113	16.0588	13.7884	NA	NA	NA	NA	NA	NA
Mp1g17460	Mp1g17460	Mapoly0001s0086	NA	NA	0.235185	5.26506	2.32636	0.792541	NA	NA	NA	NA	NA	NA
Mp2g17800	Mp2g17800	Mapoly0094s0048	NA	NA	0.180322	5.26244	6.99181	9.20654	NA	NA	NA	NA	Pfam:PF00722:Glycosyl hydrolases family 16	NA
Mp2g14980	Mp2g14980	Mapoly0042s0121	NA	NA	0.136989	5.2527	13.1634	16.0311	NA	NA	NA	NA	NA	NA
Mp3g06180	Mp3g06180	Mapoly0006s0088	NA	NA	0.0314179	5.24043	9.91391	10.0995	NA	NA	NA	NA	NA	NA
Mp6g14290	Mp6g14290	Mapoly0047s0083	NA	NA	0.277117	5.23192	20.7017	39.4775	NA	NA	NA	NA	NA	NA
Mp4g22070	Mp4g22070	Mapoly1721s0003	NA	NA	0.139357	5.22323	28.916	75.5476	NA	NA	NA	NA	NA	NA
Mp2g00880	Mp2g00880	Mapoly0028s0063	NA	NA	0.0747814	5.21419	24.9746	72.4633	NA	NA	NA	NA	NA	NA
Mp7g00260	Mp7g00260	Mapoly0046s0098	NA	NA	0.316866	5.19353	2.0855	0.777756	NA	NA	NA	NA	NA	NA
Mp4g08450	Mp4g08450	Mapoly0120s0001	NA	NA	0	5.18921	26.7816	44.3471	NA	NA	NA	NA	NA	NA
Mp2g11400	Mp2g11400	Mapoly0023s0108	NA	NA	0.0314534	5.17621	21.8025	30.0167	AT3G21720.1	0	isocitrate lyase	Encodes a glyoxylate cycle enzyme isocitrate lyase (ICL).	Pfam:PF00463:Isocitrate lyase family	PANTHER:PTHR21631:ISOCITRATE LYASE/MALATE SYNTHASE
Mp1g07020	Mp1g07020	Mapoly0043s0093	NA	NA	0.818477	5.175	10.8891	13.5076	NA	NA	NA	NA	NA	NA
Mp1g11720	Mp1g11720	Mapoly0014s0055	NA	NA	0.165226	5.1484	16.4043	39.4285	NA	NA	NA	NA	NA	NA
Mp3g15910	Mp3g15910	Mapoly0004s0080	NA	NA	0.660185	5.11985	9.90805	5.48801	AT5G19730.1	5.8e-63	Pectin lyase-like superfamily protein	NA	Pfam:PF01095:Pectinesterase	PTHR31321:SF12:PECTINESTERASE 31; PANTHER:PTHR31321:ACYL-COA THIOESTER HYDROLASE YBHC-RELATED
Mp7g15680	Mp7g15680	Mapoly0111s0051	NA	NA	0	5.11954	12.9295	10.565	NA	NA	NA	NA	NA	NA
Mp6g04980	Mp6g04980	Mapoly0034s0020	NA	NA	0.142924	5.10773	13.3614	18.0414	NA	NA	NA	NA	NA	NA
Mp8g00180	Mp8g00180	Mapoly0077s0051	NA	NA	0.0793464	5.07189	25.817	34.7846	NA	NA	NA	NA	NA	NA
Mp3g10940	Mp3g10940	Mapoly0037s0102	NA	NA	0.960979	5.06004	3.28184	1.40944	AT4G00100.1	3.36e-95	ribosomal protein S13A	Encodes a cytoplasmic ribosomal protein S13 homologue involved in early leaf development	Pfam:PF00312:Ribosomal protein S15; Pfam:PF08069:Ribosomal S13/S15 N-terminal domain	PTHR11885:SF22:40S RIBOSOMAL PROTEIN S13; PANTHER:PTHR11885:RIBOSOMAL PROTEIN S15P/S13E
Mp4g12410	Mp4g12410	Mapoly0174s0003	NA	NA	0.0998054	5.05097	2.53743	1.0404	NA	NA	NA	NA	NA	NA
Mp5g23360	Mp5g23360	Mapoly0010s0122	NA	NA	0.0330145	5.0352	8.16157	8.27001	NA	NA	NA	NA	NA	NA
Mp2g22560	Mp2g22560	Mapoly0072s0075	MpR2R3-MYB13	transcription factor, MYB	0.0113954	5.00045	6.37355	12.0188	AT5G26660.1	3.67e-75	myb domain protein 86	a MYB gene encodes a transcriptional repressor of the C4H gene which is involved in the biosynthesis of sinapate esters.	Pfam:PF00249:Myb-like DNA-binding domain	PANTHER:PTHR47997:MYB DOMAIN PROTEIN 55; PTHR47997:SF21:MYB DOMAIN PROTEIN 55
Mp4g04590	Mp4g04590	Mapoly0044s0015	NA	NA	0.0347868	4.98886	24.3671	71.5021	AT3G29763.1	8.34e-56	General transcription factor 2-related zinc finger protein	NA	NA	PANTHER:PTHR11697:GENERAL TRANSCRIPTION FACTOR 2-RELATED ZINC FINGER PROTEIN; PTHR11697:SF206:GENERAL TRANSCRIPTION FACTOR 2-RELATED ZINC FINGER PROTEIN-RELATED
Mp7g17440	Mp7g17440	Mapoly0051s0081	NA	NA	0.069794	4.98297	5.66019	1.97949	NA	NA	NA	NA	NA	NA
Mp3g05170	Mp3g05170	Mapoly0022s0011	NA	NA	0.214734	4.95794	4.19173	4.91676	AT4G33540.1	5.36e-86	metallo-beta-lactamase family protein	NA	Pfam:PF13370:4Fe-4S single cluster domain of Ferredoxin I	PTHR42773:SF1:METALLO-BETA-LACTAMASE FAMILY PROTEIN; PANTHER:PTHR42773:METALLO-BETA-LACTAMASE-RELATED
Mp2g14280	Mp2g14280	Mapoly0042s0055	NA	NA	0.194683	4.95361	18.6518	32.2724	NA	NA	NA	NA	NA	NA
Mp1g17890	Mp1g17890	Mapoly0001s0128	NA	NA	0.72764	4.94434	3.14655	0.989116	NA	NA	NA	NA	NA	NA
Mp2g05160	Mp2g05160	Mapoly0031s0170	MpWRKY4	transcription factor, WRKY	0	4.93851	26.6618	80.7221	AT2G30590.1	5.13e-33	WRKY DNA-binding protein 21	Encodes WRKY DNA-binding protein 21 (WRKY21).	Pfam:PF03106:WRKY DNA -binding domain	PANTHER:PTHR31282:WRKY TRANSCRIPTION FACTOR 21-RELATED; PTHR31282:SF80:WRKY TRANSCRIPTION FACTOR 21-RELATED
Mp8g13350	Mp8g13350	Mapoly0110s0016	NA	NA	0.182558	4.93192	24.0479	69.0483	AT2G03430.1	5.59e-15	Ankyrin repeat family protein	NA	Pfam:PF12796:Ankyrin repeats (3 copies); Pfam:PF00023:Ankyrin repeat	PANTHER:PTHR24189:MYOTROPHIN
Mp5g06220	Mp5g06220	Mapoly0027s0006	NA	NA	0.836528	4.90565	6.9737	5.30263	NA	NA	NA	NA	NA	NA
Mp6g01300	Mp6g01300	Mapoly0052s0074	NA	NA	0.269902	4.88812	11.3409	9.41804	NA	NA	NA	NA	NA	NA
Mp7g04470	Mp7g04470	Mapoly0062s0078	NA	NA	0.0211194	4.87711	12.01	7.50659	NA	NA	NA	NA	NA	NA
Mp7g10120	Mp7g10120	Mapoly0003s0030	NA	NA	0.787876	4.85355	3.79086	4.35633	NA	NA	NA	NA	NA	NA
Mp1g22990	Mp1g22990	Mapoly0065s0077	NA	NA	0.162727	4.8507	15.0005	12.024	NA	NA	NA	NA	NA	NA
Mp3g21640	Mp3g21640	Mapoly0089s0052	NA	NA	0.133808	4.82505	20.6999	26.6668	NA	NA	NA	NA	NA	NA
Mp8g03775	Mp8g03775	-	NA	NA	0.623371	4.82296	8.84867	7.99507	NA	NA	NA	NA	NA	NA
Mp1g22540	Mp1g22540	Mapoly0118s0033	NA	NA	0.768019	4.8171	18.8054	52.4515	NA	NA	NA	NA	NA	NA
Mp1g16060	Mp1g16060	Mapoly0033s0054	NA	NA	0.479551	4.81624	11.358	6.75623	NA	NA	NA	NA	NA	NA
Mp1g13050	Mp1g13050	Mapoly0019s0075	NA	NA	0.0796987	4.81483	15.6593	21.2589	NA	NA	NA	NA	NA	NA
Mp4g15560	Mp4g15560	Mapoly0054s0021	MpBHLH11	transcription factor, bHLH	0.00643028	4.796	3.88205	6.1567	AT2G16910.1	9.67e-33	basic helix-loop-helix (bHLH) DNA-binding superfamily protein	Encodes a basic helix-loop helix transcription factor involved in tapetal cell development. Loss of function mutations are male sterile. AMS binds to a region termed the E box of target gene promoters.	Pfam:PF00010:Helix-loop-helix DNA-binding domain	PTHR31945:SF11:TRANSCRIPTION FACTOR ABORTED MICROSPORES; PANTHER:PTHR31945:TRANSCRIPTION FACTOR SCREAM2-RELATED
Mp2g09450	Mp2g09450	Mapoly0158s0016	NA	NA	0.0283679	4.78773	8.53196	5.97503	NA	NA	NA	NA	NA	NA
Mp1g02850	Mp1g02850	Mapoly0113s0033	NA	NA	0.300037	4.78219	5.49181	4.14613	NA	NA	NA	NA	NA	NA
Mp7g18460	Mp7g18460	Mapoly0165s0006	NA	NA	0.102588	4.77359	22.5888	33.2945	NA	NA	NA	NA	NA	NA
Mp3g16990	Mp3g16990	Mapoly0039s0095	NA	NA	0	4.75049	25.2242	28.7043	NA	NA	NA	NA	NA	NA
Mp6g04825a	Mp6g04825a	-	NA	NA	0.889565	4.7412	2.72545	1.31875	NA	NA	NA	NA	NA	NA
Mp2g03950	Mp2g03950	Mapoly0031s0051	NA	NA	0.280151	4.73813	3.51387	4.00139	NA	NA	NA	NA	NA	NA
Mp1g19270	Mp1g19270	Mapoly0001s0265	NA	NA	0.152863	4.73512	11.588	15.768	NA	NA	NA	NA	NA	NA
Mp2g14260	Mp2g14260	Mapoly0042s0053	NA	NA	0.234109	4.72941	16.6731	22.9846	NA	NA	NA	NA	NA	NA
Mp8g01605a	Mp8g01605a	-	NA	NA	0.288208	4.72725	6.88622	3.52575	NA	NA	NA	NA	NA	NA
Mp6g07710	Mp6g07710	Mapoly0053s0084	NA	NA	0.595473	4.72315	7.16796	4.81621	NA	NA	NA	NA	NA	NA
Mp4g11810	Mp4g11810	Mapoly0011s0166	NA	NA	0.0728189	4.71608	23.5997	71.702	NA	NA	NA	NA	NA	NA
Mp6g20440	Mp6g20440	Mapoly0045s0020	NA	NA	0.408041	4.71484	23.3381	51.0663	AT4G12860.1	1.49e-28	EF hand calcium-binding protein family	NA	Pfam:PF13499:EF-hand domain pair	PANTHER:PTHR10891:EF-HAND CALCIUM-BINDING DOMAIN CONTAINING PROTEIN; PTHR10891:SF796:CALCIUM-BINDING PROTEIN CML30-RELATED
Mp2g20290	Mp2g20290	Mapoly0055s0020	NA	NA	0.0742084	4.71106	13.0362	15.7094	NA	NA	NA	NA	NA	NA
Mp8g17470	Mp8g17470	Mapoly0030s0081	NA	NA	0.0758729	4.7051	3.31384	2.90469	NA	NA	NA	NA	NA	NA
Mp3g11580	Mp3g11580	Mapoly0037s0039	NA	NA	0.0142886	4.62567	19.0476	12.3202	AT2G39840.1	5.57e-131	type one serine/threonine protein phosphatase 4	Encodes the catalytic subunit of a Type 1 phosphoprotein Ser/Thr phosphatase, expressed in roots, shoots and flowers.	Pfam:PF00149:Calcineurin-like phosphoesterase	PTHR11668:SF463:SERINE/THREONINE-PROTEIN PHOSPHATASE; PANTHER:PTHR11668:SERINE/THREONINE PROTEIN PHOSPHATASE
Mp2g04205	Mp2g04205	-	NA	NA	0.0501843	4.61856	6.04597	2.6034	NA	NA	NA	NA	NA	NA
Mp3g00080	Mp3g00080	Mapoly0007s0010	NA	NA	0.00837771	4.61093	23.5368	66.8961	AT1G69730.1	1.05e-42	Wall-associated kinase family protein	NA	Pfam:PF00069:Protein kinase domain	PANTHER:PTHR48006:LEUCINE-RICH REPEAT-CONTAINING PROTEIN DDB_G0281931-RELATED
Mp7g11610	Mp7g11610	Mapoly0003s0173	NA	NA	0.0227192	4.60934	26.6105	61.1144	NA	NA	NA	NA	NA	NA
Mp6g18700	Mp6g18700	Mapoly0038s0080	NA	NA	0.562494	4.60663	19.4122	24.2948	NA	NA	NA	NA	NA	NA
Mp2g00130	Mp2g00130	Mapoly0028s0138	NA	NA	0	4.60472	12.8411	11.7351	NA	NA	NA	NA	NA	NA
Mp6g11110	Mp6g11110	Mapoly0016s0150	NA	NA	0.374989	4.59353	4.06042	1.24161	AT5G18980.1	1.41e-106	ARM repeat superfamily protein	NA	NA	PTHR33115:SF50:ARM REPEAT SUPERFAMILY PROTEIN; PANTHER:PTHR33115:ARM REPEAT SUPERFAMILY PROTEIN
Mp6g15000	Mp6g15000	Mapoly0056s0010	NA	NA	0.0500622	4.58418	9.84502	4.52132	NA	NA	NA	NA	NA	NA
Mp6g10860	Mp6g10860	Mapoly0016s0125	NA	NA	0.381929	4.58006	8.31098	5.82355	NA	NA	NA	NA	NA	NA
Mp2g25460	Mp2g25460	Mapoly0025s0132	NA	NA	0.0834367	4.57372	7.66324	2.86838	NA	NA	NA	NA	NA	NA
Mp4g09640	Mp4g09640	Mapoly0132s0007	NA	NA	0.0665531	4.5569	19.8313	29.8561	NA	NA	NA	NA	NA	NA
Mp5g16160	Mp5g16160	Mapoly0185s0003	NA	NA	0.0888936	4.54947	18.784	44.2713	NA	NA	NA	NA	NA	NA
Mp2g20710	Mp2g20710	Mapoly0040s0141	NA	NA	0.158184	4.54199	12.5087	16.7481	NA	NA	NA	NA	NA	NA
Mp6g06710	Mp6g06710	Mapoly0173s0016	NA	NA	0.0866445	4.54182	21.7664	26.2787	NA	NA	NA	NA	NA	NA
Mp3g25040	Mp3g25040	Mapoly0100s0017	NA	NA	0.0101047	4.53911	18.2155	40.2553	NA	NA	NA	NA	NA	NA
Mp5g19580	Mp5g19580	Mapoly0134s0016	NA	NA	0.722645	4.53671	17.9794	24.5925	NA	NA	NA	NA	NA	NA
Mp7g09930	Mp7g09930	Mapoly0003s0012	NA	NA	0.0701307	4.50929	1.67444	0.621631	NA	NA	NA	NA	NA	NA
Mp7g09330	Mp7g09330	Mapoly0068s0086	NA	NA	0.172397	4.50581	7.61007	6.74544	NA	NA	NA	NA	NA	NA
Mp4g08440	Mp4g08440	Mapoly0120s0002	NA	NA	0	4.50266	22.821	37.5193	NA	NA	NA	NA	NA	NA
Mp8g13970	Mp8g13970	Mapoly0108s0022	NA	NA	0.511776	4.50238	2.61322	0.508693	AT3G61590.1	5.01e-07	Galactose oxidase/kelch repeat superfamily protein	NA	Pfam:PF00646:F-box domain	PANTHER:PTHR46301:F-BOX/KELCH-REPEAT PROTEIN
Mp1g16530	Mp1g16530	Mapoly0033s0007	NA	NA	0.756675	4.50037	16.6811	15.5543	NA	NA	NA	NA	NA	NA
Mp1g27605	Mp1g27605	-	NA	NA	0.519025	4.49875	2.54078	2.92724	NA	NA	NA	NA	NA	NA
Mp2g00300	Mp2g00300	Mapoly0028s0121	NA	NA	0.527091	4.4958	21.6716	68.9139	NA	NA	NA	NA	NA	NA
Mp4g15850	Mp4g15850	Mapoly0054s0050	NA	NA	0.401283	4.47218	15.1256	13.6902	NA	NA	NA	NA	NA	NA
Mp2g12850	Mp2g12850	Mapoly0026s0087	NA	NA	0.178306	4.46871	7.09429	13.4329	NA	NA	NA	NA	NA	NA
Mp8g08260	Mp8g08260	Mapoly0063s0092	NA	NA	0.0221223	4.46284	3.55911	1.4022	NA	NA	NA	NA	NA	NA
Mp7g16190	Mp7g16190	Mapoly0111s0001	NA	NA	0	4.44775	0.553166	0.354248	AT3G19010.1	2.17e-42	2-oxoglutarate (2OG) and Fe(II)-dependent oxygenase superfamily protein	NA	Pfam:PF03171:2OG-Fe(II) oxygenase superfamily; Pfam:PF14226:non-haem dioxygenase in morphine synthesis N-terminal	PTHR47991:SF15:GIBBERELLIN 20-OXIDASE; PANTHER:PTHR47991:OXOGLUTARATE/IRON-DEPENDENT DIOXYGENASE
Mp4g23740	Mp4g23740	Mapoly0020s0137	NA	NA	0.0348014	4.44146	17.9584	15.6208	NA	NA	NA	NA	NA	NA
Mp6g03830	Mp6g03830	Mapoly0034s0135	NA	NA	0.352539	4.41325	5.77637	4.39139	NA	NA	NA	NA	NA	NA
Mp4g12320	Mp4g12320	Mapoly0011s0214	NA	NA	0.497717	4.40584	0.921255	0.243285	NA	NA	NA	NA	NA	NA
Mp5g11060	Mp5g11060	Mapoly0093s0028	MpBELL5	Homeodomain protein; MPGENES	0.438706	4.3686	8.76186	9.43341	AT1G75430.1	1.82e-08	BEL1-like homeodomain 11	NA	Pfam:PF05920:Homeobox KN domain	PANTHER:PTHR11850:HOMEOBOX PROTEIN TRANSCRIPTION FACTORS; PTHR11850:SF141
Mp1g18070	Mp1g18070	Mapoly0001s0145	NA	NA	0.0749477	4.33632	19.4751	41.1318	NA	NA	NA	NA	NA	NA
Mp7g15215	Mp7g15215	-	NA	NA	0.215029	4.33596	1.28033	1.60291	NA	NA	NA	NA	NA	NA
Mp5g07700	Mp5g07700	Mapoly0127s0014	NA	NA	0.391576	4.33459	26.6813	53.5367	AT5G15180.1	4.62e-88	Peroxidase superfamily protein	NA	Pfam:PF00141:Peroxidase	PTHR31235:SF205:PEROXIDASE; PANTHER:PTHR31235:PEROXIDASE 25-RELATED
Mp5g21540	Mp5g21540	Mapoly0106s0045	NA	NA	0.0983806	4.33303	3.72903	1.45777	NA	NA	NA	NA	NA	NA
Mp1g16580	Mp1g16580	Mapoly0033s0002	NA	NA	0.0745367	4.32111	15.4597	19.1103	NA	NA	NA	NA	NA	NA
Mp6g15755	Mp6g15755	-	NA	NA	0.258451	4.32008	3.67394	1.01645	NA	NA	NA	NA	NA	NA
Mp4g08870	Mp4g08870	Mapoly0188s0009	NA	NA	0.753322	4.31739	15.5008	53.9089	AT3G22600.1	4.67e-07	Bifunctional inhibitor/lipid-transfer protein/seed storage 2S albumin superfamily protein	NA	Pfam:PF14368:Probable lipid transfer	PTHR33122:SF64; PANTHER:PTHR33122:LIPID BINDING PROTEIN-RELATED
Mp4g22180	Mp4g22180	Mapoly0090s0011	NA	NA	0.951081	4.29929	10.0553	13.6643	AT2G03090.1	6.19e-82	expansin A15	member of Alpha-Expansin Gene Family. Naming convention from the Expansin Working Group (Kende et al, 2004. Plant Mol Bio). Involved in the formation of nematode-induced syncytia in roots of Arabidopsis thaliana.	Pfam:PF01357:Expansin C-terminal domain; Pfam:PF03330:Lytic transglycolase	PTHR31867:SF165:EXPANSIN-A11; PANTHER:PTHR31867:EXPANSIN-A15
Mp1g09950	Mp1g09950	Mapoly0096s0006	NA	NA	0.226779	4.29495	11.7616	30.4294	NA	NA	NA	NA	NA	NA
Mp7g11830	Mp7g11830	Mapoly0003s0194	NA	NA	0.0267894	4.29394	13.245	12.8489	AT1G67370.1	2.52e-110	DNA-binding HORMA family protein	meiotic asynaptic mutant 1 (ASY1). ASY1 protein is initially distributed as numerous foci throughout the chromatin. During early G2, the foci are juxtaposed to the nascent chromosome axes to form a continuous axis associated signal.	Pfam:PF02301:HORMA domain	PANTHER:PTHR12411:CYSTEINE PROTEASE FAMILY C1-RELATED; PTHR12411:SF699:MEIOSIS-SPECIFIC PROTEIN ASY1
Mp2g11410	Mp2g11410	Mapoly0023s0109	NA	NA	0.00463622	4.28877	20.1704	29.6908	NA	NA	NA	NA	NA	NA
Mp3g01140	Mp3g01140	Mapoly0007s0108	NA	NA	0.0818696	4.27699	19.589	54.4359	NA	NA	NA	NA	NA	NA
Mp5g07715b	Mp5g07715b	-	NA	NA	0	4.26972	27.3627	42.9847	NA	NA	NA	NA	NA	NA
Mp2g05840	Mp2g05840	Mapoly0021s0040	NA	NA	0	4.26553	16.2871	21.8096	NA	NA	NA	NA	NA	NA
Mp5g16873a	Mp5g16873a	-	NA	NA	0	4.24241	9.17268	7.84637	NA	NA	NA	NA	NA	NA
Mp8g03670	Mp8g03670	Mapoly0012s0158	NA	NA	0.154776	4.24213	11.7532	19.1169	NA	NA	NA	NA	NA	NA
MpVg01140	MpVg01140	MapolyY_A0008	NA	NA	0.00773593	4.23901	17.0269	13.8765	NA	NA	NA	NA	NA	NA
Mp2g01680	Mp2g01680	Mapoly0180s0024	NA	NA	0.346561	4.23157	19.6351	63.7136	NA	NA	NA	NA	NA	NA
Mp7g19230	Mp7g19230	Mapoly0067s0055	NA	NA	0.198688	4.22863	3.27854	0.922839	NA	NA	NA	NA	NA	NA
Mp4g18330	Mp4g18330	Mapoly0041s0114	NA	NA	0.196333	4.22743	16.1902	13.6804	NA	NA	NA	NA	NA	NA
Mp2g00340	Mp2g00340	Mapoly0028s0117	NA	NA	0	4.21545	21.5531	68.2843	NA	NA	NA	NA	NA	NA
Mp2g02270	Mp2g02270	Mapoly0130s0034	NA	NA	0.864725	4.20548	6.24227	7.88994	NA	NA	NA	NA	NA	NA
Mp2g00220	Mp2g00220	Mapoly0028s0129	NA	NA	0.29353	4.2031	9.21399	11.265	NA	NA	NA	NA	NA	NA
Mp2g17150	Mp2g17150	Mapoly0109s0056	NA	NA	0.0170247	4.20255	4.35759	1.6128	NA	NA	NA	NA	NA	NA
Mp3g20760	Mp3g20760	Mapoly0159s0005	NA	NA	0.216186	4.20225	0.330276	0.0944595	NA	NA	NA	NA	NA	NA
Mp6g08820	Mp6g08820	Mapoly0060s0037	NA	NA	0.322008	4.19648	9.06109	21.0645	NA	NA	NA	NA	NA	NA
Mp6g06700	Mp6g06700	Mapoly0173s0015	NA	NA	0.0730528	4.18992	11.9128	18.2876	NA	NA	NA	NA	NA	NA
Mp4g09225a	Mp4g09225a	-	NA	NA	0.764313	4.18255	11.9526	15.7217	NA	NA	NA	NA	NA	NA
Mp1g00450	Mp1g00450	Mapoly0103s0042	NA	NA	0	4.1677	4.74303	15.145	NA	NA	NA	NA	Pfam:PF01657:Salt stress response/antifungal	NA
Mp4g08170	Mp4g08170	Mapoly0120s0029	NA	NA	0.80617	4.16008	1.52457	0.451023	NA	NA	NA	NA	NA	NA
Mp6g00280	Mp6g00280	Mapoly0104s0039	NA	NA	0.101354	4.15731	8.77656	4.21186	NA	NA	NA	NA	NA	NA
Mp5g20800	Mp5g20800	Mapoly0058s0060	NA	NA	0.694233	4.14913	9.14901	20.7998	NA	NA	NA	NA	NA	PANTHER:PTHR35631:OS08G0114150 PROTEIN
Mp3g00290	Mp3g00290	Mapoly0007s0026	NA	NA	0.248827	4.13651	19.2476	46.3113	NA	NA	NA	NA	NA	NA
Mp8g14850	Mp8g14850	Mapoly0151s0021	NA	NA	0.816502	4.1252	15.5549	24.1588	NA	NA	NA	NA	NA	NA
Mp7g13600	Mp7g13600	-	NA	NA	0.467447	4.12484	10.2074	14.3088	NA	NA	NA	NA	NA	NA
Mp5g06540	Mp5g06540	Mapoly0171s0029	NA	NA	0.077787	4.12326	18.1552	29.6656	NA	NA	NA	NA	NA	NA
Mp5g07715d	Mp5g07715d	-	NA	NA	0	4.12059	25.0499	34.1432	NA	NA	NA	NA	NA	NA
Mp5g07080	Mp5g07080	Mapoly0136s0013	NA	NA	0.172996	4.11862	6.27393	2.92395	NA	NA	NA	NA	NA	NA
MpVg00390	MpVg00390	MapolyY_B0013	NA	NA	0.026712	4.11607	16.9967	19.5507	NA	NA	NA	NA	NA	NA
Mp2g20370	Mp2g20370	Mapoly0055s0012	NA	NA	0.981489	4.09739	6.20595	3.70667	NA	NA	NA	NA	NA	NA
Mp8g08050	Mp8g08050	Mapoly0155s0012	NA	NA	0.364629	4.08939	5.17702	5.70794	AT5G23630.1	6.61e-57	phosphate deficiency response 2	A member of the eukaryotic type V subfamily (P5) of P-type ATPase cation pumps; MIA is most similar to the human P5 ATPase ATY2(44% identity) and to Spf1p from S. cerevisiae (41% identity). Highly abundant in the endoplasmic reticulum and small vesicles of developing pollen grains and tapetum cells. T-DNA insertional mutants of MIA suffer from imbalances in cation homeostasis and exhibit a severe…	Pfam:PF00122:E1-E2 ATPase	PANTHER:PTHR45630:CATION-TRANSPORTING ATPASE-RELATED; PTHR45630:SF11:CATION-TRANSPORTING ATPASE
Mp2g23630	Mp2g23630	Mapoly0069s0012	NA	NA	0.624464	4.08399	16.0946	35.1236	NA	NA	NA	NA	NA	NA
Mp4g06270	Mp4g06270	Mapoly0114s0026	NA	NA	0.0888232	4.08089	7.62169	3.69967	NA	NA	NA	NA	NA	NA
Mpzg01270	Mpzg01270	Mapoly0008s0086	NA	NA	0.99562	4.07587	4.10787	1.7607	NA	NA	NA	NA	NA	NA
Mp5g18150	Mp5g18150	Mapoly0084s0062	NA	NA	0.0562412	4.06764	1.98326	0.528541	NA	NA	NA	NA	NA	NA
Mp5g22640	Mp5g22640	Mapoly0010s0192	NA	NA	0.35623	4.06562	6.31661	17.6924	AT3G57770.1	8.26e-10	Protein kinase superfamily protein	NA	NA	PANTHER:PTHR34892:VACUOLAR ATP SYNTHASE CATALYTIC SUBUNIT-RELATED / V-ATPASE-RELATED / VACUOLAR PROTON PUMP-LIKE PROTEIN; PTHR34892:SF2:VACUOLAR ATP SYNTHASE CATALYTIC SUBUNIT-RELATED / V-ATPASE-RELATED / VACUOLAR PROTON PUMP-LIKE PROTEIN
Mp2g23910	Mp2g23910	Mapoly0069s0041	NA	NA	0.0254426	4.05251	9.47513	24.1013	NA	NA	NA	NA	NA	NA
Mp7g01340	Mp7g01340	Mapoly0099s0008	NA	NA	0.406019	4.04419	1.8307	0.406033	NA	NA	NA	NA	NA	NA
Mp8g08520	Mp8g08520	Mapoly0063s0066	NA	NA	0.616139	4.01791	3.82196	1.54745	NA	NA	NA	NA	NA	NA
Mp1g26340	Mp1g26340	Mapoly0002s0244	NA	NA	0.127005	4.01267	12.5518	6.58736	NA	NA	NA	NA	NA	NA
Mp6g11580	Mp6g11580	Mapoly0016s0198	NA	NA	0.384905	4.00696	3.28076	1.60488	NA	NA	NA	NA	NA	NA
Mp3g25505d	Mp3g25505d	-	NA	NA	0	4.00619	1.88182	0.341885	NA	NA	NA	NA	NA	NA
Mp5g10640	Mp5g10640	Mapoly0048s0008	NA	NA	0.784458	4.0047	6.22676	13.1444	NA	NA	NA	NA	NA	NA
Mp1g05720	Mp1g05720	Mapoly0005s0035	NA	NA	0.0586077	4.004	17.5312	25.3367	AT2G28780.1	1.12e-24	NA	NA	Pfam:PF04632:Fusaric acid resistance protein family	PTHR30509:SF34:F3L24.34 PROTEIN; PANTHER:PTHR30509:P-HYDROXYBENZOIC ACID EFFLUX PUMP SUBUNIT-RELATED
Mp8g12360	Mp8g12360	Mapoly0083s0084	NA	NA	0.0415877	4.00133	14.0463	39.2919	NA	NA	NA	NA	NA	NA
Mp2g16880	Mp2g16880	Mapoly0109s0029	NA	NA	0.513179	3.99617	4.00335	2.48179	NA	NA	NA	NA	NA	NA
Mp4g21030	Mp4g21030	Mapoly0101s0049	NA	NA	0.115725	3.9602	3.21494	4.04165	NA	NA	NA	NA	NA	NA
Mp2g09410	Mp2g09410	Mapoly0158s0012	NA	NA	0.664129	3.95564	7.62561	3.79755	NA	NA	NA	NA	NA	NA
Mp6g09820	Mp6g09820	Mapoly0016s0026	NA	NA	0.198122	3.95554	15.3746	17.4928	NA	NA	NA	NA	NA	NA
Mp2g17190	Mp2g17190	Mapoly0109s0060	NA	NA	0.00660263	3.95026	20.0574	22.1454	NA	NA	NA	NA	NA	NA
Mp7g16305a	Mp7g16305a	-	NA	NA	0.254019	3.95025	12.0416	10.0026	NA	NA	NA	NA	NA	NA
Mp8g13830	Mp8g13830	Mapoly0108s0007	NA	NA	0.0168164	3.94448	18.7313	20.9353	NA	NA	NA	NA	NA	NA
Mp5g23850	Mp5g23850	Mapoly0010s0071	NA	NA	0.149304	3.9401	2.40093	0.939372	NA	NA	NA	NA	NA	NA
Mp4g12340	Mp4g12340	Mapoly0011s0216	NA	NA	0.532851	3.9334	11.5712	15.9161	NA	NA	NA	NA	NA	NA
Mp1g27180	Mp1g27180	Mapoly0002s0160	NA	NA	0.106045	3.92913	5.86855	3.73641	NA	NA	NA	NA	NA	NA
Mp7g02730	Mp7g02730	Mapoly0088s0015	NA	NA	0.146156	3.92706	3.42195	1.09744	NA	NA	NA	NA	NA	NA
Mp8g00220	Mp8g00220	Mapoly0077s0047	NA	NA	0.604124	3.92683	2.44816	2.85441	NA	NA	NA	NA	NA	NA
Mp3g03050	Mp3g03050	Mapoly0252s0002	NA	NA	0.779619	3.92513	3.26997	1.74595	NA	NA	NA	NA	Pfam:PF12617:Iron-Sulfur binding protein C terminal	NA
Mp8g13050	Mp8g13050	Mapoly0083s0016	NA	NA	0.168064	3.92449	8.64742	6.68661	NA	NA	NA	NA	NA	PTHR10676:SF360:HEAVY CHAIN, PUTATIVE-RELATED; PANTHER:PTHR10676:DYNEIN HEAVY CHAIN FAMILY PROTEIN
Mp5g03680	Mp5g03680	Mapoly0133s0021	NA	NA	0.314269	3.92279	12.5074	28.3642	NA	NA	NA	NA	NA	NA
Mp7g10110	Mp7g10110	Mapoly1969s0001	NA	NA	0.293439	3.91596	6.92988	8.18606	NA	NA	NA	NA	NA	NA
Mp1g18850	Mp1g18850	Mapoly0001s0223	NA	NA	0.611238	3.91307	6.9117	5.61824	NA	NA	NA	NA	NA	NA
Mp1g00200	Mp1g00200	Mapoly0103s0066	NA	NA	0.218154	3.91232	1.5848	0.250663	NA	NA	NA	NA	NA	NA
Mp5g20540	Mp5g20540	Mapoly0058s0032	NA	NA	0.0833062	3.89117	13.7072	21.8176	NA	NA	NA	NA	NA	NA
Mp8g03520	Mp8g03520	-	NA	NA	0.527168	3.88922	3.24451	4.2968	NA	NA	NA	NA	NA	NA
Mp4g23520	Mp4g23520	Mapoly0020s0115	NA	NA	0.00593956	3.887	17.6108	42.9159	NA	NA	NA	NA	NA	NA
Mp8g07980	Mp8g07980	Mapoly0155s0019	NA	NA	0.350536	3.86326	2.28462	0.910068	NA	NA	NA	NA	NA	NA
Mp7g15610	Mp7g15610	Mapoly0111s0058	NA	NA	0.849487	3.85436	4.77949	2.44638	AT1G61740.1	9e-87	Sulfite exporter TauE/SafE family protein	NA	Pfam:PF01925:Sulfite exporter TauE/SafE	PANTHER:PTHR14255:CEREBLON; PTHR14255:SF3:PROTEIN YIPPEE-LIKE
Mp6g01280	Mp6g01280	Mapoly0052s0076	NA	NA	0.20282	3.85221	13.1327	11.5801	NA	NA	NA	NA	NA	NA
Mp2g02100	Mp2g02100	Mapoly0130s0018	NA	NA	0.0721949	3.82849	13.21	24.8379	NA	NA	NA	NA	NA	PANTHER:PTHR35631:OS08G0114150 PROTEIN
Mp1g26220	Mp1g26220	-	NA	NA	0.103387	3.82285	14.2849	13.3895	NA	NA	NA	NA	NA	NA
Mp2g04280	Mp2g04280	Mapoly0031s0084	NA	NA	0.451074	3.82147	9.70699	8.17378	NA	NA	NA	NA	NA	NA
Mpzg02150b	Mpzg02150b	-	NA	NA	0.0651125	3.81777	1.88182	0.358638	NA	NA	NA	NA	NA	NA
Mp5g06560	Mp5g06560	Mapoly0171s0027	NA	NA	0.0235479	3.81296	5.11573	5.80422	NA	NA	NA	NA	NA	NA
Mp1g02310	Mp1g02310	Mapoly0029s0016	NA	NA	0	3.81219	13.0675	11.1285	NA	NA	NA	NA	NA	NA
Mp5g09300	Mp5g09300	-	NA	NA	0.0192219	3.80517	18.1107	19.5604	AT3G05670.1	5.19e-15	RING/U-box protein	NA	Pfam:PF13639:Ring finger domain	PANTHER:PTHR47177:F18C1.6 PROTEIN
Mp2g16220	Mp2g16220	-	NA	NA	0.124668	3.79989	15.9501	19.7318	NA	NA	NA	NA	NA	NA
Mp2g19990	Mp2g19990	Mapoly0055s0050	NA	NA	0.484093	3.79852	4.55358	1.79259	NA	NA	NA	NA	NA	NA
Mp3g09950	Mp3g09950	Mapoly0085s0032	NA	NA	0.0726143	3.78228	12.1261	20.8645	NA	NA	NA	NA	NA	NA
Mp2g10200	Mp2g10200	Mapoly0129s0043	NA	NA	0.372891	3.77992	2.83026	1.26111	AT5G36110.1	2.7e-71	cytochrome P450, family 716, subfamily A, polypeptide 1	member of CYP716A	Pfam:PF00067:Cytochrome P450	PANTHER:PTHR24286:CYTOCHROME P450 26; PTHR24286:SF209:BETA-AMYRIN 28-OXIDASE-LIKE ISOFORM X1
Mp5g19530	Mp5g19530	Mapoly0134s0011	NA	NA	0.501895	3.777	4.6761	6.37142	NA	NA	NA	NA	NA	NA
Mp4g12280	Mp4g12280	Mapoly0011s0210	NA	NA	0	3.77476	18.4215	19.7574	NA	NA	NA	NA	NA	NA
Mpzg01660a	Mpzg01660a	-	NA	NA	0.068047	3.74984	1.88182	0.270157	NA	NA	NA	NA	NA	NA
Mp6g01180	Mp6g01180	Mapoly0052s0087	NA	NA	0.323469	3.73485	2.9637	2.42265	NA	NA	NA	NA	NA	NA
MpVg00950	MpVg00950	MapolyY_A0027	NA	NA	0	3.73453	19.2903	24.7401	AT1G11390.1	3.17e-43	Protein kinase superfamily protein	NA	Pfam:PF03109:ABC1 family	PANTHER:PTHR45890:AARF DOMAIN CONTAINING KINASE 2 (PREDICTED)
Mp1g27280	Mp1g27280	Mapoly0002s0150	NA	NA	0.254138	3.73016	2.18399	0.85113	NA	NA	NA	NA	NA	NA
Mp3g02260	Mp3g02260	Mapoly0007s0215	NA	NA	0.331899	3.70876	15.8145	29.6424	NA	NA	NA	NA	NA	NA
Mp3g25150	Mp3g25150	Mapoly0100s0028	NA	NA	0.241678	3.69045	5.77105	3.68964	NA	NA	NA	NA	NA	NA
Mp1g17970	Mp1g17970	Mapoly0001s0135	NA	NA	0.0333859	3.68584	14.1946	8.63639	NA	NA	NA	NA	NA	NA
Mp1g23150	Mp1g23150	Mapoly0065s0062	NA	NA	0.349414	3.68103	1.89617	0.785948	NA	NA	NA	NA	NA	NA
MpVg01130	MpVg01130	MapolyY_A0009	NA	NA	0	3.65804	18.3716	26.1067	NA	NA	NA	NA	NA	NA
Mp7g09300	Mp7g09300	Mapoly0068s0083	NA	NA	0.00371508	3.65083	3.44805	3.46027	NA	NA	NA	NA	NA	NA
Mp1g13880	Mp1g13880	Mapoly0019s0158	NA	NA	0.301593	3.64623	6.29472	13.8705	NA	NA	NA	NA	NA	NA
Mp6g19890	Mp6g19890	Mapoly0045s0074	NA	NA	0.071414	3.64388	7.76353	2.77134	NA	NA	NA	NA	NA	NA
Mp4g07660	Mp4g07660	Mapoly0115s0015	NA	NA	0	3.64207	12.0451	12.1927	NA	NA	NA	NA	NA	NA
Mp6g04230	Mp6g04230	Mapoly0034s0097	NA	NA	0	3.64134	14.9797	18.18	NA	NA	NA	NA	NA	NA
Mp5g21530	Mp5g21530	Mapoly0106s0046	NA	NA	0.627769	3.63866	2.98513	1.91119	NA	NA	NA	NA	NA	NA
Mp2g12460	Mp2g12460	Mapoly0026s0125	NA	NA	0.0966489	3.63474	3.01751	0.501291	NA	NA	NA	NA	NA	NA
Mp5g05180	Mp5g05180	Mapoly0027s0108	MpPIN5	Encodes auxin efflux carrier	0.0504614	3.62755	4.07473	2.29075	AT1G77110.1	2.08e-27	Auxin efflux carrier family protein	Rate-limiting factor in saturable efflux of auxins. PINs are directly involved of in catalyzing cellular auxin efflux.	Pfam:PF03547:Membrane transport protein	PANTHER:PTHR31752:AUXIN EFFLUX CARRIER COMPONENT 1B-RELATED; PTHR31752:SF4:AUXIN EFFLUX CARRIER COMPONENT 2
Mp4g07310	Mp4g07310	Mapoly0115s0050	NA	NA	0.141544	3.62474	13.922	26.311	NA	NA	NA	NA	NA	NA
Mp6g13610	Mp6g13610	Mapoly0047s0012	NA	NA	0.70703	3.62178	7.75256	7.00869	NA	NA	NA	NA	NA	NA
Mp5g07705a	Mp5g07705a	-	NA	NA	0	3.61698	17.7289	38.4577	NA	NA	NA	NA	NA	NA
Mp6g16940	Mp6g16940	Mapoly0144s0020	NA	NA	0.781743	3.59799	3.79598	4.46849	NA	NA	NA	NA	NA	NA
Mp7g15040	Mp7g15040	Mapoly0009s0188	NA	NA	0.640519	3.57904	4.93601	2.09518	AT1G07710.1	1.52e-08	Ankyrin repeat family protein	NA	Pfam:PF12796:Ankyrin repeats (3 copies)	PANTHER:PTHR24180:CYCLIN-DEPENDENT KINASE INHIBITOR 2C-RELATED
Mp6g09780	Mp6g09780	Mapoly0016s0022	NA	NA	0.096549	3.56144	2.08058	0.548185	NA	NA	NA	NA	Pfam:PF00651:BTB/POZ domain	NA
Mp1g20480	Mp1g20480	Mapoly0001s0384	NA	NA	0.154807	3.55724	11.001	14.2155	NA	NA	NA	NA	NA	NA
Mp3g19480	Mp3g19480	Mapoly0049s0086	NA	NA	0.118779	3.54638	11.8937	12.3464	NA	NA	NA	NA	NA	NA
Mp5g03540	Mp5g03540	Mapoly0133s0033	NA	NA	0.41931	3.54019	0.569879	0.0988464	NA	NA	NA	NA	NA	NA
Mp6g03760	Mp6g03760	-	NA	NA	0.195459	3.53877	12.455	13.8389	AT1G72700.1	4.29e-57	ATPase E1-E2 type family protein / haloacid dehalogenase-like hydrolase family protein	NA	Pfam:PF16209:Phospholipid-translocating ATPase N-terminal	PTHR24092:SF65:PHOSPHOLIPID-TRANSPORTING ATPASE; PANTHER:PTHR24092:PROBABLE PHOSPHOLIPID-TRANSPORTING ATPASE
Mp2g25450	Mp2g25450	Mapoly0025s0133	NA	NA	0.556145	3.50138	4.69095	1.7506	NA	NA	NA	NA	NA	NA
Mp7g03240	Mp7g03240	Mapoly0074s0072	NA	NA	0.310115	3.49429	1.32001	1.41058	NA	NA	NA	NA	NA	NA
Mp3g03950	Mp3g03950	Mapoly0022s0136	NA	NA	0.0886015	3.4825	12.3855	11.3745	NA	NA	NA	NA	NA	NA
Mp5g08590	Mp5g08590	Mapoly0086s0064	NA	NA	0.98304	3.47864	10.7003	6.78844	NA	NA	NA	NA	NA	NA
Mp6g10890	Mp6g10890	-	NA	NA	0.210979	3.46907	1.7996	0.616643	NA	NA	NA	NA	NA	NA
Mp8g02550	Mp8g02550	Mapoly0012s0052	NA	NA	0	3.46478	14.0358	30.7511	NA	NA	NA	NA	NA	NA
Mp5g17650	Mp5g17650	Mapoly0084s0016	NA	NA	0.687965	3.45375	7.90141	6.24209	NA	NA	NA	NA	NA	NA
Mp2g23060	Mp2g23060	Mapoly0072s0025	NA	NA	0.64647	3.44476	9.00991	22.4577	NA	NA	NA	NA	NA	NA
Mp2g18680	Mp2g18680	Mapoly0137s0014	NA	NA	0.167147	3.43446	1.86727	0.33734	NA	NA	NA	NA	NA	NA
Mp8g12320	Mp8g12320	Mapoly0083s0088	NA	NA	0.0722539	3.42145	1.46612	0.591263	NA	NA	NA	NA	NA	NA
Mp3g13000	Mp3g13000	Mapoly0050s0092	NA	NA	0.183287	3.39897	4.73173	4.36531	NA	NA	NA	NA	NA	NA
MpVg00720	MpVg00720	MapolyY_A0046	NA	NA	0.518074	3.38593	10.9121	15.0516	NA	NA	NA	NA	NA	NA
Mp3g14530	Mp3g14530	Mapoly0004s0218	NA	NA	0.0225937	3.3814	16.6469	53.142	AT5G12480.1	5.5e-15	calmodulin-domain protein kinase 7	calmodulin-domain protein kinase CDPK isoform 7 (CPK7)	Pfam:PF00069:Protein kinase domain	PTHR43895:SF32:CALCIUM/CALMODULIN-DEPENDENT PROTEIN KINASE KINASE; PANTHER:PTHR43895
Mp3g17860	Mp3g17860	Mapoly0039s0010	NA	NA	0.0613598	3.37001	15.1833	43.5501	NA	NA	NA	NA	NA	NA
Mp6g16310	Mp6g16310	Mapoly0056s0141	NA	NA	0.800563	3.35856	1.77368	0.672076	AT1G47980.1	1.23e-106	NA	NA	Pfam:PF13668:Ferritin-like domain	PANTHER:PTHR31694:DESICCATION-LIKE PROTEIN
Mp2g13630	Mp2g13630	Mapoly0026s0008	NA	NA	0.00493865	3.3531	16.2012	34.3783	NA	NA	NA	NA	NA	NA
Mp7g07870	Mp7g07870	Mapoly0076s0007	NA	NA	0.698028	3.35235	1.37652	0.910758	AT1G07400.1	2.41e-56	HSP20-like chaperones superfamily protein	NA	Pfam:PF00011:Hsp20/alpha crystallin family	PANTHER:PTHR11527:HEAT-SHOCK PROTEIN 20 FAMILY MEMBER; PTHR11527:SF305:17.6 KDA CLASS I HEAT SHOCK PROTEIN 1-RELATED
Mp6g20940	Mp6g20940	Mapoly0091s0061	NA	NA	0.0164112	3.35072	5.20811	6.4528	NA	NA	NA	NA	NA	NA
Mp6g16710	Mp6g16710	Mapoly0170s0006	NA	NA	0	3.34751	15.6164	45.5128	NA	NA	NA	NA	NA	NA
Mp8g04600	Mp8g04600	Mapoly0186s0011	NA	NA	0.167738	3.3432	0.68832	0.0545161	NA	NA	NA	NA	NA	NA
MpVg00615	MpVg00615	-	NA	NA	0	3.33785	19.4213	35.7239	AT1G60490.1	4.38e-11	vacuolar protein sorting 34	Encodes a phosphatidylinositol 3-kinase that is expressed in most plant tissues. Defects in VPS34 affect a number of cellular processes. Loss of function mutations are not transmitted through the male gametophyte due to defects in microgametogenesis therefore it is difficult to assess the effects of loss of VPS34 function in the whole plant. Involved in salt-stress responses.	Pfam:PF00169:PH domain	NA
Mp1g21670	Mp1g21670	Mapoly0001s0502	NA	NA	0.0274622	3.32731	1.79345	1.05171	NA	NA	NA	NA	NA	NA
Mp5g14060	Mp5g14060	Mapoly0032s0096	NA	NA	0.333997	3.32169	3.27807	2.64235	NA	NA	NA	NA	NA	NA
Mp1g00790	Mp1g00790	Mapoly0103s0010	NA	NA	0.0569971	3.31711	13.7058	21.5673	NA	NA	NA	NA	NA	NA
Mp1g02300	Mp1g02300	Mapoly0029s0017	NA	NA	0.0636073	3.317	13.7192	13.7465	NA	NA	NA	NA	NA	NA
Mp6g01630	Mp6g01630	Mapoly0052s0041	NA	NA	0.124563	3.31456	4.30278	4.21104	NA	NA	NA	NA	NA	NA
Mp7g13430	Mp7g13430	Mapoly0009s0029	NA	NA	0.186217	3.3104	12.7679	19.505	NA	NA	NA	NA	NA	NA
Mp4g15550	Mp4g15550	Mapoly0054s0020	NA	NA	0.0125308	3.30252	1.30138	2.45866	NA	NA	NA	NA	NA	NA
Mp1g00035g	Mp1g00035g	-	NA	NA	0.561739	3.2961	18.2917	40.1485	NA	NA	NA	NA	NA	NA
Mp2g20260	Mp2g20260	Mapoly0055s0023	NA	NA	0.766901	3.28399	7.72265	8.74278	NA	NA	NA	NA	NA	NA
Mp6g07680	Mp6g07680	Mapoly0053s0081	NA	NA	0.378814	3.28317	2.15724	1.16069	NA	NA	NA	NA	NA	NA
Mp2g04010	Mp2g04010	Mapoly0031s0057	NA	NA	0.849353	3.28132	11.0931	22.7619	AT2G24640.1	7.59e-07	ubiquitin-specific protease 19	NA	Pfam:PF01753:MYND finger	NA
Mp7g08190	Mp7g08190	Mapoly0146s0019	NA	NA	0.177501	3.28095	16.6786	46.3795	NA	NA	NA	NA	NA	NA
Mp3g09580	Mp3g09580	Mapoly0085s0069	NA	NA	0.497813	3.27646	6.11442	4.64234	NA	NA	NA	NA	NA	NA
Mp5g07715c	Mp5g07715c	-	NA	NA	0.169237	3.27625	24.1024	36.5065	NA	NA	NA	NA	NA	NA
Mp4g12330	Mp4g12330	Mapoly0011s0215	NA	NA	0.399798	3.27167	10.3658	14.912	NA	NA	NA	NA	NA	NA
Mp2g15650	Mp2g15650	Mapoly0082s0062	NA	NA	0.284483	3.26431	1.03962	2.17121	NA	NA	NA	NA	NA	NA
Mp4g08100	Mp4g08100	Mapoly0120s0033	NA	NA	0.459125	3.25926	11.8528	33.54	NA	NA	NA	NA	NA	NA
Mp2g12260	Mp2g12260	Mapoly0026s0144	NA	NA	0.124922	3.25916	12.9778	35.7229	AT2G16230.1	1.38e-07	O-Glycosyl hydrolases family 17 protein	NA	NA	NA
Mp8g01680	Mp8g01680	Mapoly0064s0031	NA	NA	0.386928	3.25582	9.68289	7.95347	NA	NA	NA	NA	NA	NA
Mp6g19400	Mp6g19400	Mapoly0045s0123	NA	NA	0.250485	3.24426	6.97464	2.88925	NA	NA	NA	NA	NA	NA
Mp3g19190	Mp3g19190	Mapoly0049s0115	NA	NA	0.509924	3.2395	4.90236	4.85281	NA	NA	NA	NA	NA	NA
Mp6g14170	Mp6g14170	Mapoly0047s0071	NA	NA	0.796686	3.22695	5.67606	3.6473	AT4G25150.1	1.47e-52	HAD superfamily, subfamily IIIB acid phosphatase	NA	Pfam:PF03767:HAD superfamily, subfamily IIIB (Acid phosphatase)	PANTHER:PTHR31284:ACID PHOSPHATASE-LIKE PROTEIN
Mp1g20300	Mp1g20300	Mapoly0001s0367	NA	NA	0.00835313	3.21787	13.5872	18.526	NA	NA	NA	NA	NA	NA
Mp5g07070	Mp5g07070	Mapoly0136s0014	NA	NA	0.35506	3.21593	2.46196	0.504458	NA	NA	NA	NA	NA	NA
Mp4g17920	Mp4g17920	Mapoly0041s0073	NA	NA	0.851962	3.19766	0.949353	0.250911	NA	NA	NA	NA	NA	NA
Mp1g13870	Mp1g13870	Mapoly0019s0157	NA	NA	0.0505773	3.19651	14.3675	21.2471	NA	NA	NA	NA	NA	NA
Mp2g20475b	Mp2g20475b	-	NA	NA	0	3.19582	16.6919	44.3097	NA	NA	NA	NA	NA	NA
Mp6g10320	Mp6g10320	Mapoly0016s0075	NA	NA	0.767173	3.17803	2.43763	0.760298	NA	NA	NA	NA	NA	NA
Mp1g05850	Mp1g05850	Mapoly0005s0023	NA	NA	0.138909	3.17644	5.02977	3.71989	NA	NA	NA	NA	NA	NA
Mp1g05440	Mp1g05440	-	NA	NA	0.00381311	3.17609	14.5076	38.5205	NA	NA	NA	NA	NA	NA
Mp1g15570	Mp1g15570	Mapoly0033s0104	NA	NA	0.219477	3.17465	15.8844	29.8529	NA	NA	NA	NA	NA	NA
Mp7g14630	Mp7g14630	Mapoly0009s0148	NA	NA	0.0157126	3.17193	7.90148	9.19845	NA	NA	NA	NA	NA	NA
Mp2g09980	Mp2g09980	Mapoly0129s0023	NA	NA	0.0249965	3.1705	13.6619	26.4669	AT2G20050.1	2.38e-15	protein serine/threonine phosphatases;protein kinases;catalytics;cAMP-dependent protein kinase regulators;ATP binding;protein serine/threonine phosphatases	NA	Pfam:PF00027:Cyclic nucleotide-binding domain	PANTHER:PTHR11635:CAMP-DEPENDENT PROTEIN KINASE REGULATORY CHAIN
Mp1g03730	Mp1g03730	Mapoly0005s0234	NA	NA	0.0301393	3.1688	17.0141	30.8826	AT4G01130.1	6.95e-39	GDSL-like Lipase/Acylhydrolase superfamily protein	NA	Pfam:PF00657:GDSL-like Lipase/Acylhydrolase	PANTHER:PTHR22835:ZINC FINGER FYVE DOMAIN CONTAINING PROTEIN; PTHR22835:SF604:OS01G0216300 PROTEIN
Mp5g20570	Mp5g20570	Mapoly0058s0035	NA	NA	0	3.16839	11.6463	32.4984	NA	NA	NA	NA	NA	NA
Mp4g16410	Mp4g16410	Mapoly0054s0106	NA	NA	0.146148	3.15885	9.01699	10.1046	NA	NA	NA	NA	NA	NA
Mp5g08470	Mp5g08470	Mapoly0086s0051	NA	NA	0.0113292	3.15621	15.9391	17.7016	NA	NA	NA	NA	NA	NA
Mpzg02050b	Mpzg02050b	-	NA	NA	0.133539	3.15087	1.66424	0.190053	NA	NA	NA	NA	NA	NA
Mp3g14710	Mp3g14710	Mapoly0004s0200	NA	NA	0.271615	3.14837	1.96994	0.991359	NA	NA	NA	NA	NA	NA
Mp3g05880	Mp3g05880	Mapoly0006s0059	NA	NA	0.0387395	3.14571	14.2207	22.5318	NA	NA	NA	NA	NA	NA
Mp1g14230	Mp1g14230	Mapoly0179s0004	NA	NA	0.431371	3.14112	3.05107	1.48541	NA	NA	NA	NA	NA	NA
Mp8g08820	Mp8g08820	Mapoly0063s0036	NA	NA	0.0281943	3.14016	12.047	13.9119	NA	NA	NA	NA	NA	NA
Mp5g12260	Mp5g12260	Mapoly0092s0080	NA	NA	0.0168532	3.13849	16.2971	26.2126	AT5G56300.1	6.28e-53	gibberellic acid methyltransferase 2	A member of the Arabidopsis SABATH methyltransferase gene family. Encodes GAMT2, a methyltransferase that uses S-adenosine-L-methionine (SAM) as a methyl donor to methylate the carboxyl group of GAs, resulting in the methyl esters of GAs (MeGAs). Expressed most highly in the siliques during seed development.	Pfam:PF03492:SAM dependent carboxyl methyltransferase	PANTHER:PTHR31009:S-ADENOSYL-L-METHIONINE:CARBOXYL METHYLTRANSFERASE FAMILY PROTEIN; PTHR31009:SF50:SAM-DEPENDENT CARBOXYL METHYLTRANSFERASE
Mp5g08120	Mp5g08120	Mapoly0086s0016	NA	NA	0.20281	3.13716	4.01199	3.54116	NA	NA	NA	NA	NA	NA
Mp5g07030	Mp5g07030	Mapoly0136s0018	NA	NA	0.0926156	3.13612	13.6977	40.9462	NA	NA	NA	NA	NA	NA
Mp7g09000	Mp7g09000	Mapoly0068s0053	NA	NA	0.983409	3.12118	0.402621	0.0744589	NA	NA	NA	NA	NA	NA
Mp2g14170	Mp2g14170	Mapoly0042s0044	NA	NA	0.127095	3.11961	12.1043	30.4453	NA	NA	NA	NA	NA	NA
Mp5g01550	Mp5g01550	-	NA	NA	0	3.10398	14.454	32.1474	NA	NA	NA	NA	NA	NA
Mp2g18690	Mp2g18690	Mapoly0137s0013	NA	NA	0.12505	3.09839	11.9103	20.9722	NA	NA	NA	NA	NA	NA
Mp4g11250	Mp4g11250	Mapoly0011s0110	NA	NA	0.242517	3.0928	13.6617	14.1315	NA	NA	NA	NA	NA	NA
Mp4g04250	Mp4g04250	Mapoly0044s0048	NA	NA	0.21002	3.08823	12.2758	11.7517	NA	NA	NA	NA	NA	NA
Mp6g04825b	Mp6g04825b	-	NA	NA	0.29139	3.08286	3.16656	0.480647	NA	NA	NA	NA	NA	NA
Mp5g09920	Mp5g09920	Mapoly0048s0079	NA	NA	0.204748	3.06135	4.19697	5.97154	NA	NA	NA	NA	Pfam:PF03571:Peptidase family M49	PANTHER:PTHR23422:DIPEPTIDYL PEPTIDASE III-RELATED; PTHR23422:SF11:DIPEPTIDYL PEPTIDASE 3
Mp6g00640	Mp6g00640	Mapoly0104s0002	NA	NA	0.319471	3.06064	12.6391	7.75743	NA	NA	NA	NA	NA	PANTHER:PTHR37067
Mp7g10420	Mp7g10420	Mapoly0003s0061	NA	NA	0.815403	3.05855	1.15054	0.862339	NA	NA	NA	NA	NA	NA
Mp2g13490	Mp2g13490	Mapoly0026s0022	NA	NA	0.120129	3.04547	6.04314	11.1729	NA	NA	NA	NA	NA	NA
Mp2g22730	Mp2g22730	Mapoly0072s0058	NA	NA	0.758751	3.035	2.54529	2.48165	NA	NA	NA	NA	NA	NA
Mp3g09470	Mp3g09470	Mapoly0085s0080	NA	NA	0.140089	3.03472	15.7427	43.4978	NA	NA	NA	NA	NA	NA
Mp5g01780	Mp5g01780	Mapoly0161s0026	NA	NA	0.0330105	3.03374	8.94006	18.0787	NA	NA	NA	NA	NA	PANTHER:PTHR38353:TROPOMYOSIN
Mp7g09140	Mp7g09140	Mapoly0068s0067	NA	NA	0.0969379	3.02855	1.19086	0.375694	NA	NA	NA	NA	NA	NA
Mp4g16995a	Mp4g16995a	-	NA	NA	0.45834	3.02767	5.43293	5.88465	NA	NA	NA	NA	NA	NA
Mp2g13760	Mp2g13760	Mapoly0042s0005	NA	NA	0.0957303	3.0139	14.7184	46.5868	NA	NA	NA	NA	NA	NA
Mp2g09840	Mp2g09840	Mapoly0129s0010	NA	NA	0.017997	3.00867	10.0442	11.7045	NA	NA	NA	NA	NA	NA
Mp2g03760	Mp2g03760	Mapoly0031s0032	NA	NA	0.836812	3.00627	4.84991	4.93024	AT3G09270.1	1.06e-32	glutathione S-transferase TAU 8	Encodes glutathione transferase belonging to the tau class of GSTs. Naming convention according to Wagner et al. (2002).	Pfam:PF02798:Glutathione S-transferase, N-terminal domain; Pfam:PF00043:Glutathione S-transferase, C-terminal domain	PTHR11260:SF679:GLUTATHIONE S-TRANSFERASE; PANTHER:PTHR11260:GLUTATHIONE S-TRANSFERASE, GST, SUPERFAMILY, GST DOMAIN CONTAINING
Mp7g06065a	Mp7g06065a	-	NA	NA	0	3.00619	4.74795	2.02517	NA	NA	NA	NA	NA	NA
Mp8g11900	Mp8g11900	Mapoly0008s0025	NA	NA	0.194873	2.9972	7.94579	6.99881	NA	NA	NA	NA	NA	NA
Mp1g24010	Mp1g24010	Mapoly0061s0119	NA	NA	0.681807	2.99226	1.67863	1.47317	NA	NA	NA	NA	NA	NA
Mp2g07370	Mp2g07370	Mapoly0015s0023	NA	NA	0.123057	2.99067	16.844	50.3185	AT5G54160.1	9.92e-100	O-methyltransferase 1	A caffeic acid/5-hydroxyferulic acid O-methyltransferase. Interacts with 14-4-3 proteins in yeast 2 hybrid assay. AtOMT1 (At5g54160) encodes a flavonol 3-O-methyltransferase that is highly active towards quercetin and myricetin. The substrate specificity identifies the enzyme as flavonol 3-methyltransferase which replaces the former annotation of the gene to encode a caffeic acid/5-hydroxyferulic…	Pfam:PF08100:Dimerisation domain; Pfam:PF00891:O-methyltransferase domain	PTHR11746:SF195:CAFFEIC ACID 3-O-METHYLTRANSFERASE-LIKE ISOFORM X1; PANTHER:PTHR11746:O-METHYLTRANSFERASE
Mp4g09050	Mp4g09050	Mapoly0112s0006	NA	NA	0.23638	2.98335	3.01099	2.12288	NA	NA	NA	NA	NA	NA
Mp1g01790	Mp1g01790	Mapoly0029s0067	NA	NA	0.0456693	2.96599	15.2877	19.7453	NA	NA	NA	NA	NA	NA
Mp6g06160	Mp6g06160	Mapoly0097s0028	NA	NA	0.00945882	2.96193	12.9572	30.8468	AT4G12770.1	2.04e-34	Chaperone DnaJ-domain superfamily protein	NA	NA	PANTHER:PTHR23172:AUXILIN/CYCLIN G-ASSOCIATED KINASE-RELATED; PTHR23172:SF77:CHAPERONE DNAJ-DOMAIN SUPERFAMILY PROTEIN-RELATED
Mp3g25020	Mp3g25020	Mapoly0100s0015	NA	NA	0.463731	2.95618	6.59863	10.8196	NA	NA	NA	NA	NA	NA
Mp8g17355a	Mp8g17355a	-	NA	NA	0.133474	2.952	4.54714	7.23705	NA	NA	NA	NA	NA	NA
Mp3g05630	Mp3g05630	Mapoly0006s0035	NA	NA	0.026095	2.95164	9.77765	7.95766	NA	NA	NA	NA	NA	NA
Mp8g06010	Mp8g06010	Mapoly0013s0189	NA	NA	0.198851	2.94896	7.96364	10.7336	AT4G10640.1	5.27e-17	IQ-domain 16	NA	Pfam:PF00612:IQ calmodulin-binding motif	PTHR32295:SF95:OS01G0194200 PROTEIN; PANTHER:PTHR32295:IQ-DOMAIN 5-RELATED
Mp2g07680	Mp2g07680	Mapoly0015s0054	NA	NA	0.305902	2.9462	10.5135	10.3887	NA	NA	NA	NA	NA	NA
Mp6g00450	Mp6g00450	Mapoly0104s0021	NA	NA	0.0318454	2.93424	8.94656	6.57371	NA	NA	NA	NA	NA	NA
Mp2g13860	Mp2g13860	Mapoly0042s0015	NA	NA	0.0461905	2.93224	12.4128	46.8953	AT1G75040.1	2.66e-22	pathogenesis-related gene 5	Thaumatin-like protein involved in response to pathogens. mRNA level of the PR-5 gene (At1g75040)is significantly changed after cutting the inflorescence stem indicating the existence of a network of signal transducing pathways as other stress-regulated genes (At5g01410, At3g17800, At1g29930)do not response to the treatment.	Pfam:PF00314:Thaumatin family	PANTHER:PTHR31013:THAUMATIN FAMILY PROTEIN-RELATED; PTHR31013:SF2:THAUMATIN FAMILY
Mp6g04870	Mp6g04870	Mapoly0034s0030	NA	NA	0.118134	2.92959	5.18541	3.52716	NA	NA	NA	NA	NA	NA
Mp5g10250	Mp5g10250	Mapoly0048s0049	NA	NA	0.436786	2.92439	1.96199	0.381679	NA	NA	NA	NA	NA	NA
Mp8g09120	Mp8g09120	Mapoly0063s0008	NA	NA	0.086075	2.91758	9.19503	11.996	AT2G02020.1	4.78e-34	Major facilitator superfamily protein	NA	Pfam:PF00854:POT family	PTHR11654:SF494; PANTHER:PTHR11654:OLIGOPEPTIDE TRANSPORTER-RELATED
Mp1g00280	Mp1g00280	-	NA	NA	0.0927093	2.89745	14.5749	18.2387	NA	NA	NA	NA	NA	NA
Mp8g06660	Mp8g06660	Mapoly0013s0126	NA	NA	0	2.89472	11.7687	16.1114	NA	NA	NA	NA	NA	NA
Mp3g14940	Mp3g14940	Mapoly0004s0178	NA	NA	0.0439331	2.89418	13.0262	17.6294	NA	NA	NA	NA	NA	NA
Mp8g01805	Mp8g01805	-	NA	NA	0.0447295	2.89284	16.8678	30.7022	NA	NA	NA	NA	NA	NA
Mp8g04200	Mp8g04200	Mapoly0012s0209	NA	NA	0.0627448	2.89056	9.56837	8.56513	NA	NA	NA	NA	NA	NA
Mp8g04340	Mp8g04340	Mapoly0257s0001	NA	NA	0.153574	2.88968	2.90219	2.95435	AT4G12290.1	0	Copper amine oxidase family protein	NA	Pfam:PF02727:Copper amine oxidase, N2 domain; Pfam:PF02728:Copper amine oxidase, N3 domain; Pfam:PF01179:Copper amine oxidase, enzyme domain	PANTHER:PTHR10638:COPPER AMINE OXIDASE; PTHR10638:SF69:AMINE OXIDASE-RELATED
Mp5g07970	Mp5g07970	Mapoly0086s0001	NA	NA	0.156304	2.8842	3.4008	3.0341	NA	NA	NA	NA	NA	NA
Mp4g08445a	Mp4g08445a	-	NA	NA	0	2.88011	20.3561	27.6138	NA	NA	NA	NA	NA	NA
Mp1g09460	Mp1g09460	Mapoly0096s0054	NA	NA	0.262674	2.87798	8.96258	23.3272	NA	NA	NA	NA	NA	NA
Mp8g03120	Mp8g03120	Mapoly0012s0105	NA	NA	0.0184369	2.87769	6.27935	13.7018	NA	NA	NA	NA	NA	NA
Mp4g16750	Mp4g16750	Mapoly2869s0001	NA	NA	0.390886	2.86344	0.466961	0.0299339	AT3G19690.1	2.07e-43	CAP (Cysteine-rich secretory proteins, Antigen 5, and Pathogenesis-related 1 protein) superfamily protein	NA	Pfam:PF00188:Cysteine-rich secretory protein family	PTHR10334:SF470:CAP (CYSTEINE-RICH SECRETORY PROTEINS, ANTIGEN 5, AND PATHOGENESIS-RELATED 1 PROTEIN) SUPERFAMILY PROTEIN; PANTHER:PTHR10334:CYSTEINE-RICH SECRETORY PROTEIN-RELATED
Mp6g04080	Mp6g04080	Mapoly0034s0110	NA	NA	0.382638	2.86224	7.11938	6.41131	NA	NA	NA	NA	NA	NA
Mp5g15580	Mp5g15580	Mapoly0071s0052	NA	NA	0.0360102	2.85743	10.4824	8.36697	NA	NA	NA	NA	NA	NA
Mp2g00440	Mp2g00440	Mapoly0028s0107	NA	NA	0.384233	2.85257	1.05396	0.82199	AT3G09020.1	5.55e-97	alpha 1,4-glycosyltransferase family protein	NA	Pfam:PF04572:Alpha 1,4-glycosyltransferase conserved region; Pfam:PF04488:Glycosyltransferase sugar-binding region containing DXD motif	PANTHER:PTHR46781:ALPHA 1,4-GLYCOSYLTRANSFERASE FAMILY PROTEIN
Mp5g07550	Mp5g07550	Mapoly0127s0030	NA	NA	0.287675	2.8523	1.27347	1.61234	NA	NA	NA	NA	NA	NA
Mp3g11050	Mp3g11050	Mapoly0037s0091	NA	NA	0.0426644	2.84188	12.8022	39.0103	NA	NA	NA	NA	NA	NA
Mp1g01890	Mp1g01890	Mapoly0029s0057	NA	NA	0.0254727	2.83711	10.0151	24.0257	NA	NA	NA	NA	NA	NA
Mp4g17150	Mp4g17150	Mapoly0148s0004	NA	NA	0.429051	2.83685	11.9694	27.5301	NA	NA	NA	NA	NA	NA
Mp3g09880	Mp3g09880	Mapoly0085s0038	NA	NA	0.0279263	2.80918	7.59559	14.4928	AT3G54140.1	3.65e-153	peptide transporter 1	Encodes a di- and tri-peptide transporter that recognizes a variety of different amino acid combinations. GFP-tagged PTR1 localizes to the plasma membrane and has 8 to 11 predicted transmembrane domains. PTR1 is expressed in a number of different vascular tissues throughout the plant based on promoter:GUS expression analysis. ptr1 mutants have a lower dry weight than wild type plants when both ar…	Pfam:PF00854:POT family	PTHR11654:SF78:PROTEIN NRT1/ PTR FAMILY 6.3-LIKE; PANTHER:PTHR11654:OLIGOPEPTIDE TRANSPORTER-RELATED
Mp6g19910	Mp6g19910	Mapoly0045s0072	NA	NA	0.293213	2.79928	9.29648	4.3943	NA	NA	NA	NA	NA	NA
Mp8g07730	Mp8g07730	Mapoly0013s0022	NA	NA	0.0313474	2.79842	10.7668	23.3251	NA	NA	NA	NA	NA	NA
Mp2g07800	Mp2g07800	Mapoly0015s0066	MpNCED	9-cis-epoxycarotenoid dioxigenase	0.681763	2.79821	8.09158	12.549	AT3G14440.1	0	nine-cis-epoxycarotenoid dioxygenase 3	Encodes 9-<i>cis</i>-epoxycarotenoid dioxygenase, a key enzyme in the biosynthesis of abscisic acid. Regulated in response to drought and salinity. Expressed in roots, flowers and seeds. Localized to the chloroplast stroma and thylakoid membrane.	Pfam:PF03055:Retinal pigment epithelial membrane protein	PTHR10543:SF123:9-CIS-EPOXYCAROTENOID DIOXYGENASE NCED5, CHLOROPLASTIC-RELATED; PANTHER:PTHR10543:BETA-CAROTENE DIOXYGENASE
Mp8g00890	Mp8g00890	Mapoly0064s0108	NA	NA	0.750836	2.79541	1.01592	0.725488	NA	NA	NA	NA	NA	NA
Mp5g02335	Mp5g02335	-	NA	NA	0.126449	2.79457	3.73364	3.75535	NA	NA	NA	NA	NA	NA
Mp5g03690	Mp5g03690	Mapoly0133s0020	NA	NA	0.622181	2.79114	6.00476	15.4884	NA	NA	NA	NA	NA	NA
Mp2g15460	Mp2g15460	Mapoly0082s0044	NA	NA	0.236395	2.78372	3.50039	1.9695	AT4G17690.1	1.72e-18	Peroxidase superfamily protein	NA	Pfam:PF00141:Peroxidase	PANTHER:PTHR31517
Mp5g20390	Mp5g20390	Mapoly0058s0017	NA	NA	0.153798	2.78122	11.9413	15.2428	NA	NA	NA	NA	NA	NA
Mp6g02320	Mp6g02320	Mapoly0035s0017	NA	NA	0.0447629	2.77508	6.40044	5.09249	NA	NA	NA	NA	NA	NA
Mp3g25270	Mp3g25270	Mapoly0100s0040	NA	NA	0.922294	2.76602	9.79187	18.4977	NA	NA	NA	NA	NA	NA
Mp5g07710	Mp5g07710	Mapoly0127s0013	NA	NA	0.0155875	2.76472	14.8579	23.109	NA	NA	NA	NA	NA	NA
Mp5g18870	Mp5g18870	Mapoly0073s0055	NA	NA	0.932016	2.75582	1.72842	1.87946	NA	NA	NA	NA	NA	NA
Mp5g07860	Mp5g07860	Mapoly0198s0005	NA	NA	0.242821	2.75134	3.23195	3.24505	NA	NA	NA	NA	NA	NA
Mp5g18120	Mp5g18120	Mapoly0084s0059	NA	NA	0.893477	2.74409	4.54097	10.4033	NA	NA	NA	NA	NA	NA
Mp5g19360	Mp5g19360	Mapoly0073s0008	NA	NA	0.0675097	2.74362	15.9448	42.6295	AT1G16820.1	7.99e-08	vacuolar ATP synthase catalytic subunit-related / V-ATPase-related / vacuolar proton pump-related	NA	NA	PANTHER:PTHR34892:VACUOLAR ATP SYNTHASE CATALYTIC SUBUNIT-RELATED / V-ATPASE-RELATED / VACUOLAR PROTON PUMP-LIKE PROTEIN
Mp7g03110	Mp7g03110	Mapoly0074s0085	NA	NA	0.12088	2.72075	10.6976	15.6306	NA	NA	NA	NA	NA	NA
Mp1g10930	Mp1g10930	Mapoly0014s0133	NA	NA	0.297235	2.72059	2.53084	1.72206	AT4G24040.1	7.35e-177	trehalase 1	Encodes a trehalase, member of Glycoside Hydrolase Family 37.	Pfam:PF01204:Trehalase	PTHR23403:SF1:TREHALASE; PANTHER:PTHR23403:TREHALASE
Mp5g01220	Mp5g01220	Mapoly0197s0016	NA	NA	0.482268	2.71578	2.69143	1.97536	AT5G10720.1	4.4e-41	histidine kinase 5	member of Histidine Kinase	Pfam:PF13426:PAS domain; Pfam:PF00072:Response regulator receiver domain; Pfam:PF00512:His Kinase A (phospho-acceptor) domain; Pfam:PF02518:Histidine kinase-, DNA gyrase B-, and HSP90-like ATPase	PANTHER:PTHR45339:HYBRID SIGNAL TRANSDUCTION HISTIDINE KINASE J
Mp1g08010	Mp1g08010	Mapoly0036s0045	NA	NA	0.633978	2.69305	1.71184	1.2374	NA	NA	NA	NA	NA	NA
Mp2g11100	Mp2g11100	Mapoly0023s0077	NA	NA	0.220886	2.69189	11.7427	27.6914	NA	NA	NA	NA	NA	NA
Mp3g13800	Mp3g13800	Mapoly0004s0291	NA	NA	0.00615559	2.68997	2.46173	2.23718	AT2G26690.1	9.52e-118	Major facilitator superfamily protein	NA	Pfam:PF00854:POT family	PTHR11654:SF78:PROTEIN NRT1/ PTR FAMILY 6.3-LIKE; PANTHER:PTHR11654:OLIGOPEPTIDE TRANSPORTER-RELATED
Mp3g24300	Mp3g24300	Mapoly0178s0025	NA	NA	0.170293	2.6896	12.0547	24.6335	AT2G38195.1	4.95e-07	RING/U-box superfamily protein	NA	Pfam:PF13920:Zinc finger, C3HC4 type (RING finger)	NA
Mp2g16470	Mp2g16470	Mapoly0122s0017	NA	NA	0.772144	2.67953	1.36346	1.12838	NA	NA	NA	NA	NA	NA
MpVg01295b	MpVg01295b	-	NA	NA	0.0864519	2.67493	5.49151	16.38	NA	NA	NA	NA	NA	NA
Mp1g00035m	Mp1g00035m	-	NA	NA	0.78674	2.66889	18.2836	32.9215	NA	NA	NA	NA	NA	NA
Mp2g09960	Mp2g09960	Mapoly0129s0022	NA	NA	0.0041483	2.66542	15.7407	34.8015	NA	NA	NA	NA	NA	NA
Mpzg02040b	Mpzg02040b	-	NA	NA	0.696392	2.66446	12.2401	30.2043	NA	NA	NA	NA	NA	NA
Mp8g03630	Mp8g03630	Mapoly0012s0153	NA	NA	0.505745	2.66059	11.6105	16.3397	AT4G11050.1	0	glycosyl hydrolase 9C3	NA	Pfam:PF00759:Glycosyl hydrolase family 9	PANTHER:PTHR22298:ENDO-1,4-BETA-GLUCANASE; PTHR22298:SF19:ENDOGLUCANASE 19-RELATED
Mp3g17310	Mp3g17310	Mapoly0039s0063	NA	NA	0.0188397	2.65326	12.5841	18.3387	NA	NA	NA	NA	NA	NA
Mp7g02260	Mp7g02260	Mapoly0088s0061	NA	NA	0.264781	2.65182	3.20989	1.35867	NA	NA	NA	NA	NA	NA
MpVg01265m	MpVg01265m	-	NA	NA	0.847261	2.65158	13.529	37.2603	NA	NA	NA	NA	NA	NA
Mp4g22370	Mp4g22370	Mapoly0020s0007	NA	NA	0.0757151	2.6505	1.30731	0.501417	NA	NA	NA	NA	NA	NA
Mp2g20840	Mp2g20840	Mapoly0040s0128	NA	NA	0.567343	2.64961	1.40518	1.42587	NA	NA	NA	NA	NA	NA
Mp3g25515b	Mp3g25515b	-	NA	NA	0.475287	2.64907	5.85708	12.9706	NA	NA	NA	NA	NA	NA
Mp3g14750	Mp3g14750	Mapoly0004s0196	NA	NA	0.0838646	2.64709	13.3304	20.6405	NA	NA	NA	NA	NA	NA
Mp7g09380	Mp7g09380	Mapoly0068s0091	NA	NA	0.0335007	2.64473	0.74698	0.4198	NA	NA	NA	NA	NA	NA
Mp7g02080	Mp7g02080	Mapoly0088s0078	NA	NA	0.718906	2.62376	4.07509	5.07054	AT1G07400.1	1.64e-33	HSP20-like chaperones superfamily protein	NA	Pfam:PF00011:Hsp20/alpha crystallin family	PTHR11527:SF305:17.6 KDA CLASS I HEAT SHOCK PROTEIN 1-RELATED; PANTHER:PTHR11527:HEAT-SHOCK PROTEIN 20 FAMILY MEMBER
Mp2g02220	Mp2g02220	Mapoly0130s0029	NA	NA	0.0137422	2.62014	10.4409	29.9329	NA	NA	NA	NA	NA	NA
Mp6g11530	Mp6g11530	Mapoly0016s0193	NA	NA	0.432313	2.615	10.1185	10.8634	NA	NA	NA	NA	NA	NA
Mp3g13970	Mp3g13970	Mapoly0004s0274	NA	NA	0.433721	2.61329	14.1045	21.0639	NA	NA	NA	NA	NA	NA
Mp3g17140	Mp3g17140	Mapoly0039s0080	NA	NA	0.0106319	2.61295	7.79745	18.0844	NA	NA	NA	NA	NA	NA
Mp1g12170	Mp1g12170	Mapoly0014s0009	NA	NA	0.285865	2.59475	9.06702	22.4925	NA	NA	NA	NA	NA	NA
Mp7g11960	Mp7g11960	Mapoly0003s0209	NA	NA	0.0922128	2.59371	9.16208	16.0433	NA	NA	NA	NA	NA	NA
MpVg00155	MpVg00155	-	NA	NA	0	2.58732	10.2887	13.2695	NA	NA	NA	NA	NA	NA
Mp7g11650	Mp7g11650	Mapoly0003s0177	NA	NA	0.789084	2.5873	10.2385	27.1856	NA	NA	NA	NA	NA	NA
Mp1g01160	Mp1g01160	Mapoly0029s0130	MpBHLH34	transcription factor, bHLH	0.00565416	2.5837	2.22848	3.58279	AT1G63650.1	5.03e-14	basic helix-loop-helix (bHLH) DNA-binding superfamily protein	Mutant has reduced trichomes, anthocyanin, and seed coat mucilage and abnormally patterned stomates. Encodes a bHLH Transcription Factor 1. The protein is functionally redundant with GL3 and TT8 and interacts with TTG1, the myb proteins GL1, PAP1 and 2, CPC and TRY, and it will form heterodimers with GL3. Expression in N (non-hair cell forming) cell layers is negatively regulated by WER. Expressi…	Pfam:PF00010:Helix-loop-helix DNA-binding domain	PANTHER:PTHR45959:BHLH TRANSCRIPTION FACTOR; PTHR45959:SF2:BHLH TRANSCRIPTION FACTOR
Mp3g00990	Mp3g00990	Mapoly0007s0095	NA	NA	0.104337	2.58	9.414	22.5019	NA	NA	NA	NA	NA	NA
Mp2g13360	Mp2g13360	Mapoly0026s0036	NA	NA	0.179167	2.57874	10.0173	4.32179	NA	NA	NA	NA	NA	NA
Mp5g19280	Mp5g19280	Mapoly0073s0016	NA	NA	0.0794875	2.57817	2.54945	1.34881	NA	NA	NA	NA	NA	NA
Mp7g07510	Mp7g07510	Mapoly0076s0043	NA	NA	0.144745	2.57668	7.45666	5.69904	NA	NA	NA	NA	NA	NA
Mp7g14530	Mp7g14530	Mapoly0009s0138	NA	NA	0.640858	2.57582	8.64892	7.03208	NA	NA	NA	NA	NA	NA
Mp2g22440	Mp2g22440	Mapoly0072s0087	NA	NA	0.0460299	2.57233	0.402859	0.581773	AT5G19730.1	3.22e-93	Pectin lyase-like superfamily protein	NA	Pfam:PF01095:Pectinesterase	PTHR31321:SF73:PECTINESTERASE 14-RELATED; PANTHER:PTHR31321:ACYL-COA THIOESTER HYDROLASE YBHC-RELATED
Mp8g10310	Mp8g10310	Mapoly0122s0059	NA	NA	0.744215	2.57195	1.49869	0.430916	NA	NA	NA	NA	NA	NA
Mp7g07230	Mp7g07230	Mapoly0076s0071	NA	NA	0.0977158	2.56618	12.2118	35.4531	NA	NA	NA	NA	NA	NA
Mp1g11100	Mp1g11100	-	NA	NA	0	2.56186	10.2809	7.08723	NA	NA	NA	NA	NA	NA
Mp6g11520	Mp6g11520	Mapoly0016s0192	NA	NA	0.121889	2.55961	6.96684	19.4352	NA	NA	NA	NA	NA	NA
Mp6g17250	Mp6g17250	Mapoly0184s0025	NA	NA	0.151508	2.55265	0.993181	0.111482	NA	NA	NA	NA	NA	NA
Mp2g20475a	Mp2g20475a	-	NA	NA	0.149325	2.54624	20.1612	63.0619	NA	NA	NA	NA	NA	NA
Mp7g00110	Mp7g00110	Mapoly0046s0113	NA	NA	0.00350282	2.54081	2.43796	1.6456	NA	NA	NA	NA	NA	NA
Mp4g08840	Mp4g08840	Mapoly0188s0006	NA	NA	0.106778	2.53662	12.0221	16.6589	NA	NA	NA	NA	NA	NA
Mp6g16620	Mp6g16620	Mapoly0170s0015	NA	NA	0.00860783	2.53284	1.0349	0.290475	NA	NA	NA	NA	Pfam:PF19086:Terpene synthase family 2, C-terminal metal binding	NA
Mp5g03670	Mp5g03670	Mapoly0133s0022	NA	NA	0.29215	2.52352	7.81597	18.8131	NA	NA	NA	NA	NA	NA
MpVg01265c	MpVg01265c	-	NA	NA	0.367069	2.51738	8.24184	21.9244	NA	NA	NA	NA	NA	NA
Mp4g02520	Mp4g02520	Mapoly0080s0047	NA	NA	0.0320578	2.49993	6.84212	7.12665	NA	NA	NA	NA	NA	NA
Mp2g15360	Mp2g15360	Mapoly0082s0034	NA	NA	0.0958874	2.49372	5.97943	4.77077	NA	NA	NA	NA	NA	NA
Mp6g07620	Mp6g07620	Mapoly0053s0075	NA	NA	0.0131055	2.4756	7.36305	10.1824	NA	NA	NA	NA	NA	NA
Mp2g15350	Mp2g15350	Mapoly0082s0033	NA	NA	0.436815	2.47056	0.805104	0.289781	NA	NA	NA	NA	NA	NA
Mp2g09830	Mp2g09830	Mapoly0129s0009	NA	NA	0.330834	2.46812	3.92223	8.99106	NA	NA	NA	NA	NA	NA
Mp1g10360	Mp1g10360	Mapoly0014s0190	NA	NA	0.441401	2.46608	2.14143	1.14478	NA	NA	NA	NA	NA	NA
Mp2g09400	Mp2g09400	Mapoly0158s0011	NA	NA	0.0187178	2.46554	11.0377	28.9775	NA	NA	NA	NA	NA	NA
Mp6g17340	Mp6g17340	Mapoly0184s0016	NA	NA	0.208121	2.46249	8.50531	11.8467	NA	NA	NA	NA	NA	NA
Mp6g15010	Mp6g15010	Mapoly0056s0011	NA	NA	0.0313375	2.4583	3.56966	1.8186	NA	NA	NA	NA	NA	NA
Mp1g09990	Mp1g09990	Mapoly0096s0002	NA	NA	0	2.45574	11.4922	23.3265	NA	NA	NA	NA	NA	NA
Mp2g23870	Mp2g23870	Mapoly0069s0037	NA	NA	0.683283	2.45152	3.78421	5.1202	NA	NA	NA	NA	NA	NA
Mp1g10000	Mp1g10000	Mapoly0096s0001	NA	NA	0.0913129	2.44904	12.8403	33.6745	NA	NA	NA	NA	NA	NA
Mp5g15590	Mp5g15590	Mapoly0071s0051	NA	NA	0.0190199	2.44855	7.96671	4.82399	NA	NA	NA	NA	NA	NA
Mp2g22200	Mp2g22200	Mapoly0072s0107	NA	NA	0.876901	2.44505	1.09199	0.275564	NA	NA	NA	NA	NA	NA
Mp3g11980	Mp3g11980	Mapoly0050s0001	NA	NA	0.363359	2.43623	14.3599	25.5975	AT5G66540.1	7.22e-08	NA	NA	NA	NA
Mp2g13240	Mp2g13240	Mapoly0026s0048	NA	NA	0.14	2.43287	8.74632	8.53523	NA	NA	NA	NA	NA	NA
Mp2g01850	Mp2g01850	Mapoly0180s0009	NA	NA	0.745715	2.42569	8.72856	8.7069	NA	NA	NA	NA	NA	NA
Mp6g00630	Mp6g00630	Mapoly0104s0003	NA	NA	0.0207834	2.42254	6.97472	4.94839	NA	NA	NA	NA	NA	NA
Mp4g08720	Mp4g08720	Mapoly0157s0007	NA	NA	0.00467768	2.42152	11.5695	13.3395	NA	NA	NA	NA	NA	NA
Mp3g06480	Mp3g06480	Mapoly0006s0117	NA	NA	0.155354	2.42035	13.9823	28.19	NA	NA	NA	NA	NA	NA
Mp6g08320	Mp6g08320	Mapoly0060s0089	NA	NA	0.13401	2.4183	1.25073	0.686336	AT4G22710.1	9.4e-32	cytochrome P450, family 706, subfamily A, polypeptide 2	member of CYP706A	Pfam:PF00067:Cytochrome P450	PANTHER:PTHR47949:CYTOCHROME P450 703A2-RELATED-RELATED
Mpzg02160a	Mpzg02160a	-	NA	NA	0.638618	2.41783	5.21995	11.2504	NA	NA	NA	NA	NA	NA
Mp4g07760	Mp4g07760	Mapoly0115s0004	NA	NA	0.0530549	2.415	8.04764	6.02045	AT2G33290.1	2.1e-31	SU(VAR)3-9 homolog 2	Encodes a SU(VAR)3-9 homolog, a SET domain protein. Known SET domain proteins are involved in epigenetic control of gene expression and act as histone methyltransferases. There are 10 SUVH genes in Arabidopsis and members of this subfamily of the SET proteins have an additional conserved SRA domain. Gene is expressed in rosettes, stems, floral buds, and flowers by RT-PCR.	Pfam:PF02182:SAD/SRA domain	PTHR45660:SF46:HISTONE-LYSINE N-METHYLTRANSFERASE, H3 LYSINE-9 SPECIFIC SUVH6; PANTHER:PTHR45660:HISTONE-LYSINE N-METHYLTRANSFERASE SETMAR
Mp4g07645	Mp4g07645	-	NA	NA	0.0757143	2.41293	5.52883	6.11314	NA	NA	NA	NA	NA	NA
Mp2g06800	Mp2g06800	Mapoly0021s0133	NA	NA	0.13738	2.41025	10.7046	12.363	NA	NA	NA	NA	NA	NA
Mp5g11050	Mp5g11050	Mapoly0093s0027	NA	NA	0	2.39946	11.1601	32.7869	NA	NA	NA	NA	NA	NA
Mp2g12560	Mp2g12560	Mapoly0026s0115	NA	NA	0.119957	2.39799	7.88361	11.8067	NA	NA	NA	NA	NA	NA
Mp2g11620	Mp2g11620	Mapoly0023s0128	NA	NA	0.00880543	2.39588	11.4316	9.56312	NA	NA	NA	NA	NA	NA
Mp1g19810	Mp1g19810	Mapoly0001s0320	NA	NA	0	2.39378	11.5379	19.2534	NA	NA	NA	NA	NA	NA
Mp1g28550	Mp1g28550	Mapoly0002s0025	NA	NA	0.00366568	2.39167	12.2935	19.2771	NA	NA	NA	NA	NA	NA
Mp3g19960	Mp3g19960	Mapoly0049s0039	NA	NA	0.107867	2.38761	6.539	9.39021	NA	NA	NA	NA	NA	NA
Mp1g23240	Mp1g23240	Mapoly0065s0054	NA	NA	0.0462062	2.38397	8.26359	10.7599	NA	NA	NA	NA	NA	NA
Mp3g19180	Mp3g19180	Mapoly0049s0116	NA	NA	0.994613	2.38026	4.28033	7.43905	NA	NA	NA	NA	NA	NA
Mp4g19500	Mp4g19500	Mapoly0126s0044	NA	NA	0.0454024	2.37877	0.575218	0.54257	AT1G24620.1	3.18e-29	EF hand calcium-binding protein family	NA	Pfam:PF13499:EF-hand domain pair	PTHR23050:SF330:RE52086P; PANTHER:PTHR23050:CALCIUM BINDING PROTEIN
Mp2g23300	Mp2g23300	Mapoly0072s0002	NA	NA	0.143655	2.37573	11.7168	32.1443	AT3G50590.1	9.79e-17	Transducin/WD40 repeat-like superfamily protein	NA	NA	PANTHER:PTHR19878:AUTOPHAGY PROTEIN 16-LIKE; PTHR19878:SF17:TRANSDUCIN/WD40 REPEAT-LIKE SUPERFAMILY PROTEIN
Mp4g08600	Mp4g08600	Mapoly0157s0019	NA	NA	0.148877	2.37395	9.98488	17.999	NA	NA	NA	NA	NA	NA
Mp2g08840	Mp2g08840	Mapoly0015s0169	NA	NA	0.0702811	2.37168	9.17528	10.2015	NA	NA	NA	NA	NA	NA
Mp6g04960	Mp6g04960	Mapoly0034s0022	NA	NA	0.0517024	2.36935	6.93409	10.197	NA	NA	NA	NA	NA	NA
Mp4g08020	Mp4g08020	Mapoly0120s0043	NA	NA	0.377768	2.35667	12.7486	38.3552	NA	NA	NA	NA	NA	NA
Mp6g16220	Mp6g16220	Mapoly0056s0132	NA	NA	0.00796884	2.35557	12.4578	16.4922	NA	NA	NA	NA	NA	NA
Mp8g07580	Mp8g07580	Mapoly0013s0035	NA	NA	0.456337	2.34857	13.5453	38.6659	NA	NA	NA	NA	NA	NA
Mp2g19560	Mp2g19560	Mapoly0055s0095	NA	NA	0.020537	2.33638	8.82051	17.317	NA	NA	NA	NA	NA	NA
Mp3g05890	Mp3g05890	Mapoly0006s0060	NA	NA	0.0516906	2.33543	2.30446	2.04413	NA	NA	NA	NA	NA	NA
Mp4g05410	Mp4g05410	Mapoly0087s0050	NA	NA	0.997188	2.3353	1.45003	0.645867	NA	NA	NA	NA	NA	NA
Mp6g18670	Mp6g18670	Mapoly0038s0077	NA	NA	0.0904103	2.33096	6.2695	8.85143	NA	NA	NA	NA	NA	NA
Mp1g12780	Mp1g12780	Mapoly0019s0048	NA	NA	0.0536874	2.32707	10.4849	15.6116	NA	NA	NA	NA	NA	NA
Mp7g17640	Mp7g17640	-	NA	NA	0.837199	2.32346	1.09584	0.538871	NA	NA	NA	NA	Pfam:PF07491:Protein phosphatase inhibitor	NA
Mp6g08980	Mp6g08980	Mapoly0060s0021	NA	NA	0.153693	2.31483	10.1089	12.6674	NA	NA	NA	NA	NA	NA
Mp5g19140	Mp5g19140	Mapoly0073s0029	NA	NA	0.0989304	2.30645	2.95156	1.40277	NA	NA	NA	NA	NA	NA
Mp2g20475c	Mp2g20475c	-	NA	NA	0	2.30245	13.4309	43.6484	NA	NA	NA	NA	NA	NA
Mp6g06240	Mp6g06240	Mapoly0097s0020	NA	NA	0	2.3022	10.8355	22.8292	NA	NA	NA	NA	NA	NA
Mp5g05340	Mp5g05340	Mapoly0027s0092	NA	NA	0.0400585	2.30055	12.1657	14.7541	NA	NA	NA	NA	NA	NA
Mp4g04610	Mp4g04610	Mapoly0044s0013	NA	NA	0.445331	2.29479	4.61619	4.5148	NA	NA	NA	NA	NA	NA
Mp1g20100	Mp1g20100	Mapoly0001s0347	NA	NA	0.0167243	2.29426	7.54953	8.48527	NA	NA	NA	NA	NA	NA
Mp5g18130	Mp5g18130	Mapoly0084s0060	NA	NA	0.785908	2.29148	2.93159	5.8206	NA	NA	NA	NA	NA	NA
Mp7g17570	Mp7g17570	Mapoly0051s0095	NA	NA	0.102277	2.27617	1.67072	0.433749	NA	NA	NA	NA	NA	NA
Mp4g09630	Mp4g09630	Mapoly0132s0006	NA	NA	0.199117	2.26469	10.2892	15.3607	NA	NA	NA	NA	NA	NA
Mp8g16360	Mp8g16360	Mapoly0154s0028	NA	NA	0.172024	2.26294	9.75682	18.434	NA	NA	NA	NA	NA	NA
Mp2g08870	Mp2g08870	-	NA	NA	0.514919	2.26216	0.948056	1.03851	NA	NA	NA	NA	NA	NA
Mp2g12170	Mp2g12170	Mapoly0023s0181	NA	NA	0.0207855	2.26034	0.777703	0.191951	AT2G32700.7	3.44e-14	LEUNIG_homolog	Encodes a WD40 repeat and LUFS domain containing protein that is similar to LUG. Interacts physically with SEUSS and likely functions as part of a repressor complex that represses AG.	Pfam:PF08513:LisH	PANTHER:PTHR44376:TRANSCRIPTIONAL REGULATOR OF FILAMENTOUS GROWTH FLO8
Mp6g01340	Mp6g01340	Mapoly0052s0070	NA	NA	0.0404975	2.25548	11.1586	32.1594	NA	NA	NA	NA	NA	NA
Mp8g08790	Mp8g08790	Mapoly0063s0039	NA	NA	0.0275102	2.24393	11.5027	15.532	NA	NA	NA	NA	NA	NA
Mp4g24145g	Mp4g24145g	-	NA	NA	0.354609	2.24068	4.84948	12.3353	NA	NA	NA	NA	NA	NA
Mp1g11500	Mp1g11500	Mapoly0014s0076	NA	NA	0.143938	2.23966	6.73577	12.5198	NA	NA	NA	NA	NA	NA
Mp5g07040	Mp5g07040	Mapoly0136s0017	NA	NA	0.297525	2.23312	11.173	34.5222	NA	NA	NA	NA	NA	NA
Mp7g14190	Mp7g14190	Mapoly0009s0104	NA	NA	0.0894197	2.2268	7.49974	8.21143	NA	NA	NA	NA	NA	NA
Mp4g03260	Mp4g03260	Mapoly1798s0001	NA	NA	0.192747	2.22178	1.03317	0.145024	NA	NA	NA	NA	NA	NA
Mp1g05600	Mp1g05600	Mapoly0005s0047	NA	NA	0.0531809	2.21972	8.22514	9.3877	NA	NA	NA	NA	NA	NA
Mp2g26100	Mp2g26100	Mapoly0025s0069	NA	NA	0.815424	2.21835	1.98829	2.80286	AT5G23890.1	1.42e-17	NA	NA	NA	PTHR33740:SF3:GPI-ANCHORED ADHESIN-LIKE PROTEIN; PANTHER:PTHR33740:GPI-ANCHORED ADHESIN-LIKE PROTEIN
Mp2g10350	Mp2g10350	MpAMT1	NA	NA	0.704061	2.20883	10.5067	25.4255	AT1G64780.1	0	ammonium transporter 1;2	encodes an ammonium transporter protein believed to act as a high affinity transporter. It is expressed in the root, primarily in endodermal and cortical cells, and contributes to ammonium uptake in the root.	Pfam:PF00909:Ammonium Transporter Family	PANTHER:PTHR11730:AMMONIUM TRANSPORTER; PTHR11730:SF94:AMMONIUM TRANSPORTER
Mp1g08650	Mp1g08650	Mapoly0036s0108	NA	NA	0.0122301	2.20217	9.54781	26.1869	NA	NA	NA	NA	NA	NA
Mp6g00720	Mp6g00720	Mapoly0052s0128	NA	NA	0.685695	2.19969	4.7915	15.026	NA	NA	NA	NA	NA	NA
MpVg01020	MpVg01020	MapolyY_A0020	NA	NA	0	2.18374	13.7578	19.6804	AT1G09000.1	1.29e-39	NPK1-related protein kinase 1	NPK1-related protein kinase 1S	Pfam:PF00069:Protein kinase domain	PANTHER:PTHR48012:STERILE20-LIKE KINASE, ISOFORM B-RELATED; PTHR48012:SF20:MITOGEN-ACTIVATED PROTEIN KINASE KINASE KINASE A
Mp2g23190	Mp2g23190	Mapoly0072s0012	NA	NA	0.0169724	2.18178	2.60055	1.34871	NA	NA	NA	NA	NA	NA
Mp3g01890	Mp3g01890	Mapoly0007s0179	NA	NA	0.171562	2.18075	10.477	16.7901	AT1G16150.1	1.63e-81	wall associated kinase-like 4	Encodes a cell-wall associated kinase like protein of the receptor-like kinase (RLK) superfamily. Likely involved in Arabidopsis root mineral responses to Zn2+, Cu2+, K+, Na+ and Ni+.	Pfam:PF00069:Protein kinase domain; Pfam:PF07645:Calcium-binding EGF domain	PANTHER:PTHR27005:WALL-ASSOCIATED RECEPTOR KINASE-LIKE 21; PTHR27005:SF379:NON-FUNCTIONAL PSEUDOKINASE ZED1-LIKE
Mp6g10020	Mp6g10020	Mapoly0016s0045	NA	NA	0.035884	2.17735	8.74644	25.3661	AT5G01180.1	1.85e-138	peptide transporter 5	Encodes a dipeptide transporter expressed in pollen and ovules during early seed development. GFP-tagged PTR5 localizes to the plasma membrane.	Pfam:PF00854:POT family	PANTHER:PTHR11654:OLIGOPEPTIDE TRANSPORTER-RELATED; PTHR11654:SF188:PROTEIN NRT1/ PTR FAMILY 3.1
Mp6g02780	Mp6g02780	Mapoly0035s0065	NA	NA	0.378134	2.1765	7.83164	13.1651	NA	NA	NA	NA	NA	NA
Mp2g12120	Mp2g12120	Mapoly0023s0176	NA	NA	0.326534	2.16261	7.66336	16.0205	AT1G24190.1	2.54e-16	SIN3-like 3	Enhances AtERF7-mediated transcriptional repression. RNAi lines show ABA hypersensitivity. Interacts with ERF7 and HDA19.	Pfam:PF02671:Paired amphipathic helix repeat	PANTHER:PTHR12346:SIN3B-RELATED
Mp4g12470	Mp4g12470	Mapoly0174s0009	NA	NA	0.323511	2.16002	0.7201	0.13471	AT2G35155.1	1.57e-179	Trypsin family protein	NA	NA	PANTHER:PTHR31521:EXPRESSED PROTEIN; PTHR31521:SF2:EXPRESSED PROTEIN
Mp7g19280	Mp7g19280	Mapoly0067s0050	NA	NA	0.0462514	2.15888	8.99442	8.03014	NA	NA	NA	NA	NA	NA
Mp8g15220	Mp8g15220	Mapoly0187s0009	NA	NA	0.0484065	2.1587	11.896	26.7835	NA	NA	NA	NA	NA	NA
Mp3g02840	Mp3g02840	Mapoly0007s0272	NA	NA	0.159717	2.15852	9.58404	21.5074	NA	NA	NA	NA	NA	NA
Mp6g16420	Mp6g16420	Mapoly0170s0035	NA	NA	0.101535	2.15533	6.44218	17.4818	NA	NA	NA	NA	NA	NA
Mp2g17370	Mp2g17370	Mapoly0094s0005	NA	NA	0.598782	2.15149	2.83842	2.22012	NA	NA	NA	NA	NA	NA
Mp8g00310	Mp8g00310	Mapoly0077s0038	NA	NA	0.234676	2.14911	1.69139	0.472336	NA	NA	NA	NA	Pfam:PF01926:50S ribosome-binding GTPase	PANTHER:PTHR32046
Mp7g10280	Mp7g10280	Mapoly0003s0048	NA	NA	0.0086407	2.14278	12.2674	24.9342	NA	NA	NA	NA	NA	NA
Mpzg01770a	Mpzg01770a	-	NA	NA	0.652592	2.14263	5.63494	11.1825	NA	NA	NA	NA	NA	NA
Mp4g09650	Mp4g09650	Mapoly0132s0008	MpBELL2	Homeodomain protein; MPGENES	0	2.14061	10.7752	21.533	AT1G62990.1	1.72e-09	KNOTTED-like homeobox of Arabidopsis thaliana 7	Encodes a homeodomain transcription factor of the Knotted family. May be involved in secondary cell wall biosynthesis. Mutants have moderately irregular xylem development. Expression of this gene is upregulated by SND1 and MYB46.	Pfam:PF05920:Homeobox KN domain	PTHR11850:SF299:HOMEOBOX PROTEIN CUP9-RELATED; PANTHER:PTHR11850:HOMEOBOX PROTEIN TRANSCRIPTION FACTORS
Mpzg01660c	Mpzg01660c	-	NA	NA	0.842861	2.1393	5.34667	10.2111	NA	NA	NA	NA	NA	NA
Mp5g12870	Mp5g12870	Mapoly0092s0021	NA	NA	0.177994	2.12846	3.01199	5.96599	NA	NA	NA	NA	NA	NA
Mp4g07460	Mp4g07460	Mapoly0115s0035	NA	NA	0	2.12701	10.4709	25.8132	NA	NA	NA	NA	NA	NA
Mp6g14950	Mp6g14950	Mapoly0056s0006	NA	NA	0.771975	2.11512	4.10888	5.20806	NA	NA	NA	NA	NA	NA
Mp6g06690	Mp6g06690	Mapoly0173s0014	NA	NA	0.125758	2.11298	13.0303	18.9903	NA	NA	NA	NA	NA	NA
Mp5g23410	Mp5g23410	Mapoly0010s0117	NA	NA	0.0167468	2.10778	12.3784	39.6414	AT1G02335.1	2.34e-39	germin-like protein subfamily 2 member 2 precursor	NA	Pfam:PF00190:Cupin	PANTHER:PTHR31238:GERMIN-LIKE PROTEIN SUBFAMILY 3 MEMBER 3; PTHR31238:SF42:GERMIN-LIKE PROTEIN 9-2-RELATED
Mp5g14590	Mp5g14590	Mapoly0032s0151	NA	NA	0.0133931	2.10681	10.9719	18.5915	NA	NA	NA	NA	NA	NA
Mp8g16055	Mp8g16055	-	NA	NA	0.220641	2.10503	7.6687	7.97328	NA	NA	NA	NA	NA	NA
Mp7g18840	Mp7g18840	Mapoly0067s0093	NA	NA	0.016023	2.10325	2.76603	0.925743	NA	NA	NA	NA	NA	NA
Mp4g08090	Mp4g08090	Mapoly0120s0034	NA	NA	0.306768	2.09361	2.65641	4.37661	NA	NA	NA	NA	NA	NA
Mp6g11140	Mp6g11140	Mapoly0016s0154	NA	NA	0.0456084	2.0918	3.9334	3.59251	NA	NA	NA	NA	NA	NA
Mp5g00510	Mp5g00510	Mapoly0078s0050	NA	NA	0.0293452	2.08772	10.8442	32.4263	NA	NA	NA	NA	NA	NA
Mp4g09355a	Mp4g09355a	-	NA	NA	0	2.08512	4.06822	2.91147	NA	NA	NA	NA	NA	NA
Mp3g22680	Mp3g22680	-	NA	NA	0.263583	2.076	8.46209	19.7039	NA	NA	NA	NA	NA	NA
Mp7g14490	Mp7g14490	Mapoly0009s0134	NA	NA	0.692862	2.06887	2.95355	2.09412	NA	NA	NA	NA	NA	NA
Mp1g13730	Mp1g13730	Mapoly0019s0143	NA	NA	0.00769467	2.06795	11.396	31.3529	NA	NA	NA	NA	NA	NA
Mp4g02530	Mp4g02530	Mapoly0080s0046	NA	NA	0.0697274	2.06371	8.18805	9.85756	NA	NA	NA	NA	NA	NA
Mp2g24650	Mp2g24650	Mapoly0207s0003	NA	NA	0.657078	2.06096	2.06877	3.19509	AT2G36750.1	2.51e-55	UDP-glucosyl transferase 73C1	NA	Pfam:PF00201:UDP-glucoronosyl and UDP-glucosyl transferase	PTHR48048:SF30:OS07G0510400 PROTEIN; PANTHER:PTHR48048:GLYCOSYLTRANSFERASE
Mp2g06340	Mp2g06340	Mapoly0021s0089	NA	NA	0.0503396	2.06002	1.69638	0.430743	NA	NA	NA	NA	NA	NA
Mp4g22860	Mp4g22860	Mapoly0020s0048	NA	NA	0.30537	2.05975	2.72337	1.73187	NA	NA	NA	NA	NA	NA
Mp6g13640	Mp6g13640	Mapoly0047s0015	NA	NA	0.00673284	2.05436	6.30523	5.30478	NA	NA	NA	NA	NA	NA
Mp3g05920	Mp3g05920	Mapoly0006s0062	NA	NA	0.30775	2.04523	9.50311	7.85138	NA	NA	NA	NA	NA	NA
Mp6g05490	Mp6g05490	Mapoly0097s0092	NA	NA	0.0475089	2.04401	9.81679	22.2022	NA	NA	NA	NA	NA	NA
Mp7g15570	Mp7g15570	Mapoly0009s0242	NA	NA	0.727615	2.04391	3.38309	1.77125	AT5G03610.1	9.89e-61	GDSL-like Lipase/Acylhydrolase superfamily protein	NA	Pfam:PF00657:GDSL-like Lipase/Acylhydrolase	PANTHER:PTHR46020:OSJNBB0059K02.9 PROTEIN; PTHR46020:SF4:OSJNBB0059K02.9 PROTEIN
MpVg00100	MpVg00100	MapolyY_B0040	NA	NA	0	2.03795	11.6513	15.3936	NA	NA	NA	NA	NA	NA
Mp2g08620	Mp2g08620	Mapoly0015s0147	NA	NA	0.0574842	2.0357	2.42677	0.884376	NA	NA	NA	NA	NA	NA
Mp4g10760	Mp4g10760	Mapoly0011s0062	NA	NA	0.670262	2.02952	7.49725	8.52276	NA	NA	NA	NA	NA	NA
Mp3g17700	Mp3g17700	Mapoly0039s0026	NA	NA	0.276039	2.02926	2.0962	0.403439	NA	NA	NA	NA	NA	NA
Mp6g19920	Mp6g19920	Mapoly0045s0071	NA	NA	0.0389208	2.02874	8.03116	4.95491	AT1G60160.1	0	Potassium transporter family protein	NA	Pfam:PF02705:K+ potassium transporter	PTHR30540:SF109:POTASSIUM TRANSPORTER; PANTHER:PTHR30540:OSMOTIC STRESS POTASSIUM TRANSPORTER
Mp1g28010	Mp1g28010	Mapoly0002s0077	NA	NA	0.665206	2.02344	1.18186	1.14513	NA	NA	NA	NA	NA	NA
Mp2g11290	Mp2g11290	Mapoly0023s0097	NA	NA	0.630174	2.01561	8.13482	19.2272	NA	NA	NA	NA	NA	NA
Mp5g18810	Mp5g18810	Mapoly0073s0060	NA	NA	0.075555	2.01119	3.5784	7.27132	NA	NA	NA	NA	NA	NA
Mp5g03100	Mp5g03100	Mapoly0124s0013	NA	NA	0.31945	2.00806	2.46838	0.833456	NA	NA	NA	NA	NA	NA
Mp7g17670	Mp7g17670	Mapoly0051s0103	NA	NA	0	2.00746	11.294	31.6479	NA	NA	NA	NA	NA	NA
Mpzg01990b	Mpzg01990b	-	NA	NA	0.448853	2.00205	5.22068	11.8669	NA	NA	NA	NA	NA	NA
Mp8g17550	Mp8g17550	Mapoly0030s0089	NA	NA	0.481095	1.99601	7.35615	21.1204	NA	NA	NA	NA	NA	NA
Mp1g19950	Mp1g19950	Mapoly0001s0332	NA	NA	0.0378848	1.99522	6.93031	7.47919	NA	NA	NA	NA	NA	NA
Mp1g07300	Mp1g07300	Mapoly0043s0123	NA	NA	0.0335735	1.99452	8.98678	16.2804	NA	NA	NA	NA	NA	NA
Mp6g08560	Mp6g08560	Mapoly0060s0065	NA	NA	0.0837854	1.99446	10.2388	24.1991	NA	NA	NA	NA	NA	NA
Mp4g14675b	Mp4g14675b	-	NA	NA	0.148102	1.99235	10.399	10.29	NA	NA	NA	NA	NA	NA
Mp3g01240	Mp3g01240	Mapoly0007s0118	NA	NA	0.724031	1.9923	3.54583	5.42883	NA	NA	NA	NA	NA	NA
Mp1g12180	Mp1g12180	Mapoly0014s0015	NA	NA	0.0980067	1.9923	2.11365	0.795045	NA	NA	NA	NA	NA	NA
Mp8g16200	Mp8g16200	Mapoly0154s0044	NA	NA	0.403637	1.99147	0.912179	0.408051	NA	NA	NA	NA	NA	NA
Mp7g02870	Mp7g02870	Mapoly0968s0001	NA	NA	0.381949	1.98917	1.39136	0.371169	AT5G61250.2	6.2e-137	glucuronidase 1	Belongs to the plant glycoside hydrolase family 79. Encodes a protein with several posttranslational modification sites including O-&#946;-GlcNAc attachment sites and serine-, threonine- and tyrosine-phosphorylation sites, suggesting that this protein is extensively modified posttranslationally. The protein is predicted (WoLF PSORT program) to be secreted.	Pfam:PF03662:Glycosyl hydrolase family 79, N-terminal domain	PANTHER:PTHR14363:HEPARANASE-RELATED
Mp8g13690	Mp8g13690	Mapoly0110s0048	NA	NA	0	1.98379	8.40221	17.4294	AT3G18380.2	5.59e-63	sequence-specific DNA binding transcription factors;sequence-specific DNA binding	NA	Pfam:PF16719:SAWADEE domain	PANTHER:PTHR33827:PROTEIN SAWADEE HOMEODOMAIN HOMOLOG 2; PTHR33827:SF7:PROTEIN SAWADEE HOMEODOMAIN HOMOLOG 2
Mp2g12670	Mp2g12670	Mapoly0026s0104	NA	NA	0.118101	1.98354	5.84858	8.70658	NA	NA	NA	NA	NA	NA
Mp3g15110	Mp3g15110	Mapoly0004s0161	NA	NA	0.07354	1.97778	0.744064	0.207917	NA	NA	NA	NA	NA	NA
Mp2g08390	Mp2g08390	Mapoly0015s0124	NA	NA	0.0334917	1.96199	2.30965	1.21601	NA	NA	NA	NA	NA	NA
Mp6g07790	Mp6g07790	Mapoly0053s0092	NA	NA	0.0328641	1.95552	7.19407	16.3164	NA	NA	NA	NA	NA	NA
Mp4g03030	Mp4g03030	Mapoly0172s0023	NA	NA	0.916696	1.95409	1.18589	1.42808	NA	NA	NA	NA	Pfam:PF09598:Stm1	NA
Mp1g12270	Mp1g12270	Mapoly0014s0001	NA	NA	0.105596	1.9511	1.83804	1.1281	NA	NA	NA	NA	NA	NA
Mp8g07910	Mp8g07910	Mapoly0155s0026	NA	NA	0	1.95041	8.30685	15.1915	AT1G05990.1	3.61e-31	EF hand calcium-binding protein family	NA	Pfam:PF13499:EF-hand domain pair	PTHR10891:SF796:CALCIUM-BINDING PROTEIN CML30-RELATED; PANTHER:PTHR10891:EF-HAND CALCIUM-BINDING DOMAIN CONTAINING PROTEIN
Mp7g17630	Mp7g17630	Mapoly0051s0100	NA	NA	0.136132	1.94816	8.2462	9.43001	NA	NA	NA	NA	NA	NA
Mp2g14125	Mp2g14125	-	NA	NA	0.058126	1.94423	5.48211	8.06796	NA	NA	NA	NA	NA	NA
Mp2g14520	Mp2g14520	-	NA	NA	0.240382	1.94394	8.41016	18.8226	NA	NA	NA	NA	NA	PTHR36586:SF20:EXTENSIN-3; PANTHER:PTHR36586:PROLINE-RICH EXTENSIN-LIKE
Mp6g14960	Mp6g14960	Mapoly0056s0007	NA	NA	0.281063	1.94258	4.38659	6.7215	NA	NA	NA	NA	NA	NA
MpVg00555	MpVg00555	-	NA	NA	0.0268312	1.94006	5.36777	3.67792	NA	NA	NA	NA	NA	NA
Mp5g18550	Mp5g18550	Mapoly0073s0085	NA	NA	0.271978	1.9342	3.95608	2.84339	NA	NA	NA	NA	NA	NA
Mp3g23900	Mp3g23900	Mapoly0121s0033	NA	NA	0.0930208	1.9298	7.43476	9.18362	NA	NA	NA	NA	NA	NA
Mp1g11380	Mp1g11380	Mapoly0014s0088	NA	NA	0.562926	1.92712	1.07534	1.78881	AT1G15760.1	2.72e-09	Sterile alpha motif (SAM) domain-containing protein	NA	Pfam:PF07647:SAM domain (Sterile alpha motif)	PANTHER:PTHR33915:OSJNBA0033G05.11 PROTEIN; PTHR33915:SF1:OSJNBA0033G05.11 PROTEIN
Mp6g14280	Mp6g14280	Mapoly0047s0082	NA	NA	0.0932497	1.92099	8.09212	9.97505	NA	NA	NA	NA	NA	NA
Mp1g23550	Mp1g23550	Mapoly0065s0022	NA	NA	0.105403	1.91919	4.8229	8.87102	NA	NA	NA	NA	NA	NA
Mp2g01740	Mp2g01740	Mapoly0180s0019	NA	NA	0.371722	1.91897	0.899699	0.773699	AT1G66240.1	2.06e-11	homolog of anti-oxidant 1	NA	Pfam:PF00403:Heavy-metal-associated domain	PTHR22814:SF272; PANTHER:PTHR22814:COPPER TRANSPORT PROTEIN ATOX1-RELATED
Mp5g07510	Mp5g07510	Mapoly0127s0033	NA	NA	0.890819	1.91449	1.21719	1.52209	NA	NA	NA	NA	NA	NA
Mp4g07170	Mp4g07170	Mapoly0115s0064	NA	NA	0.0579277	1.91189	5.6273	5.6923	NA	NA	NA	NA	NA	NA
Mp8g08120	Mp8g08120	Mapoly0155s0006	NA	NA	0.0604482	1.91137	8.5039	9.58825	NA	NA	NA	NA	NA	NA
Mp8g17080	Mp8g17080	Mapoly0030s0041	NA	NA	0.0297996	1.90708	7.44628	8.77229	NA	NA	NA	NA	NA	NA
Mp4g22480	Mp4g22480	Mapoly0020s0018	NA	NA	0.120055	1.90591	2.93839	2.16465	NA	NA	NA	NA	NA	NA
Mp5g13120	Mp5g13120	Mapoly0032s0006	NA	NA	0.0351752	1.9005	8.91252	7.90608	NA	NA	NA	NA	NA	NA
Mp1g07400	Mp1g07400	Mapoly0043s0133	NA	NA	0	1.89881	9.64446	14.9239	NA	NA	NA	NA	NA	NA
Mp2g00390	Mp2g00390	Mapoly0028s0112	NA	NA	0.959413	1.89602	1.19233	0.349602	ATMG00030.1	1.21e-16	NA	hypothetical protein	NA	PANTHER:PTHR37773
Mp6g17020	Mp6g17020	Mapoly0144s0015	NA	NA	0.171013	1.88958	1.37248	0.940117	NA	NA	NA	NA	NA	NA
Mp8g01580	Mp8g01580	Mapoly0064s0041	NA	NA	0.0605402	1.8892	2.64659	1.54763	NA	NA	NA	NA	Pfam:PF08385:Dynein heavy chain, N-terminal region 1	PANTHER:PTHR22878:UNCHARACTERIZED; PTHR22878:SF61:DYNEIN AXONEMAL HEAVY CHAIN 10
Mp2g01660	Mp2g01660	Mapoly0180s0026	NA	NA	0.320794	1.87914	0.869106	3.24676	AT3G10080.1	3.26e-54	RmlC-like cupins superfamily protein	NA	Pfam:PF00190:Cupin	PTHR31238:SF8:GERMIN-LIKE PROTEIN SUBFAMILY 3 MEMBER 2; PANTHER:PTHR31238:GERMIN-LIKE PROTEIN SUBFAMILY 3 MEMBER 3
Mp4g05670	Mp4g05670	Mapoly0087s0024	NA	NA	0.650946	1.87324	1.67963	1.59816	AT4G19420.1	3.33e-13	Pectinacetylesterase family protein	NA	Pfam:PF03283:Pectinacetylesterase	PANTHER:PTHR21562:NOTUM-RELATED; PTHR21562:SF69:PECTIN ACETYLESTERASE 9
Mp5g15620	Mp5g15620	Mapoly0071s0049	NA	NA	0.632497	1.87066	3.32862	1.12679	NA	NA	NA	NA	NA	NA
Mp2g13000	Mp2g13000	Mapoly0026s0072	NA	NA	0.00523708	1.87052	11.3285	22.6053	NA	NA	NA	NA	NA	NA
Mp1g14020	Mp1g14020	Mapoly0019s0172	NA	NA	0.062618	1.86676	9.19223	14.6762	NA	NA	NA	NA	NA	NA
Mp1g06760	Mp1g06760	Mapoly0043s0068	NA	NA	0	1.8647	10.3527	16.9746	NA	NA	NA	NA	NA	NA
Mp6g10610	Mp6g10610	Mapoly0016s0102	NA	NA	0.0725694	1.86441	5.58905	6.30239	NA	NA	NA	NA	NA	NA
Mp5g13450	Mp5g13450	Mapoly0032s0038	NA	NA	0.107341	1.86233	9.25135	24.4337	NA	NA	NA	NA	NA	NA
Mp8g16020	Mp8g16020	Mapoly0079s0012	NA	NA	0.00555496	1.86216	6.76664	14.4375	AT1G21090.1	1.29e-06	Cupredoxin superfamily protein	NA	NA	NA
Mp7g09360	Mp7g09360	Mapoly0068s0089	NA	NA	0.0565915	1.86201	1.7145	1.22921	NA	NA	NA	NA	NA	NA
Mp8g04420	Mp8g04420	Mapoly0216s0008	NA	NA	0.0489026	1.85892	8.02379	15.9462	NA	NA	NA	NA	NA	NA
Mp1g26980	Mp1g26980	Mapoly0002s0180	NA	NA	0	1.85784	4.71943	6.43526	NA	NA	NA	NA	NA	NA
Mp1g07390	Mp1g07390	Mapoly0043s0132	NA	NA	0.0535695	1.85382	9.66542	13.2258	AT5G44800.1	5.56e-43	chromatin remodeling 4	NA	Pfam:PF00176:SNF2 family N-terminal domain; Pfam:PF00385:Chromo (CHRromatin Organisation MOdifier) domain; Pfam:PF00628:PHD-finger	PANTHER:PTHR45623:CHROMODOMAIN-HELICASE-DNA-BINDING PROTEIN 3-RELATED-RELATED
Mp1g06960	Mp1g06960	Mapoly0043s0087	NA	NA	0.0168879	1.85277	3.27323	2.49768	NA	NA	NA	NA	NA	NA
Mp3g23640	Mp3g23640	Mapoly0024s0140	NA	NA	0.0116496	1.84486	6.17704	9.23262	NA	NA	NA	NA	NA	NA
Mp2g25570	Mp2g25570	Mapoly0025s0121	NA	NA	0.275257	1.84369	4.08892	4.85707	NA	NA	NA	NA	NA	NA
Mp8g06800	Mp8g06800	Mapoly0013s0112	NA	NA	0.00874811	1.84118	7.99757	11.0695	NA	NA	NA	NA	NA	NA
Mp1g00610	Mp1g00610	Mapoly0103s0026	NA	NA	0.378873	1.83843	3.36247	2.1738	NA	NA	NA	NA	NA	NA
Mp5g04920	Mp5g04920	Mapoly0027s0135	NA	NA	0.189129	1.82943	4.20272	7.34369	NA	NA	NA	NA	NA	NA
Mp3g23470	Mp3g23470	Mapoly0024s0123	NA	NA	0.0632437	1.82921	1.58353	0.39917	NA	NA	NA	NA	NA	NA
Mp7g00680	Mp7g00680	Mapoly0046s0057	NA	NA	0.348391	1.82834	0.142432	0.0483858	AT3G54560.1	7.03e-40	histone H2A 11	Encodes HTA11, a histone H2A protein.	Pfam:PF00125:Core histone H2A/H2B/H3/H4; Pfam:PF16211:C-terminus of histone H2A	PTHR23430:SF300:HISTONE H2A; PANTHER:PTHR23430:HISTONE H2A
Mp4g21230	Mp4g21230	Mapoly0101s0069	NA	NA	0.455677	1.82619	4.45438	9.21388	NA	NA	NA	NA	NA	NA
Mp7g13000	Mp7g13000	Mapoly0003s0308	NA	NA	0.187556	1.82607	0.966424	1.52806	NA	NA	NA	NA	NA	NA
Mp3g05700	Mp3g05700	Mapoly0006s0041	NA	NA	0	1.81667	7.3393	5.92488	NA	NA	NA	NA	NA	NA
Mp3g00380	Mp3g00380	Mapoly0007s0035	NA	NA	0.225974	1.81606	1.38298	0.986253	NA	NA	NA	NA	NA	NA
Mp7g17080	Mp7g17080	Mapoly0051s0045	NA	NA	0.28988	1.80956	1.00852	0.248665	AT5G17820.1	5.78e-79	Peroxidase superfamily protein	NA	Pfam:PF00141:Peroxidase	PTHR31235:SF338:PEROXIDASE 71; PANTHER:PTHR31235:PEROXIDASE 25-RELATED
Mp7g12050	Mp7g12050	Mapoly0003s0219	NA	NA	0.156259	1.80025	6.40897	7.77345	NA	NA	NA	NA	NA	NA
Mp1g11670	Mp1g11670	Mapoly0014s0059	NA	NA	0.842299	1.79514	2.35361	2.36737	AT1G62940.1	0	acyl-CoA synthetase 5	encodes an acyl-CoA synthetase, has in vitro activity towards medium- to long-chain fatty acids and their hydroxylated derivatives. Expressed in the tapetum. Involved in pollen wall exine formation. Null mutants were devoid of pollen grains at anther maturity and were completely male sterile.	Pfam:PF00501:AMP-binding enzyme; Pfam:PF13193:AMP-binding enzyme C-terminal domain	PTHR24096:SF389:4-COUMARATE--COA LIGASE-LIKE 1; PANTHER:PTHR24096:LONG-CHAIN-FATTY-ACID--COA LIGASE
Mp6g07460	Mp6g07460	Mapoly0053s0060	NA	NA	0.250347	1.79096	0.365872	0.117202	AT2G41640.1	5.67e-111	Glycosyltransferase family 61 protein	NA	Pfam:PF04577:Protein of unknown function (DUF563)	PTHR20961:SF102:OS05G0391600 PROTEIN; PANTHER:PTHR20961:GLYCOSYLTRANSFERASE
Mp7g10620	Mp7g10620	Mapoly0316s0003	NA	NA	0.532968	1.79046	6.46732	20.7926	NA	NA	NA	NA	NA	NA
Mp8g00650	Mp8g00650	Mapoly0077s0011	NA	NA	0.184177	1.79036	3.42009	4.91094	NA	NA	NA	NA	NA	NA
Mp3g24930	Mp3g24930	Mapoly0100s0006	NA	NA	0.588291	1.78696	9.29916	10.6166	NA	NA	NA	NA	NA	NA
Mp6g00980	Mp6g00980	Mapoly0052s0106	NA	NA	0.0195763	1.78615	8.61484	25.198	NA	NA	NA	NA	NA	NA
Mp4g11390	Mp4g11390	Mapoly0011s0123	NA	NA	0	1.7804	8.89973	10.8942	NA	NA	NA	NA	NA	NA
Mp6g20650	Mp6g20650	-	NA	NA	0.123123	1.77287	10.4746	12.4117	AT5G38910.1	1.57e-37	RmlC-like cupins superfamily protein	NA	Pfam:PF00190:Cupin	PTHR31238:SF154:GERMIN-LIKE PROTEIN; PANTHER:PTHR31238:GERMIN-LIKE PROTEIN SUBFAMILY 3 MEMBER 3
Mp2g09160	Mp2g09160	Mapoly0015s0199	NA	NA	0.942315	1.7713	0.192968	0.169039	NA	NA	NA	NA	NA	NA
Mp1g08120	Mp1g08120	Mapoly0036s0056	NA	NA	0.0810971	1.76748	0.734989	0.670653	NA	NA	NA	NA	NA	NA
Mp5g02810	Mp5g02810	Mapoly0124s0042	NA	NA	0.227393	1.76574	2.14962	5.94838	NA	NA	NA	NA	NA	NA
Mp1g04960	Mp1g04960	Mapoly0005s0113	NA	NA	0.683861	1.75638	0.444144	0.184513	AT1G09070.1	3.06e-18	soybean gene regulated by cold-2	SRC2 specifically binds the peptide PIEPPPHH, and moves from ER to a vacuole fraction where it gets internalized. Involved in Protein Storage Vacuole targeting.	Pfam:PF00168:C2 domain	PTHR32246:SF101:OS01G0934100 PROTEIN; PANTHER:PTHR32246:INGRESSION PROTEIN FIC1
Mp6g18810	Mp6g18810	Mapoly0038s0091	NA	NA	0.0286245	1.75307	7.41395	6.41517	NA	NA	NA	NA	NA	NA
Mp7g19470	Mp7g19470	Mapoly0067s0031	NA	NA	0.0346712	1.75194	5.73452	4.18448	NA	NA	NA	NA	NA	NA
Mp4g20890	Mp4g20890	Mapoly0101s0035	NA	NA	0.0342224	1.748	5.79188	7.3954	NA	NA	NA	NA	NA	NA
Mp6g15710	Mp6g15710	Mapoly0056s0083	NA	NA	0.51947	1.74503	7.93131	15.3372	AT1G16820.1	1.13e-09	vacuolar ATP synthase catalytic subunit-related / V-ATPase-related / vacuolar proton pump-related	NA	NA	PANTHER:PTHR34892:VACUOLAR ATP SYNTHASE CATALYTIC SUBUNIT-RELATED / V-ATPASE-RELATED / VACUOLAR PROTON PUMP-LIKE PROTEIN; PTHR34892:SF2:VACUOLAR ATP SYNTHASE CATALYTIC SUBUNIT-RELATED / V-ATPASE-RELATED / VACUOLAR PROTON PUMP-LIKE PROTEIN
Mp8g12670	Mp8g12670	Mapoly0083s0053	NA	NA	0.013006	1.74283	8.24445	24.2359	NA	NA	NA	NA	NA	NA
Mp6g20640	Mp6g20640	Mapoly0045s0001	NA	NA	0.103263	1.74024	7.15821	8.23462	AT5G38910.1	2.28e-36	RmlC-like cupins superfamily protein	NA	Pfam:PF00190:Cupin	PTHR31238:SF154:GERMIN-LIKE PROTEIN; PANTHER:PTHR31238:GERMIN-LIKE PROTEIN SUBFAMILY 3 MEMBER 3
Mp3g02420	Mp3g02420	Mapoly0007s0231	NA	NA	0.36267	1.73387	0.896686	0.350077	NA	NA	NA	NA	NA	NA
Mp3g18770	Mp3g18770	-	NA	NA	0.0450357	1.728	8.24084	17.6324	NA	NA	NA	NA	NA	NA
Mp7g09950	Mp7g09950	Mapoly0003s0014	NA	NA	0.0330939	1.7278	2.96544	4.03417	NA	NA	NA	NA	NA	NA
Mp1g01120	Mp1g01120	Mapoly0029s0134	NA	NA	0.587144	1.72753	4.41573	3.23299	NA	NA	NA	NA	NA	NA
Mp1g09180	Mp1g09180	-	NA	NA	0.977078	1.72637	0.929898	0.399432	NA	NA	NA	NA	NA	NA
Mp3g02590	Mp3g02590	Mapoly0007s0248	NA	NA	0	1.72452	3.98044	3.81575	NA	NA	NA	NA	NA	NA
Mp2g21780	Mp2g21780	Mapoly0040s0037	NA	NA	0.324844	1.71992	6.21142	6.31665	NA	NA	NA	NA	NA	NA
Mp2g18960	Mp2g18960	Mapoly0128s0011	NA	NA	0.326175	1.71485	3.25983	5.81876	NA	NA	NA	NA	NA	NA
Mp2g13640	Mp2g13640	Mapoly0026s0007	NA	NA	0.0314369	1.7101	9.79531	21.2279	NA	NA	NA	NA	NA	NA
Mp2g00430	Mp2g00430	Mapoly0028s0108	NA	NA	0.20736	1.70147	7.89396	11.25	NA	NA	NA	NA	NA	NA
Mp5g00915a	Mp5g00915a	-	NA	NA	0.850654	1.70052	3.58269	8.81646	NA	NA	NA	NA	NA	NA
Mp8g11815	Mp8g11815	-	NA	NA	0.202877	1.70048	6.46386	7.65579	NA	NA	NA	NA	NA	NA
Mp2g03270	Mp2g03270	Mapoly0075s0088	NA	NA	0	1.68965	8.70466	11.5283	NA	NA	NA	NA	Pfam:PF05938:Plant self-incompatibility protein S1	NA
Mp7g11660	Mp7g11660	Mapoly0003s0178	NA	NA	0.0813677	1.68049	6.94713	17.3992	NA	NA	NA	NA	NA	NA
Mp3g01550	Mp3g01550	Mapoly0007s0147	NA	NA	0.0323383	1.68003	3.13552	1.42148	NA	NA	NA	NA	NA	NA
Mp2g23615	Mp2g23615	-	NA	NA	0.222916	1.67939	2.20851	0.497158	NA	NA	NA	NA	NA	NA
Mp8g13435	Mp8g13435	-	NA	NA	0.237987	1.67838	9.16448	26.4593	NA	NA	NA	NA	NA	NA
Mp4g01150	Mp4g01150	Mapoly0066s0027	NA	NA	0.489793	1.67641	3.14905	5.26885	AT3G61590.1	9.88e-12	Galactose oxidase/kelch repeat superfamily protein	NA	Pfam:PF12937:F-box-like	PANTHER:PTHR46301:F-BOX/KELCH-REPEAT PROTEIN
Mp6g18660	Mp6g18660	Mapoly0038s0076	NA	NA	0.10314	1.67402	4.02505	5.79673	NA	NA	NA	NA	NA	NA
Mp4g04380	Mp4g04380	Mapoly0044s0035	NA	NA	0.0592314	1.67234	6.90206	20.0263	NA	NA	NA	NA	NA	NA
Mp4g05110	Mp4g05110	Mapoly0087s0078	NA	NA	0.168868	1.66355	9.24575	18.1285	NA	NA	NA	NA	NA	NA
Mp1g14040	Mp1g14040	Mapoly0019s0174	NA	NA	0.313968	1.66239	0.927961	1.24777	NA	NA	NA	NA	NA	NA
Mp3g17200	Mp3g17200	Mapoly0039s0074	NA	NA	0.612006	1.66032	0.660456	0.722535	NA	NA	NA	NA	NA	NA
Mp1g17470	Mp1g17470	Mapoly0001s0087	NA	NA	0.242545	1.65993	0.746217	0.299175	NA	NA	NA	NA	NA	NA
Mp2g17610	Mp2g17610	Mapoly0094s0029	NA	NA	0.13723	1.65943	7.6165	15.534	NA	NA	NA	NA	NA	NA
Mp3g21610	Mp3g21610	Mapoly0089s0055	NA	NA	0.862249	1.65927	0.252892	0.118455	AT2G01770.1	2.48e-20	vacuolar iron transporter 1	Encodes an iron transporter required for iron sequestration into vacuoles. Expressed in developing embryo and seed. Localized in the vacuolar membrane.	Pfam:PF01988:VIT family	PTHR31851:SF4:CCC1 FAMILY PROTEIN-RELATED; PANTHER:PTHR31851:FE(2+)/MN(2+) TRANSPORTER PCL1
Mp3g25515e	Mp3g25515e	-	NA	NA	0.804705	1.65545	0.841197	0.462367	NA	NA	NA	NA	NA	NA
Mp3g20120	Mp3g20120	Mapoly0049s0021	NA	NA	0.827871	1.65511	5.8808	9.86251	NA	NA	NA	NA	NA	NA
Mp4g08570	Mp4g08570	Mapoly0122s0008	NA	NA	0.604217	1.65493	0.80822	0.287591	NA	NA	NA	NA	NA	NA
Mp8g04180	Mp8g04180	Mapoly0012s0207	NA	NA	0.207622	1.65324	0.344007	0.269806	NA	NA	NA	NA	NA	NA
Mp8g12330	Mp8g12330	Mapoly0083s0087	NA	NA	0.0561304	1.65218	8.06951	18.8038	NA	NA	NA	NA	NA	NA
Mp2g14960	Mp2g14960	Mapoly0042s0119	NA	NA	0.713776	1.64414	0.987187	1.06582	AT1G24620.1	1.6e-30	EF hand calcium-binding protein family	NA	Pfam:PF13499:EF-hand domain pair	PANTHER:PTHR23050:CALCIUM BINDING PROTEIN; PTHR23050:SF330:RE52086P
Mp1g12790	Mp1g12790	Mapoly0019s0049	NA	NA	0.0594131	1.6437	3.57215	4.66316	NA	NA	NA	NA	NA	NA
Mp2g06740	Mp2g06740	Mapoly0021s0127	NA	NA	0.277307	1.64269	0.353932	0.0349248	AT1G55790.1	6.64e-42	Domain of unknown function (DUF2431)	NA	Pfam:PF10354:Domain of unknown function (DUF2431)	PANTHER:PTHR11538:PHENYLALANYL-TRNA SYNTHETASE; PTHR11538:SF70:PHENYLALANYL-TRNA SYNTHETASE-RELATED
Mp4g08110	Mp4g08110	Mapoly0110s0032	NA	NA	0.522003	1.63568	1.43088	0.835602	NA	NA	NA	NA	NA	NA
Mp1g14370	Mp1g14370	Mapoly0179s0018	NA	NA	0.0539993	1.62851	8.81566	23.582	NA	NA	NA	NA	NA	NA
Mp7g17600	Mp7g17600	Mapoly0051s0098	NA	NA	0.34224	1.62181	6.77026	7.27389	NA	NA	NA	NA	NA	NA
Mp1g08800	Mp1g08800	Mapoly0036s0121	NA	NA	0.733827	1.61491	2.9923	2.63047	NA	NA	NA	NA	NA	NA
Mp1g20590	Mp1g20590	Mapoly0001s0395	NA	NA	0.86671	1.61354	0.806078	0.419613	NA	NA	NA	NA	NA	NA
Mp8g03050	Mp8g03050	Mapoly0012s0098	NA	NA	0.0635113	1.60764	5.08926	12.0173	NA	NA	NA	NA	NA	NA
Mp6g05130	Mp6g05130	Mapoly0034s0005	NA	NA	0.00833508	1.60684	6.10619	6.43095	NA	NA	NA	NA	NA	NA
Mp2g10825	Mp2g10825	-	NA	NA	0.102878	1.60663	3.51592	1.60283	NA	NA	NA	NA	NA	NA
Mp7g03910	Mp7g03910	Mapoly0074s0008	NA	NA	0	1.60464	5.63192	7.36946	AT1G11800.1	2.43e-55	endonuclease/exonuclease/phosphatase family protein	NA	NA	PTHR15822:SF17:ENDONUCLEASE/EXONUCLEASE/PHOSPHATASE FAMILY PROTEIN, EXPRESSED; PANTHER:PTHR15822:TRAF AND TNF RECEPTOR-ASSOCIATED PROTEIN
Mp6g03860	Mp6g03860	Mapoly0034s0132	NA	NA	0.212246	1.60284	6.6062	17.1482	NA	NA	NA	NA	NA	NA
Mp8g10990	Mp8g10990	Mapoly0008s0123	NA	NA	0.615417	1.59998	9.14336	19.6706	NA	NA	NA	NA	NA	NA
MpVg00520	MpVg00520	-	NA	NA	0.679011	1.59779	0.691958	0.114342	AT1G79280.2	5.19e-33	nuclear pore anchor	Encodes a 237-kDA protein with similarity to vertebrate Tpr, a long coiled-coil proteins of nuclear pore inner basket filaments. It is localized to the inner surface of the nuclear envelope and is a component of the nuclear pore-associated steps of sumoylation and mRNA export in plants. Mutations affect flowering time regulation and other developmental processes. Probably acts in the same pathway…	NA	PTHR18898:SF2:NUCLEOPROTEIN TPR; PANTHER:PTHR18898:NUCLEOPROTEIN TPR-RELATED
Mp4g21810	Mp4g21810	Mapoly0090s0041	NA	NA	0.145144	1.59654	1.46296	1.74629	NA	NA	NA	NA	NA	NA
Mp8g06580	Mp8g06580	Mapoly0013s0134	NA	NA	0.279896	1.59268	0.542619	0.0808079	NA	NA	NA	NA	NA	NA
Mp8g13290	Mp8g13290	Mapoly0110s0010	NA	NA	0.279196	1.59255	0.262105	0.252086	NA	NA	NA	NA	NA	NA
Mp6g14790	Mp6g14790	Mapoly0047s0134	NA	NA	0.0061507	1.58975	7.43969	10.3909	NA	NA	NA	NA	NA	NA
Mp8g06790	Mp8g06790	Mapoly0013s0113	NA	NA	0.738247	1.58834	4.1202	5.41934	NA	NA	NA	NA	NA	NA
Mp3g13417	Mp3g13417	-	NA	NA	0	1.58687	0.726688	0.198127	NA	NA	NA	NA	NA	NA
Mp2g10440	Mp2g10440	Mapoly0023s0013	NA	NA	0.482751	1.58623	1.08109	1.09011	NA	NA	NA	NA	Pfam:PF05938:Plant self-incompatibility protein S1	NA
Mp4g03230	Mp4g03230	Mapoly0172s0001	NA	NA	0.0615934	1.58596	0.750208	0.150512	AT1G51800.1	4.27e-18	Leucine-rich repeat protein kinase family protein	NA	Pfam:PF12819:Malectin-like domain	PANTHER:PTHR45631:OS07G0107800 PROTEIN-RELATED
Mp3g04140	Mp3g04140	Mapoly0022s0117	NA	NA	0.547063	1.58252	2.43306	1.16569	NA	NA	NA	NA	NA	NA
Mp8g11260	Mp8g11260	Mapoly0008s0094	NA	NA	0.366968	1.57982	0.602775	0.388762	NA	NA	NA	NA	NA	NA
Mp2g20800	Mp2g20800	Mapoly0040s0132	NA	NA	0.0342422	1.5781	2.88028	3.42377	NA	NA	NA	NA	NA	NA
Mp2g23820	Mp2g23820	Mapoly0069s0032	NA	NA	0.47336	1.57774	0.426668	0.101183	NA	NA	NA	NA	NA	NA
Mp1g03770	Mp1g03770	Mapoly0005s0230	NA	NA	0.19568	1.56806	5.76062	7.85436	NA	NA	NA	NA	NA	NA
Mp1g14090	Mp1g14090	Mapoly0019s0179	NA	NA	0.424537	1.56754	2.46146	1.46217	NA	NA	NA	NA	NA	NA
Mp5g03620	Mp5g03620	Mapoly0133s0027	NA	NA	0.913103	1.56549	1.3666	1.30989	NA	NA	NA	NA	NA	NA
Mp3g22560	Mp3g22560	Mapoly0024s0034	NA	NA	0.00995986	1.56061	6.7498	18.5715	NA	NA	NA	NA	NA	NA
Mp5g20860	Mp5g20860	Mapoly0058s0066	NA	NA	0.325883	1.55844	0.534606	0.139583	NA	NA	NA	NA	NA	NA
Mp5g09010	Mp5g09010	Mapoly0095s0057	NA	NA	0.654359	1.55734	1.00128	0.0940118	NA	NA	NA	NA	NA	NA
Mp5g24575a	Mp5g24575a	-	NA	NA	0.271045	1.55652	2.11435	5.38335	NA	NA	NA	NA	NA	NA
Mp3g03020	Mp3g03020	Mapoly0007s0286	NA	NA	0.123769	1.54901	6.01435	4.71689	NA	NA	NA	NA	NA	NA
Mp6g09460	Mp6g09460	Mapoly0152s0010	NA	NA	0.387682	1.54451	0.251354	0.0550514	NA	NA	NA	NA	NA	NA
Mpzg01970b	Mpzg01970b	-	NA	NA	0.362401	1.54217	4.67796	12.593	NA	NA	NA	NA	NA	NA
Mp6g16960	Mp6g16960	Mapoly0144s0018	NA	NA	0.278625	1.54059	7.50751	9.50362	NA	NA	NA	NA	NA	NA
Mp1g13210	Mp1g13210	Mapoly0019s0091	NA	NA	0.0649834	1.53893	5.36676	3.09223	NA	NA	NA	NA	NA	NA
Mp2g14270	Mp2g14270	Mapoly0042s0054	NA	NA	0.075304	1.52972	4.5764	8.20004	NA	NA	NA	NA	NA	NA
Mp8g17580	Mp8g17580	Mapoly0030s0092	NA	NA	0	1.5278	5.85509	7.17793	NA	NA	NA	NA	NA	NA
Mp8g06770	Mp8g06770	Mapoly0013s0115	NA	NA	0.0557173	1.52776	2.5486	5.96305	NA	NA	NA	NA	NA	NA
Mp3g21240	Mp3g21240	Mapoly0160s0019	NA	NA	0.0573741	1.52641	1.65832	0.482489	NA	NA	NA	NA	NA	NA
Mp5g24110	Mp5g24110	Mapoly0010s0045	NA	NA	0.0138634	1.52433	6.73265	9.79304	NA	NA	NA	NA	NA	NA
MpUg00400	-	-	NA	NA	0.202157	1.52366	1.28391	0.680449	NA	NA	NA	NA	NA	NA
Mp8g03640	Mp8g03640	Mapoly0012s0154	NA	NA	0	1.52148	4.57166	6.98343	NA	NA	NA	NA	NA	NA
Mp5g15890	Mp5g15890	Mapoly0071s0021	NA	NA	0.0333686	1.52131	8.7495	24.5303	NA	NA	NA	NA	NA	NA
Mp5g20190	Mp5g20190	Mapoly0190s0015	NA	NA	0.0487149	1.51982	6.30759	6.93575	NA	NA	NA	NA	NA	NA
Mp3g25515f	Mp3g25515f	-	NA	NA	0.924971	1.51426	1.06163	1.03057	NA	NA	NA	NA	NA	NA
Mp4g06500	Mp4g06500	Mapoly0114s0008	NA	NA	0.345544	1.50973	0.945989	0.380095	NA	NA	NA	NA	NA	NA
Mp2g13830	Mp2g13830	Mapoly0042s0012	NA	NA	0.294497	1.50863	5.87297	16.5076	NA	NA	NA	NA	NA	NA
Mp4g08640	Mp4g08640	Mapoly0157s0015	NA	NA	0.539294	1.50671	0.364154	0.123499	AT2G18400.1	1.67e-38	ribosomal protein L6 family protein	NA	Pfam:PF00347:Ribosomal protein L6	PTHR11655:SF17:RIBOSOMAL PROTEIN L6-RELATED; PANTHER:PTHR11655:60S/50S RIBOSOMAL PROTEIN L6/L9
Mp2g04520	Mp2g04520	Mapoly0031s0107	NA	NA	0.14391	1.50127	4.45684	7.95334	NA	NA	NA	NA	NA	NA
Mp1g07920	Mp1g07920	Mapoly0036s0036	NA	NA	0.247798	1.49852	3.8925	6.07684	NA	NA	NA	NA	NA	NA
Mp5g18880	Mp5g18880	Mapoly0073s0054	NA	NA	0.112977	1.49432	4.03993	5.76346	NA	NA	NA	NA	NA	NA
Mp2g05210	Mp2g05210	Mapoly0031s0175	NA	NA	0.243308	1.49402	2.65836	3.14275	NA	NA	NA	NA	NA	NA
Mp4g04550	Mp4g04550	Mapoly0044s0019	NA	NA	0.682126	1.48954	3.75096	4.79685	NA	NA	NA	NA	NA	NA
Mp5g15380	Mp5g15380	Mapoly0071s0071	MpPPR_45	Pentatricopeptide repeat proteins	0.873252	1.48896	3.90862	4.10296	AT2G31400.1	6.05e-20	genomes uncoupled 1	Encodes a a chloroplast-localized pentatricopeptide-repeat protein involved in regulation of nuclear gene expression.	Pfam:PF01535:PPR repeat; Pfam:PF13812:Pentatricopeptide repeat domain	PANTHER:PTHR47932:ATPASE EXPRESSION PROTEIN 3
Mp7g12250	Mp7g12250	Mapoly0003s0238	NA	NA	0	1.48731	6.10871	13.899	NA	NA	NA	NA	NA	NA
Mp5g14620	Mp5g14620	Mapoly0032s0154	NA	NA	0.121289	1.48484	1.41953	0.631652	NA	NA	NA	NA	NA	NA
Mp2g00250	Mp2g00250	Mapoly0028s0126	NA	NA	0.435414	1.48434	5.06292	14.4567	NA	NA	NA	NA	NA	NA
Mp8g04030	Mp8g04030	Mapoly0012s0192	NA	NA	0.0166828	1.47829	7.46205	22.1068	NA	NA	NA	NA	NA	NA
Mp2g24370	Mp2g24370	Mapoly0069s0086	NA	NA	0	1.47802	10.5821	14.9068	NA	NA	NA	NA	NA	NA
Mpzg02110b	Mpzg02110b	-	NA	NA	0.180696	1.47643	0.421166	1.91059	NA	NA	NA	NA	NA	NA
Mp1g13270	Mp1g13270	Mapoly0019s0097	NA	NA	0.411094	1.46982	0.654389	0.252918	NA	NA	NA	NA	NA	NA
Mp6g17410	Mp6g17410	Mapoly0184s0009	NA	NA	0	1.46942	5.86525	15.7761	NA	NA	NA	NA	NA	NA
Mp4g05050	Mp4g05050	Mapoly0087s0084	NA	NA	0	1.46688	3.35311	2.36084	NA	NA	NA	NA	NA	NA
Mp8g12720	Mp8g12720	Mapoly0083s0048	NA	NA	0.206326	1.46058	3.38394	2.44869	NA	NA	NA	NA	NA	NA
Mp1g15080	Mp1g15080	Mapoly0033s0153	NA	NA	0.0650149	1.45741	2.00986	1.33832	NA	NA	NA	NA	NA	NA
Mp7g19190	Mp7g19190	Mapoly0067s0059	NA	NA	0.864251	1.45554	1.24746	1.28988	NA	NA	NA	NA	NA	NA
Mp4g09700	Mp4g09700	Mapoly0132s0013	NA	NA	0.0219827	1.45526	8.1691	22.5817	NA	NA	NA	NA	NA	NA
Mp5g06390	Mp5g06390	Mapoly0189s0015	NA	NA	0.044135	1.45476	4.55998	5.27166	AT1G14790.1	0	RNA-dependent RNA polymerase 1	Encodes RNA-dependent RNA polymerase. While not required for virus-induced post-transcriptional gene silencing (PTGS), it can promote turnover of viral RNAs in infected plants. Nomenclature according to Xie, et al. (2004). Involved in the production of Cucumber Mosaic Virus siRNAs.	Pfam:PF05183:RNA dependent RNA polymerase	PANTHER:PTHR23079:RNA-DEPENDENT RNA POLYMERASE; PTHR23079:SF1:RNA-DEPENDENT RNA POLYMERASE FAMILY
Mp2g20250	Mp2g20250	Mapoly0055s0024	NA	NA	0.457091	1.45429	5.58754	5.62503	NA	NA	NA	NA	NA	NA
Mp6g12160	Mp6g12160	Mapoly0135s0020	NA	NA	0.0779718	1.45344	5.79091	6.41241	NA	NA	NA	NA	NA	NA
Mp6g17080	Mp6g17080	Mapoly0144s0007	NA	NA	0.207002	1.45062	1.32289	2.97855	AT2G22170.1	1.85e-13	Lipase/lipooxygenase, PLAT/LH2 family protein	NA	Pfam:PF01477:PLAT/LH2 domain	PTHR31718:SF20; PANTHER:PTHR31718
Mp7g15770	Mp7g15770	Mapoly0111s0042	NA	NA	0.0129405	1.44913	5.86279	12.6867	NA	NA	NA	NA	NA	NA
Mp6g18070	Mp6g18070	Mapoly0038s0017	NA	NA	0.609921	1.44854	1.91599	2.43574	AT1G16110.1	5.49e-58	wall associated kinase-like 6	WAK-like kinase	Pfam:PF07714:Protein tyrosine and serine/threonine kinase; Pfam:PF07645:Calcium-binding EGF domain	PTHR27005:SF323:WALL-ASSOCIATED RECEPTOR KINASE-LIKE 16-RELATED; PANTHER:PTHR27005:WALL-ASSOCIATED RECEPTOR KINASE-LIKE 21
Mp3g20770	Mp3g20770	Mapoly0159s0006	NA	NA	0.053022	1.4483	4.10175	2.33347	NA	NA	NA	NA	NA	NA
Mp4g12550	Mp4g12550	Mapoly0174s0017	NA	NA	0.0548804	1.44655	0.210219	0	NA	NA	NA	NA	NA	NA
Mp7g08610	Mp7g08610	Mapoly0068s0015	NA	NA	0.271802	1.44489	0.828215	0.35771	NA	NA	NA	NA	NA	NA
Mp3g14510	Mp3g14510	Mapoly0004s0220	NA	NA	0	1.44062	4.98952	19.2203	NA	NA	NA	NA	NA	NA
Mp6g19750	Mp6g19750	Mapoly0045s0088	NA	NA	0.322517	1.44027	6.7414	16.0354	NA	NA	NA	NA	NA	NA
Mp5g12020	Mp5g12020	Mapoly0143s0031	NA	NA	0.0244487	1.44014	2.43387	1.06023	NA	NA	NA	NA	NA	NA
Mp5g08720	Mp5g08720	Mapoly0086s0076	NA	NA	0.828746	1.43984	0.639999	0.187532	NA	NA	NA	NA	NA	NA
Mp7g10940	Mp7g10940	Mapoly0003s0108	NA	NA	0.733802	1.43723	2.67557	2.28696	AT1G07400.1	3.19e-57	HSP20-like chaperones superfamily protein	NA	Pfam:PF00011:Hsp20/alpha crystallin family	PANTHER:PTHR11527:HEAT-SHOCK PROTEIN 20 FAMILY MEMBER; PTHR11527:SF305:17.6 KDA CLASS I HEAT SHOCK PROTEIN 1-RELATED
Mp7g07620	Mp7g07620	Mapoly0076s0032	NA	NA	0	1.43676	1.91369	0.863011	NA	NA	NA	NA	NA	NA
Mp8g04530	Mp8g04530	Mapoly0186s0004	NA	NA	0.611343	1.43649	4.40841	4.83141	NA	NA	NA	NA	NA	NA
Mp3g01450	Mp3g01450	-	NA	NA	0.0582839	1.43556	4.10028	5.64023	AT5G55540.1	2.39e-38	tornado 1	Encodes a large plant-specific protein of unknown function, with conserved domains also found in a variety of signaling proteins, In trn mutants, the leaf venation network had a severely reduced complexity: incomplete loops, no tertiary or quaternary veins, and vascular islands. The leaf laminas were asymmetric and narrow because of a severely reduced cell number. TRN1 is required for the mainten…	Pfam:PF08477:Ras of Complex, Roc, domain of DAPkinase	PANTHER:PTHR47679:PROTEIN TORNADO 1
Mp7g03120	Mp7g03120	Mapoly0074s0084	NA	NA	0.534138	1.43459	0.59006	0.120333	NA	NA	NA	NA	NA	NA
Mp8g08110	Mp8g08110	Mapoly0155s0007	NA	NA	0.209248	1.43307	4.27322	3.60359	NA	NA	NA	NA	NA	NA
Mp3g04000	Mp3g04000	Mapoly0022s0131	NA	NA	0.166279	1.43063	4.23692	3.45075	NA	NA	NA	NA	NA	NA
Mp8g03830	Mp8g03830	Mapoly0012s0173	NA	NA	0.0172057	1.42996	5.96965	5.77996	NA	NA	NA	NA	NA	NA
Mp4g16500	Mp4g16500	Mapoly0054s0115	NA	NA	0.014102	1.42982	2.24726	0.92494	NA	NA	NA	NA	NA	NA
Mp3g08130	Mp3g08130	Mapoly0006s0288	NA	NA	0.022404	1.42605	3.01237	1.67663	NA	NA	NA	NA	NA	NA
Mp2g07320	Mp2g07320	Mapoly0015s0019	NA	NA	0	1.42381	5.98914	17.6764	NA	NA	NA	NA	NA	NA
Mp2g22640	Mp2g22640	Mapoly0072s0067	NA	NA	0.384069	1.42177	4.03094	4.36061	NA	NA	NA	NA	NA	NA
Mp2g16065	Mp2g16065	-	NA	NA	0.0777801	1.42102	4.09799	3.31034	NA	NA	NA	NA	NA	NA
Mp2g25980	Mp2g25980	Mapoly0025s0080	NA	NA	0.0310257	1.42097	5.92474	10.751	NA	NA	NA	NA	NA	NA
Mp7g02120	Mp7g02120	Mapoly0088s0074	NA	NA	0.718845	1.419	1.3553	1.12125	AT5G24680.1	2.55e-46	Peptidase C78, ubiquitin fold modifier-specific peptidase 1/ 2	NA	Pfam:PF07910:Peptidase family C78	PANTHER:PTHR24403:ZINC FINGER PROTEIN; PTHR24403:SF82:ZINC FINGER-CONTAINING UBIQUITIN PEPTIDASE 1
Mp1g23900	Mp1g23900	Mapoly0061s0130	NA	NA	0	1.41873	5.74203	7.59069	NA	NA	NA	NA	NA	NA
Mp7g17460	Mp7g17460	Mapoly0051s0083	NA	NA	0	1.41737	3.66545	5.86758	NA	NA	NA	NA	NA	NA
Mp7g11030	Mp7g11030	Mapoly0003s0117	MpIDA2	Putative membrane lipoprotein	0.398673	1.41568	1.22493	1.09671	NA	NA	NA	NA	NA	NA
Mp5g07600	Mp5g07600	Mapoly0127s0025	NA	NA	0	1.41174	1.92844	1.37243	NA	NA	NA	NA	NA	NA
Mp4g14850	Mp4g14850	Mapoly0119s0006	NA	NA	0.0100385	1.40894	0.582318	0.111091	AT5G19050.1	6.52e-13	alpha/beta-Hydrolases superfamily protein	NA	NA	NA
Mp2g07440	Mp2g07440	Mapoly0015s0030	NA	NA	0.548691	1.40688	2.5166	4.67816	NA	NA	NA	NA	NA	NA
Mp8g05850	Mp8g05850	Mapoly0013s0205	NA	NA	0.0566461	1.40589	0.678202	0.244672	NA	NA	NA	NA	NA	NA
Mp5g08530	Mp5g08530	Mapoly0086s0058	NA	NA	0.0215879	1.40583	1.26854	1.45881	AT1G18000.1	1.15e-134	Major facilitator superfamily protein	NA	Pfam:PF05978:Ion channel regulatory protein UNC-93	PTHR23294:SF59:UNC93-LIKE PROTEIN C922.05C; PANTHER:PTHR23294:ET TRANSLATION PRODUCT-RELATED
Mp2g03170	Mp2g03170	Mapoly0075s0078	NA	NA	0.908943	1.4048	2.6122	3.77585	NA	NA	NA	NA	NA	NA
Mp4g17310	Mp4g17310	Mapoly0041s0013	NA	NA	0.0529972	1.40363	2.42131	2.93177	NA	NA	NA	NA	NA	NA
Mp1g17570	Mp1g17570	Mapoly0001s0097	NA	NA	0.160624	1.4026	8.25194	9.60114	NA	NA	NA	NA	NA	NA
Mp8g09230	Mp8g09230	Mapoly0176s0006	NA	NA	0.060057	1.40075	5.87945	6.69964	NA	NA	NA	NA	NA	NA
Mp8g04020	Mp8g04020	Mapoly0012s0191	NA	NA	0.998774	1.3894	1.12333	0.51339	NA	NA	NA	NA	NA	NA
Mp5g10095a	Mp5g10095a	-	NA	NA	0	1.3844	10.91	11.1389	NA	NA	NA	NA	NA	NA
Mp1g14380	Mp1g14380	Mapoly0179s0019	NA	NA	0.410601	1.38089	2.86731	3.23903	NA	NA	NA	NA	NA	NA
Mp4g12940	Mp4g12940	-	NA	NA	0.18886	1.37405	4.44047	4.89482	NA	NA	NA	NA	NA	NA
Mp1g04930	Mp1g04930	Mapoly0005s0115	NA	NA	0.496919	1.37117	0.682566	0.60756	NA	NA	NA	NA	NA	NA
Mp5g07220	Mp5g07220	-	NA	NA	0.0622671	1.36795	6.17949	9.7037	AT2G02020.1	1.67e-64	Major facilitator superfamily protein	NA	Pfam:PF00854:POT family	PANTHER:PTHR11654:OLIGOPEPTIDE TRANSPORTER-RELATED; PTHR11654:SF494
Mp2g09880	Mp2g09880	Mapoly0129s0014	NA	NA	0	1.36728	7.0951	10.1399	NA	NA	NA	NA	NA	NA
Mp2g12640	Mp2g12640	Mapoly0026s0107	NA	NA	0	1.36145	5.15056	12.694	NA	NA	NA	NA	NA	NA
Mp2g18410	Mp2g18410	Mapoly0177s0020	NA	NA	0	1.35832	1.70648	1.433	NA	NA	NA	NA	NA	NA
Mp3g19200	Mp3g19200	Mapoly0049s0114	NA	NA	0.235428	1.35405	1.87214	1.57622	NA	NA	NA	NA	NA	NA
Mp2g24700	Mp2g24700	Mapoly0207s0008	NA	NA	0.865834	1.35195	1.82836	1.13578	NA	NA	NA	NA	NA	NA
Mp4g22810	Mp4g22810	Mapoly0020s0044	NA	NA	0.185937	1.34171	1.09591	0.349907	AT1G08090.1	0	nitrate transporter 2:1	High-affinity nitrate transporter. Up-regulated by nitrate. Functions as a repressor of lateral root initiation independently of nitrate uptake.	Pfam:PF07690:Major Facilitator Superfamily	PTHR23515:SF29:HIGH AFFINITY NITRATE TRANSPORTER 2.4; PANTHER:PTHR23515:HIGH-AFFINITY NITRATE TRANSPORTER 2.3
Mp5g22530	Mp5g22530	Mapoly0010s0204	NA	NA	0	1.34096	5.01519	14.9764	NA	NA	NA	NA	NA	NA
Mp3g06210	Mp3g06210	Mapoly0006s0091	NA	NA	0.110484	1.33768	6.03099	16.9616	NA	NA	NA	NA	NA	NA
Mp7g09480	Mp7g09480	Mapoly0068s0101	NA	NA	0.0165588	1.33736	6.36783	11.8467	NA	NA	NA	NA	NA	NA
Mp5g20420	Mp5g20420	Mapoly0058s0020	NA	NA	0.594156	1.33689	5.79548	17.8571	AT3G55500.1	3.65e-91	expansin A16	expansin-like protein. Naming convention from the Expansin Working Group (Kende et al, 2004. Plant Mol Bio). Involved in the formation of nematode-induced syncytia in roots of Arabidopsis thaliana.	Pfam:PF01357:Expansin C-terminal domain; Pfam:PF03330:Lytic transglycolase	PANTHER:PTHR31867:EXPANSIN-A15; PTHR31867:SF165:EXPANSIN-A11
Mp3g10610	Mp3g10610	Mapoly0037s0135	NA	NA	0.142289	1.33679	3.10827	2.86217	NA	NA	NA	NA	NA	NA
Mp1g18730	Mp1g18730	Mapoly0001s0211	NA	NA	0.489007	1.33019	7.27182	19.785	AT1G78850.1	1.45e-09	D-mannose binding lectin protein with Apple-like carbohydrate-binding domain	curculin-like (mannose-binding) lectin family protein, low similarity to ser/thr protein kinase from Zea mays (GI:2598067); contains Pfam lectin (probable mannose binding) domain PF01453 but not the protein kinase domain of the Z. mays protein	NA	NA
Mp4g00140	Mp4g00140	Mapoly0162s0007	NA	NA	0.0527961	1.32786	2.59263	2.9785	NA	NA	NA	NA	NA	NA
Mp7g15210	Mp7g15210	Mapoly0009s0205	NA	NA	0.424054	1.32704	0.672263	0.629423	NA	NA	NA	NA	NA	NA
Mp6g04220	Mp6g04220	-	NA	NA	0.0313155	1.32693	1.81594	1.68049	NA	NA	NA	NA	NA	NA
Mp8g16930	Mp8g16930	Mapoly0030s0023	NA	NA	0	1.32469	4.9932	7.12767	NA	NA	NA	NA	NA	NA
Mp4g17100	Mp4g17100	Mapoly0148s0009	NA	NA	0.914263	1.32218	0.756304	0.371127	AT5G07280.1	5.22e-18	Leucine-rich repeat transmembrane protein kinase	Encodes EMS1 (EXCESS MICROSPOROCYTES1), a putative leucine-rich repeat receptor protein kinase that controls somatic and reproductive cell fates in Arabidopsis anther.	NA	PTHR27000:SF728:LEUCINE-RICH REPEAT RECEPTOR-LIKE PROTEIN KINASE FAMILY PROTEIN; PANTHER:PTHR27000:LEUCINE-RICH REPEAT RECEPTOR-LIKE PROTEIN KINASE FAMILY PROTEIN-RELATED
Mp7g17910	Mp7g17910	Mapoly0102s0049	NA	NA	0.100834	1.31909	1.37759	0.473093	NA	NA	NA	NA	NA	NA
Mp1g16050	Mp1g16050	Mapoly0033s0055	NA	NA	0.0417391	1.31909	3.71357	3.13643	NA	NA	NA	NA	NA	NA
Mp1g01070	Mp1g01070	Mapoly0029s0139	NA	NA	0.104997	1.3186	1.46355	1.00866	AT1G63220.1	5.14e-08	Calcium-dependent lipid-binding (CaLB domain) family protein	NA	Pfam:PF00168:C2 domain	PANTHER:PTHR46502:C2 DOMAIN-CONTAINING
Mp8g03400	Mp8g03400	Mapoly0012s0131	NA	NA	0.215567	1.3183	6.11761	17.7546	NA	NA	NA	NA	NA	NA
Mp3g15730	Mp3g15730	Mapoly0004s0099	NA	NA	0.296618	1.31709	1.06924	0.319418	AT1G79620.1	4.27e-88	Leucine-rich repeat protein kinase family protein	NA	Pfam:PF00069:Protein kinase domain; Pfam:PF00560:Leucine Rich Repeat	PANTHER:PTHR48006:LEUCINE-RICH REPEAT-CONTAINING PROTEIN DDB_G0281931-RELATED
Mp6g08450	Mp6g08450	Mapoly0060s0076	NA	NA	0.0849287	1.30789	4.13022	3.24205	NA	NA	NA	NA	NA	NA
Mp1g02940	Mp1g02940	Mapoly0113s0043	NA	NA	0.849788	1.30609	0.996358	0.853956	AT3G07480.1	1.21e-13	2Fe-2S ferredoxin-like superfamily protein	NA	NA	NA
Mp5g08500	Mp5g08500	Mapoly0086s0055	NA	NA	0.00729516	1.30485	6.21708	10.531	NA	NA	NA	NA	NA	NA
Mp5g03080	Mp5g03080	Mapoly0124s0015	NA	NA	0.152971	1.30389	7.33936	23.1909	NA	NA	NA	NA	NA	NA
Mp7g16510	Mp7g16510	Mapoly0123s0033	NA	NA	0	1.30165	6.41402	13.0764	NA	NA	NA	NA	NA	NA
Mp4g16220	Mp4g16220	Mapoly0054s0087	NA	NA	0.335373	1.3011	0.289777	0.0690718	NA	NA	NA	NA	NA	NA
MpVg00420	MpVg00420	MapolyY_B0011	NA	NA	0	1.29706	4.32967	4.73059	NA	NA	NA	NA	NA	NA
Mp1g02340	Mp1g02340	Mapoly0029s0013	NA	NA	0.0519121	1.2967	1.6344	1.11343	NA	NA	NA	NA	NA	NA
Mp4g02050	Mp4g02050	Mapoly0080s0094	NA	NA	0	1.29363	4.24124	7.86959	NA	NA	NA	NA	NA	NA
Mp2g23860	Mp2g23860	Mapoly0069s0036	NA	NA	0.469792	1.29317	2.88548	5.00922	NA	NA	NA	NA	NA	NA
Mp4g19230	Mp4g19230	Mapoly0169s0022	NA	NA	0.275498	1.29311	0.365948	0.0492954	NA	NA	NA	NA	NA	NA
Mp3g18760	Mp3g18760	Mapoly0142s0018	NA	NA	0.0312385	1.29151	5.59763	10.9212	NA	NA	NA	NA	NA	NA
Mp3g17050	Mp3g17050	Mapoly0039s0089	NA	NA	0.184784	1.28932	2.02225	1.54086	AT5G63930.1	0	Leucine-rich repeat protein kinase family protein	NA	Pfam:PF08263:Leucine rich repeat N-terminal domain; Pfam:PF00069:Protein kinase domain; Pfam:PF13855:Leucine rich repeat	PANTHER:PTHR48055:LEUCINE-RICH REPEAT RECEPTOR PROTEIN KINASE EMS1; PTHR48055:SF2:LRR RECEPTOR-LIKE SERINE/THREONINE-PROTEIN KINASE-RELATED
Mp3g04130	Mp3g04130	Mapoly0022s0118	NA	NA	0.0823215	1.28885	1.90223	0.987313	NA	NA	NA	NA	NA	NA
Mp3g06010	Mp3g06010	Mapoly0006s0071	NA	NA	0.0883528	1.28447	2.8417	7.12612	NA	NA	NA	NA	NA	NA
Mp4g04140	Mp4g04140	Mapoly0044s0059	NA	NA	0	1.27956	6.70346	22.2732	NA	NA	NA	NA	NA	NA
Mp3g04190	Mp3g04190	Mapoly0022s0112	NA	NA	0.895131	1.27758	3.3723	3.14651	NA	NA	NA	NA	NA	NA
Mp7g07530	Mp7g07530	Mapoly0076s0041	NA	NA	0.619054	1.27659	1.28547	3.11189	NA	NA	NA	NA	NA	NA
Mp2g11610	Mp2g11610	Mapoly0023s0127	NA	NA	0.0127125	1.27382	6.99918	5.58671	NA	NA	NA	NA	NA	NA
Mp1g11170	Mp1g11170	Mapoly0014s0110	NA	NA	0	1.27265	4.36336	12.1589	NA	NA	NA	NA	NA	NA
Mp8g12450	Mp8g12450	Mapoly0083s0075	NA	NA	0.0243915	1.27095	5.52268	8.23351	NA	NA	NA	NA	NA	NA
Mp4g03590	Mp4g03590	Mapoly0044s0114	NA	NA	0.102802	1.26916	2.43367	1.94249	AT3G10340.1	0	phenylalanine ammonia-lyase 4	Encodes PAL4, a putative a phenylalanine ammonia-lyase. Arabidopsis has four PALs: AT2G37040 (PAL1), AT3G53260 (PAL2), AT5G04230 (PAL3) and AT3G10340 (PAL4).	Pfam:PF00221:Aromatic amino acid lyase	PANTHER:PTHR10362:HISTIDINE AMMONIA-LYASE; PTHR10362:SF54:PHENYLALANINE AMMONIA-LYASE
Mp6g11690	Mp6g11690	Mapoly0016s0208	NA	NA	0.205826	1.26614	3.13744	6.5073	NA	NA	NA	NA	NA	NA
Mp8g02090	Mp8g02090	Mapoly0012s0006	NA	NA	0.212149	1.26574	0.472892	0.154462	NA	NA	NA	NA	NA	NA
Mp2g13470	Mp2g13470	Mapoly0026s0024	NA	NA	0.249677	1.25913	0.591	0.116927	NA	NA	NA	NA	NA	NA
Mp5g19130	Mp5g19130	Mapoly0073s0030	MpSLAC1	S-type anion channel	0.0534072	1.25845	3.75513	1.26245	AT5G24030.1	2.66e-69	SLAC1 homologue 3	Encodes a protein with ten predicted transmembrane helices. The SLAH3 protein has similarity to the SLAC1 protein involved in ion homeostasis in guard cells. Although it is not expressed in guard cells, it can complement an slac1-2 mutant suggesting that it performs a similar function. SLAH3:GFP localizes to the plasma membrane.	Pfam:PF03595:Voltage-dependent anion channel	PANTHER:PTHR31269; PTHR31269:SF2:S-TYPE ANION CHANNEL SLAH3
Mp8g00460	Mp8g00460	Mapoly0077s0026	NA	NA	0.912845	1.25654	0.555891	0.837665	NA	NA	NA	NA	NA	NA
Mp8g08030	Mp8g08030	Mapoly0155s0014	NA	NA	0.0392573	1.25444	5.74932	15.8152	NA	NA	NA	NA	NA	NA
Mp7g15430	Mp7g15430	Mapoly0009s0227	NA	NA	0.650301	1.25245	3.35053	3.35271	NA	NA	NA	NA	NA	NA
Mp2g10820	Mp2g10820	Mapoly0023s0049	NA	NA	0.0481648	1.25074	2.16738	0.960917	NA	NA	NA	NA	NA	NA
Mp7g01670	Mp7g01670	Mapoly0099s0040	NA	NA	0	1.24569	3.47161	2.75485	NA	NA	NA	NA	NA	NA
Mp4g17280	Mp4g17280	Mapoly0041s0010	NA	NA	0.0747309	1.24387	3.44615	4.86479	NA	NA	NA	NA	NA	NA
Mp7g10780	Mp7g10780	Mapoly0003s0093	NA	NA	0	1.24183	6.73075	20.2863	NA	NA	NA	NA	NA	NA
Mp5g12070	Mp5g12070	Mapoly0143s0036	NA	NA	0.0166689	1.23974	5.29854	16.9903	NA	NA	NA	NA	NA	NA
Mp8g12410	Mp8g12410	Mapoly0083s0079	NA	NA	0.0279674	1.23849	3.5293	2.81285	NA	NA	NA	NA	NA	NA
Mp4g09970	Mp4g09970	Mapoly0132s0040	NA	NA	0.190692	1.23849	2.80634	2.67454	NA	NA	NA	NA	NA	NA
Mp4g11590	Mp4g11590	Mapoly0011s0144	NA	NA	0.0953339	1.23792	1.18441	2.66898	NA	NA	NA	NA	NA	NA
Mp6g09905c	Mp6g09905c	-	NA	NA	0.12701	1.2356	3.71924	8.78085	NA	NA	NA	NA	NA	NA
Mp5g01090	Mp5g01090	Mapoly0197s0003	NA	NA	0.705434	1.23538	0.758224	0.664945	AT4G04480.1	7.85e-37	NA	NA	Pfam:PF14476:Petal formation-expressed	PANTHER:PTHR33358:F-BOX PROTEIN WITH A DOMAIN PROTEIN; PTHR33358:SF12:F-BOX PROTEIN WITH A DOMAIN PROTEIN
Mp6g01430	Mp6g01430	Mapoly0052s0061	NA	NA	0.941717	1.23386	0.374645	0.0386638	ATCG00190.1	1.13e-07	RNA polymerase subunit beta	Chloroplast DNA-dependent RNA polymerase B subunit. The transcription of this gene is regulated by a nuclear encoded RNA polymerase. This gene has been transferred to mitochondrial genome during crucifer evolution.	Pfam:PF04565:RNA polymerase Rpb2, domain 3	NA
Mp7g03600	Mp7g03600	Mapoly0074s0036	NA	NA	0.0517012	1.23182	3.85848	2.63285	NA	NA	NA	NA	NA	NA
Mp5g17280	Mp5g17280	Mapoly0182s0021	NA	NA	0.206857	1.23052	3.43414	2.96034	NA	NA	NA	NA	NA	NA
Mp1g17690	Mp1g17690	Mapoly0001s0109	NA	NA	0.470323	1.22752	3.88092	3.82097	AT1G79040.1	6.91e-43	photosystem II subunit R	Encodes for the 10 kDa PsbR subunit of photosystem II (PSII). This subunit appears to be involved in the stable assembly of PSII, particularly that of the oxygen-evolving complex subunit PsbP. Mutants defective in this gene have reduced amounts of subunits PsbP and PsbQ in PSII. In turn, assembly of PsbR is dependent on the presence of PsbJ.	Pfam:PF04725:Photosystem II 10 kDa polypeptide PsbR	PTHR34369:SF2:PHOTOSYSTEM II 10 KDA POLYPEPTIDE, CHLOROPLASTIC; PANTHER:PTHR34369:PHOTOSYSTEM II 10 KDA POLYPEPTIDE, CHLOROPLASTIC
Mp8g10610	Mp8g10610	Mapoly0008s0162	NA	NA	0.319945	1.22733	0.456162	0.147201	AT5G41040.1	3.32e-27	HXXXD-type acyl-transferase family protein	Encodes a feruloyl-CoA transferase required for suberin synthesis. Has feruloyl-CoA-dependent feruloyl transferase activity towards substrates with a primary alcohol.	Pfam:PF02458:Transferase family	PANTHER:PTHR31623:F21J9.9
Mp2g21260	Mp2g21260	Mapoly0040s0088	NA	NA	0.357909	1.22141	6.16626	13.0391	NA	NA	NA	NA	NA	NA
Mp3g22470	Mp3g22470	Mapoly0024s0025	NA	NA	0.957288	1.22022	1.76618	4.08229	AT2G46960.2	2.37e-81	cytochrome P450, family 709, subfamily B, polypeptide 1	member of CYP709B	Pfam:PF00067:Cytochrome P450	PANTHER:PTHR24282:CYTOCHROME P450 FAMILY MEMBER
Mp5g01990	Mp5g01990	Mapoly0161s0005	NA	NA	0.115079	1.21988	2.75924	1.11963	NA	NA	NA	NA	NA	NA
Mp2g13890	Mp2g13890	Mapoly0042s0018	NA	NA	0.266155	1.21725	1.31225	1.6633	AT1G75040.1	1.88e-22	pathogenesis-related gene 5	Thaumatin-like protein involved in response to pathogens. mRNA level of the PR-5 gene (At1g75040)is significantly changed after cutting the inflorescence stem indicating the existence of a network of signal transducing pathways as other stress-regulated genes (At5g01410, At3g17800, At1g29930)do not response to the treatment.	Pfam:PF00314:Thaumatin family	PANTHER:PTHR31013:THAUMATIN FAMILY PROTEIN-RELATED; PTHR31013:SF2:THAUMATIN FAMILY
Mp1g28590	Mp1g28590	Mapoly0002s0021	NA	NA	0.223631	1.21691	3.95195	2.38351	NA	NA	NA	NA	NA	NA
Mp5g06400	Mp5g06400	Mapoly0189s0014	NA	NA	0	1.21684	4.4244	4.54893	NA	NA	NA	NA	NA	NA
Mp3g01570	Mp3g01570	Mapoly0007s0149	NA	NA	0.768822	1.21627	1.213	1.67173	AT5G41040.1	3.59e-59	HXXXD-type acyl-transferase family protein	Encodes a feruloyl-CoA transferase required for suberin synthesis. Has feruloyl-CoA-dependent feruloyl transferase activity towards substrates with a primary alcohol.	Pfam:PF02458:Transferase family	PTHR31642:SF11:SHIKIMATE O-HYDROXYCINNAMOYLTRANSFERASE; PANTHER:PTHR31642:TRICHOTHECENE 3-O-ACETYLTRANSFERASE
Mp1g16915	Mp1g16915	-	NA	NA	0.445995	1.21189	0.680525	0.441748	NA	NA	NA	NA	NA	NA
Mp2g12660	Mp2g12660	Mapoly0026s0105	NA	NA	0.733901	1.20633	4.05713	5.64959	NA	NA	NA	NA	NA	NA
MpVg00268	MpVg00268	-	NA	NA	0.0451133	1.20523	4.70572	8.7593	NA	NA	NA	NA	NA	NA
Mp1g03960	Mp1g03960	Mapoly0005s0211	NA	NA	0.139373	1.20402	3.81712	8.99664	NA	NA	NA	NA	NA	NA
Mp4g19660	Mp4g19660	Mapoly0126s0028	NA	NA	0.876177	1.20231	6.09514	18.7569	NA	NA	NA	NA	NA	NA
Mp5g06110	Mp5g06110	Mapoly0027s0017	NA	NA	0.0419704	1.19632	2.03574	5.53186	NA	NA	NA	NA	NA	NA
Mp4g19020	Mp4g19020	Mapoly0164s0008	NA	NA	0.883306	1.19272	0.484004	0.152012	NA	NA	NA	NA	NA	NA
Mp5g15110	Mp5g15110	-	NA	NA	0.215169	1.19247	1.06942	1.71855	NA	NA	NA	NA	NA	NA
Mp4g09060	Mp4g09060	Mapoly0112s0007	NA	NA	0.0246361	1.19223	3.7911	3.96912	NA	NA	NA	NA	NA	NA
Mp8g02850	Mp8g02850	Mapoly0012s0078	NA	NA	0.332007	1.18516	0.754273	0.171314	NA	NA	NA	NA	NA	NA
Mp6g10170	Mp6g10170	Mapoly0016s0060	NA	NA	0.075814	1.18256	2.525	2.32816	NA	NA	NA	NA	NA	NA
Mp3g11490	Mp3g11490	Mapoly0037s0048	NA	NA	0.448396	1.18091	2.83907	1.70388	NA	NA	NA	NA	NA	NA
Mp3g06200	Mp3g06200	Mapoly0006s0090	NA	NA	0	1.18071	7.49022	23.4602	NA	NA	NA	NA	NA	NA
Mp2g17180	Mp2g17180	Mapoly0109s0059	NA	NA	0.0328933	1.17898	4.62893	8.26355	NA	NA	NA	NA	NA	NA
Mp3g12990	Mp3g12990	Mapoly0050s0091	NA	NA	0	1.17575	4.96851	10.6808	NA	NA	NA	NA	NA	NA
Mp6g09905b	Mp6g09905b	-	NA	NA	0	1.17307	5.03506	11.291	NA	NA	NA	NA	NA	NA
Mp4g22260	Mp4g22260	Mapoly0090s0004	NA	NA	0.82247	1.17155	0.234694	0.064985	NA	NA	NA	NA	NA	NA
Mp5g07610	Mp5g07610	Mapoly0127s0024	NA	NA	0.0413164	1.16956	5.07943	4.04931	NA	NA	NA	NA	NA	NA
Mp8g02870	Mp8g02870	Mapoly0012s0080	NA	NA	0.477619	1.1687	0.271729	0.226322	NA	NA	NA	NA	NA	NA
Mp2g06830	Mp2g06830	Mapoly0021s0136	NA	NA	0.016381	1.16816	5.2381	14.2795	NA	NA	NA	NA	NA	NA
Mp8g17900	Mp8g17900	Mapoly0030s0124	NA	NA	0.0365756	1.16758	0.807853	0.270818	NA	NA	NA	NA	NA	NA
Mp6g05080	Mp6g05080	Mapoly0034s0009	NA	NA	0.466668	1.16742	4.91575	5.98135	NA	NA	NA	NA	NA	NA
Mp3g06740	Mp3g06740	Mapoly0006s0142	NA	NA	0.0535464	1.16526	5.23855	6.18473	NA	NA	NA	NA	NA	NA
Mp7g01500	Mp7g01500	Mapoly0099s0025	NA	NA	0.169397	1.16296	0.685771	0.226066	NA	NA	NA	NA	NA	NA
Mp3g05710	Mp3g05710	Mapoly0006s0042	NA	NA	0.0806186	1.16259	0.451901	0.747983	AT2G25770.1	1.4e-10	Polyketide cyclase/dehydrase and lipid transport superfamily protein	NA	Pfam:PF10604:Polyketide cyclase / dehydrase and lipid transport	PANTHER:PTHR33789:LACHRYMATORY-FACTOR SYNTHASE; PTHR33789:SF5:LACHRYMATORY-FACTOR SYNTHASE
Mp1g20150	Mp1g20150	Mapoly0001s0352	NA	NA	0	1.1592	5.84122	11.677	NA	NA	NA	NA	NA	NA
Mp8g09150	Mp8g09150	Mapoly0063s0004	NA	NA	0.97041	1.15741	1.50857	1.22132	AT2G18196.1	6.44e-11	Heavy metal transport/detoxification superfamily protein	NA	Pfam:PF00403:Heavy-metal-associated domain	PANTHER:PTHR22814:COPPER TRANSPORT PROTEIN ATOX1-RELATED; PTHR22814:SF272
Mp6g12810	Mp6g12810	Mapoly0059s0067	NA	NA	0.405553	1.15623	5.30652	7.81332	NA	NA	NA	NA	NA	NA
Mp4g04170	Mp4g04170	Mapoly0044s0056	NA	NA	0.272955	1.15507	2.65019	2.48976	NA	NA	NA	NA	NA	NA
Mp3g15670	Mp3g15670	Mapoly0004s0105	NA	NA	0.3176	1.15485	0.527299	0.456431	NA	NA	NA	NA	NA	NA
Mp2g23540	Mp2g23540	Mapoly0069s0003	NA	NA	0	1.15456	1.21947	0.789027	AT3G13898.1	3.97e-06	NA	NA	Pfam:PF17181:Epidermal patterning factor proteins	NA
Mp7g18440	Mp7g18440	Mapoly0165s0004	NA	NA	0.116965	1.15272	4.13254	4.29688	NA	NA	NA	NA	NA	NA
Mp8g01810	Mp8g01810	Mapoly0064s0019	NA	NA	0.0149536	1.15127	5.77865	13.3369	NA	NA	NA	NA	NA	NA
Mp1g22300	Mp1g22300	Mapoly0001s0568	NA	NA	0.456388	1.14806	5.0655	16.6337	NA	NA	NA	NA	NA	NA
Mp1g04440	Mp1g04440	Mapoly0005s0163	NA	NA	0.0802728	1.14586	1.01284	0.511374	NA	NA	NA	NA	NA	NA
Mp1g26650	Mp1g26650	Mapoly0002s0213	NA	NA	0.11399	1.1448	5.3436	4.52486	NA	NA	NA	NA	NA	NA
Mp3g03800	Mp3g03800	Mapoly0022s0151	NA	NA	0.0819176	1.14171	0.4884	0.0716998	NA	NA	NA	NA	NA	NA
Mp8g11130	Mp8g11130	Mapoly0008s0108	NA	NA	0.872321	1.13967	0.599344	0.183715	NA	NA	NA	NA	NA	NA
Mp3g17630	Mp3g17630	Mapoly0315s0001	NA	NA	0.20943	1.13382	0.380134	0.170181	AT5G61480.1	1.33e-58	Leucine-rich repeat protein kinase family protein	NA	Pfam:PF00069:Protein kinase domain	PANTHER:PTHR48052:UNNAMED PRODUCT; PTHR48052:SF2:LEUCINE-RICH REPEAT RECEPTOR-LIKE SERINE/THREONINE-PROTEIN KINASE-RELATED
Mp4g08340	Mp4g08340	Mapoly0120s0012	NA	NA	0.0307142	1.1309	4.93721	13.3679	NA	NA	NA	NA	NA	NA
Mp8g04170	Mp8g04170	Mapoly0012s0206	NA	NA	0	1.13064	4.23509	9.45621	NA	NA	NA	NA	NA	NA
Mp7g09590	Mp7g09590	Mapoly0156s0025	NA	NA	0.0394168	1.13059	3.51659	9.81047	NA	NA	NA	NA	NA	NA
Mp8g11560	Mp8g11560	Mapoly0008s0060	MpASLBD2	transcription factor, ASL/LBD	0.989168	1.12983	3.39899	8.84339	AT3G03760.1	2.25e-60	LOB domain-containing protein 20	NA	Pfam:PF03195:Lateral organ boundaries (LOB) domain	PANTHER:PTHR31529:LOB DOMAIN CONTAINING PROTEIN; PTHR31529:SF12:LOB DOMAIN-CONTAINING PROTEIN 20
Mp6g10680	Mp6g10680	Mapoly0016s0109	NA	NA	0.00860182	1.1277	3.88176	6.52476	NA	NA	NA	NA	NA	NA
Mp7g16340	Mp7g16340	Mapoly0123s0016	NA	NA	0.0186261	1.12536	5.44519	6.29614	NA	NA	NA	NA	NA	NA
Mp7g13200	Mp7g13200	Mapoly0009s0006	NA	NA	0	1.12453	3.48796	1.97082	NA	NA	NA	NA	NA	NA
Mp1g11650	Mp1g11650	Mapoly0014s0061	NA	NA	0	1.1223	4.04732	12.0029	NA	NA	NA	NA	NA	NA
Mp6g21185a	Mp6g21185a	-	NA	NA	0	1.12094	5.14605	8.21833	NA	NA	NA	NA	NA	NA
Mp3g15340	Mp3g15340	Mapoly0004s0138	NA	NA	0.50321	1.11757	0.343055	0.193578	NA	NA	NA	NA	NA	NA
Mp1g11760	Mp1g11760	Mapoly0014s0051	NA	NA	0.796357	1.11755	1.79035	1.59192	NA	NA	NA	NA	NA	NA
Mp3g20060	Mp3g20060	Mapoly0049s0029	NA	NA	0.024234	1.11354	7.10484	15.6417	NA	NA	NA	NA	NA	NA
Mp6g01170	Mp6g01170	Mapoly0052s0088	NA	NA	0.136213	1.11206	0.98897	0.680206	NA	NA	NA	NA	NA	NA
Mp2g09740	Mp2g09740	Mapoly3198s0001	NA	NA	0	1.10458	6.56425	5.62883	AT5G05610.1	1.16e-42	alfin-like 1	AL1 encodes a member of the Alfin-Like family of nuclear-localized PhD domain containing homeodomain proteins. Binds to H3K4 di or trimethylated DNA.	Pfam:PF12165:Alfin	PANTHER:PTHR12321:CPG BINDING PROTEIN
Mp4g18070	Mp4g18070	Mapoly0041s0088	NA	NA	0.0675614	1.10223	3.25413	2.01309	NA	NA	NA	NA	NA	NA
Mp1g27790	Mp1g27790	Mapoly0002s0099	NA	NA	0.257351	1.10193	3.27214	6.55339	NA	NA	NA	NA	NA	NA
Mp6g18640	Mp6g18640	Mapoly0038s0074	NA	NA	0.140732	1.09808	0.607252	0.224932	NA	NA	NA	NA	NA	NA
Mp2g22550	Mp2g22550	Mapoly0072s0076	NA	NA	0	1.09191	5.6629	18.1508	NA	NA	NA	NA	NA	NA
MpVg00835	MpVg00835	-	NA	NA	0	1.09168	5.52946	10.4467	AT4G09820.1	6.7e-16	basic helix-loop-helix (bHLH) DNA-binding superfamily protein	TT8 is a regulation factor that acts in a concerted action with TT1, PAP1 and TTG1 on the regulation of flavonoid pathways, namely proanthocyanidin and anthocyanin biosynthesis. Affects dihydroflavonol 4-reductase gene expression. It is thought that a ternary complex composed of TT2, TT8 and TTG1 is necessary for correct expression of BAN in seed endothelium. Also important for important for marg…	Pfam:PF14215:bHLH-MYC and R2R3-MYB transcription factors N-terminal	PANTHER:PTHR46266:TRANSCRIPTION FACTOR TT8
Mp3g08760	Mp3g08760	Mapoly0105s0041	NA	NA	0.132847	1.09023	2.27041	1.34532	NA	NA	NA	NA	NA	NA
Mp1g28970	Mp1g28970	Mapoly0107s0012	NA	NA	0.469378	1.0895	0.205544	0.0947112	NA	NA	NA	NA	NA	NA
Mp6g05760	Mp6g05760	Mapoly0097s0066	NA	NA	0.0325352	1.08409	2.17646	1.64151	NA	NA	NA	NA	NA	NA
Mp3g04240	Mp3g04240	Mapoly0022s0107	NA	NA	0.700521	1.08048	0.794176	0.576518	NA	NA	NA	NA	NA	NA
Mp4g17140	Mp4g17140	Mapoly0148s0005	NA	NA	0.0175656	1.08042	6.18094	17.6675	NA	NA	NA	NA	NA	NA
Mp5g14140	Mp5g14140	Mapoly0032s0105	NA	NA	0.0384454	1.08009	4.05123	9.67531	NA	NA	NA	NA	NA	NA
Mp3g08500	Mp3g08500	Mapoly0118s0008	NA	NA	0.185853	1.07679	1.67666	4.5712	AT1G16820.1	1.48e-09	vacuolar ATP synthase catalytic subunit-related / V-ATPase-related / vacuolar proton pump-related	NA	NA	PANTHER:PTHR34892:VACUOLAR ATP SYNTHASE CATALYTIC SUBUNIT-RELATED / V-ATPASE-RELATED / VACUOLAR PROTON PUMP-LIKE PROTEIN; PTHR34892:SF2:VACUOLAR ATP SYNTHASE CATALYTIC SUBUNIT-RELATED / V-ATPASE-RELATED / VACUOLAR PROTON PUMP-LIKE PROTEIN
Mp1g16000	Mp1g16000	Mapoly0033s0060	NA	NA	0.00367158	1.07472	3.37427	2.85498	NA	NA	NA	NA	NA	NA
Mp5g07090	Mp5g07090	Mapoly0136s0012	NA	NA	0.0930793	1.07411	1.03923	0.556941	NA	NA	NA	NA	NA	NA
Mp7g02290	Mp7g02290	Mapoly0088s0058	NA	NA	0.900673	1.07285	0.657084	0.268428	AT5G19550.1	6.56e-78	aspartate aminotransferase 2	Nitrogen metabolism. Major cytosolic isoenzyme controlling aspartate biosynthesis in the light.	Pfam:PF00155:Aminotransferase class I and II	PTHR11879:SF48:ASPARTATE AMINOTRANSFERASE; PANTHER:PTHR11879:ASPARTATE AMINOTRANSFERASE
Mp8g17180	Mp8g17180	Mapoly0030s0050	NA	NA	0	1.07144	5.43048	3.66234	NA	NA	NA	NA	NA	NA
Mp1g11900	Mp1g11900	Mapoly0014s0038	NA	NA	0.29418	1.07121	1.95975	1.70345	NA	NA	NA	NA	NA	NA
Mp6g18290	Mp6g18290	Mapoly0038s0039	NA	NA	0.317715	1.07089	6.12462	11.7645	NA	NA	NA	NA	NA	NA
Mp7g17900	Mp7g17900	Mapoly0102s0050	NA	NA	0.288587	1.0681	1.64232	1.67759	NA	NA	NA	NA	NA	NA
Mp5g12923g	Mp5g12923g	-	NA	NA	0.606684	1.06696	0	0	NA	NA	NA	NA	NA	NA
Mp5g11000	Mp5g11000	Mapoly0093s0022	NA	NA	0.335398	1.06681	0.90132	0.436992	NA	NA	NA	NA	NA	NA
Mp7g02300	Mp7g02300	Mapoly0088s0054	NA	NA	0.959734	1.06568	0.607135	0.359935	NA	NA	NA	NA	NA	NA
Mp1g12800	Mp1g12800	Mapoly0019s0050	NA	NA	0.563923	1.0639	1.43011	1.81706	NA	NA	NA	NA	NA	NA
Mp1g09870	Mp1g09870	Mapoly0096s0014	NA	NA	0.2743	1.0586	1.33651	1.11214	NA	NA	NA	NA	NA	NA
Mp3g06720	Mp3g06720	Mapoly0006s0140	NA	NA	0.465731	1.05831	0.988681	0.822886	NA	NA	NA	NA	NA	NA
Mp6g08680	Mp6g08680	Mapoly0060s0053	NA	NA	0	1.05577	4.97121	8.98557	NA	NA	NA	NA	NA	NA
Mp8g16240	Mp8g16240	Mapoly0154s0040	NA	NA	0	1.05282	1.1377	1.40095	NA	NA	NA	NA	NA	NA
Mp8g14040	Mp8g14040	Mapoly0108s0029	NA	NA	0.400455	1.05252	1.08487	0.636414	AT5G63080.1	2.72e-149	2-oxoglutarate (2OG) and Fe(II)-dependent oxygenase superfamily protein	NA	Pfam:PF13621:Cupin-like domain	PTHR12480:SF6:2-OXOGLUTARATE AND IRON-DEPENDENT OXYGENASE JMJD4; PANTHER:PTHR12480:ARGININE DEMETHYLASE AND LYSYL-HYDROXYLASE JMJD
Mp1g20430	Mp1g20430	Mapoly0001s0379	NA	NA	0.520385	1.04825	4.48303	16.346	NA	NA	NA	NA	Pfam:PF12142:Polyphenol oxidase middle domain; Pfam:PF00264:Common central domain of tyrosinase	PTHR11474:SF115:OS04G0624500 PROTEIN; PANTHER:PTHR11474:TYROSINASE FAMILY MEMBER
Mp4g18420	Mp4g18420	Mapoly0041s0123	NA	NA	0.280079	1.04698	0.386425	0.115611	NA	NA	NA	NA	NA	NA
Mp8g04150	Mp8g04150	Mapoly0012s0204	NA	NA	0.00847955	1.04324	5.14597	10.4498	NA	NA	NA	NA	NA	NA
Mp3g14250	Mp3g14250	Mapoly0004s0246	NA	NA	0	1.03948	6.39176	5.32735	NA	NA	NA	NA	NA	NA
Mp1g23780	Mp1g23780	Mapoly0061s0143	NA	NA	0.266848	1.0394	0.61621	0.198735	NA	NA	NA	NA	NA	NA
Mp8g00580	Mp8g00580	Mapoly0077s0017	NA	NA	0.880517	1.03712	1.35777	0.785423	NA	NA	NA	NA	NA	NA
Mp2g06260	Mp2g06260	Mapoly0021s0081	NA	NA	0.493535	1.03595	0.29481	0.232154	NA	NA	NA	NA	NA	NA
MpVg00840	MpVg00840	MapolyY_A0033	NA	NA	0.0196987	1.03436	3.80798	4.73901	NA	NA	NA	NA	NA	NA
Mp8g12340	Mp8g12340	Mapoly0083s0086	NA	NA	0.6489	1.03144	6.49241	13.1882	NA	NA	NA	NA	NA	NA
Mp6g11450	Mp6g11450	Mapoly0016s0184	NA	NA	0.312848	1.02898	0.360842	0.104659	NA	NA	NA	NA	NA	NA
Mp4g16140	Mp4g16140	Mapoly0054s0079	NA	NA	0.170924	1.02255	1.53773	1.24857	NA	NA	NA	NA	NA	NA
Mp8g07220	Mp8g07220	Mapoly0013s0070	NA	NA	0.107035	1.02159	2.67969	2.2779	NA	NA	NA	NA	NA	NA
Mp7g18110	Mp7g18110	Mapoly0102s0029	NA	NA	0.24861	1.01784	5.42509	17.169	NA	NA	NA	NA	NA	NA
Mp2g00015d	Mp2g00015d	-	NA	NA	0	1.01498	0.465759	0	NA	NA	NA	NA	NA	NA
Mp4g21800	Mp4g21800	Mapoly0090s0042	NA	NA	0.117384	1.01435	1.08464	1.70475	NA	NA	NA	NA	NA	NA
Mp1g16310	Mp1g16310	Mapoly0033s0029	NA	NA	0.504218	1.01188	2.79644	1.64209	AT1G76150.1	2.54e-18	enoyl-CoA hydratase 2	Encodes a monofunctional enoyl-CoA hydratase 2, involved in the degradation of even cis-unsaturated fatty acids, gene expression is enhanced during the first 2 days of germination, as well as in senescent leaves.	Pfam:PF01575:MaoC like domain	PANTHER:PTHR13078:PEROXISOMAL MULTIFUNCTIONAL ENZYME TYPE 2-RELATED
Mp8g04220	Mp8g04220	Mapoly2546s0001	NA	NA	0.0701807	1.01157	1.11625	0.3568	AT4G34310.1	7.39e-20	alpha/beta-Hydrolases superfamily protein	NA	NA	PANTHER:PTHR48182
Mp2g03700	Mp2g03700	Mapoly0031s0026	NA	NA	0.461915	1.01129	1.27335	2.92117	NA	NA	NA	NA	NA	NA
Mp3g06490	Mp3g06490	Mapoly0006s0118	NA	NA	0.187827	1.0092	4.85516	10.6374	AT5G55830.1	3.86e-25	Concanavalin A-like lectin protein kinase family protein	NA	Pfam:PF00139:Legume lectin domain	PANTHER:PTHR48148:KERATINOCYTE PROLINE-RICH PROTEIN
Mp4g03750	Mp4g03750	Mapoly0044s0099	NA	NA	0.164845	1.00748	4.43018	11.0947	NA	NA	NA	NA	NA	NA
Mp2g26360	Mp2g26360	Mapoly0025s0048	NA	NA	0.517496	1.00747	3.61662	12.4435	AT5G58770.1	3.18e-38	Undecaprenyl pyrophosphate synthetase family protein	NA	Pfam:PF09995:Uncharacterized protein conserved in bacteria (DUF2236); Pfam:PF01255:Putative undecaprenyl diphosphate synthase	PTHR10291:SF0:DEHYDRODOLICHYL DIPHOSPHATE SYNTHASE COMPLEX SUBUNIT DHDDS; PANTHER:PTHR10291:DEHYDRODOLICHYL DIPHOSPHATE SYNTHASE FAMILY MEMBER
Mp2g01370	Mp2g01370	Mapoly0028s0015	NA	NA	0.103333	1.00595	2.36743	5.17584	NA	NA	NA	NA	NA	NA
Mp1g18060	Mp1g18060	Mapoly0001s0144	NA	NA	0.00552489	1.00579	4.86488	14.5694	NA	NA	NA	NA	NA	NA
Mp7g10775a	Mp7g10775a	-	NA	NA	0.493333	1.00161	9.00477	5.59732	NA	NA	NA	NA	NA	NA
Mp2g15170	Mp2g15170	Mapoly0082s0013	NA	NA	0.00821975	1.00114	4.85675	7.94037	NA	NA	NA	NA	NA	NA
Mp6g06280	Mp6g06280	Mapoly0097s0016	NA	NA	0.300309	1.00039	0.151855	0.055459	NA	NA	NA	NA	NA	NA

## Sheet: Supplemental Data Set 3
Supplemental Data Set 3. Genes with higher expression levels in antheridia at early stage compared with middle or late stages.
					TPM values (Mean)
MpTak_v6.1	MpTak1_v5.1	JGI3.1	MPGENES_ID	MPGENES_INFO	Th	An_E	An_M	An_L	TAIR10-top hit	E_value	Annotation_short (TAIR10)	Annotation_summary (TAIR10)	Annotation (Pfam)	Annotation (PANTHER)
Mp8g00780	Mp8g00780	Mapoly0064s0119	NA	NA	2168.52	4427.23	2869.17	1713.71	AT3G52590.1	1.53e-91	ubiquitin extension protein 1	Ubiquitin extension protein	Pfam:PF01020:Ribosomal L40e family; Pfam:PF00240:Ubiquitin family	PANTHER:PTHR10666:UBIQUITIN; PTHR10666:SF342:UBIQUITIN-60S RIBOSOMAL PROTEIN L40
Mp1g17730	Mp1g17730	Mapoly0001s0112	NA	NA	2231.93	4268.65	2757.94	1865.63	AT2G34480.1	1.39e-115	Ribosomal protein L18ae/LX family protein	NA	Pfam:PF01775:Ribosomal proteins 50S-L18Ae/60S-L20/60S-L18A	PTHR10052:SF45:60S RIBOSOMAL PROTEIN L18A; PANTHER:PTHR10052:60S RIBOSOMAL PROTEIN L18A
Mp5g09510	Mp5g09510	Mapoly0095s0009	NA	NA	2516.63	4101.32	2301.73	1133.08	AT3G61110.1	1.12e-52	ribosomal protein S27	Arabidopsis ribosomal protein	Pfam:PF01667:Ribosomal protein S27	PTHR11594:SF7:40S RIBOSOMAL PROTEIN S27-RELATED; PANTHER:PTHR11594:40S RIBOSOMAL PROTEIN S27
Mp8g17070	Mp8g17070	Mapoly0030s0040	NA	NA	2338.24	3745.38	2316.37	1325.26	AT2G20450.1	4.65e-64	Ribosomal protein L14	NA	Pfam:PF01929:Ribosomal protein L14	PTHR11127:SF11:RIBOSOMAL PROTEIN L14, PUTATIVE-RELATED; PANTHER:PTHR11127:60S RIBOSOMAL PROTEIN L14
Mp1g26960	Mp1g26960	Mapoly0002s0182	NA	NA	1709.02	3589.86	2136.9	1136.07	AT4G31985.1	6.12e-29	Ribosomal protein L39 family protein	NA	Pfam:PF00832:Ribosomal L39 protein	PTHR19970:SF23:60S RIBOSOMAL PROTEIN L39; PANTHER:PTHR19970:RIBOSOMAL PROTEIN L39E
Mp4g22150	Mp4g22150	Mapoly0090s0015	NA	NA	1917.19	3488.37	2131.73	1206.89	AT5G27700.1	4.55e-48	Ribosomal protein S21e	NA	Pfam:PF01249:Ribosomal protein S21e	PTHR10442:SF13:40S RIBOSOMAL PROTEIN S21; PANTHER:PTHR10442:40S RIBOSOMAL PROTEIN S21
Mp4g03410	Mp4g03410	Mapoly0044s0132	NA	NA	1556.29	3462.45	2464.82	1362.51	AT4G00100.1	3.51e-96	ribosomal protein S13A	Encodes a cytoplasmic ribosomal protein S13 homologue involved in early leaf development	Pfam:PF08069:Ribosomal S13/S15 N-terminal domain; Pfam:PF00312:Ribosomal protein S15	PANTHER:PTHR11885:RIBOSOMAL PROTEIN S15P/S13E; PTHR11885:SF22:40S RIBOSOMAL PROTEIN S13
Mp2g08680	Mp2g08680	Mapoly0015s0153	NA	NA	2082.48	3418.15	1571.75	573.309	AT5G02960.1	2.39e-95	Ribosomal protein S12/S23 family protein	NA	Pfam:PF00164:Ribosomal protein S12/S23	PANTHER:PTHR11652:30S RIBOSOMAL PROTEIN S12 FAMILY MEMBER; PTHR11652:SF59:BNACNNG03140D PROTEIN
Mp7g01690	Mp7g01690	Mapoly0099s0042	NA	NA	2310.35	3382.19	1679.48	800.381	AT1G77940.1	6.03e-63	Ribosomal protein L7Ae/L30e/S12e/Gadd45 family protein	NA	Pfam:PF01248:Ribosomal protein L7Ae/L30e/S12e/Gadd45 family	PTHR11449:SF23:60S RIBOSOMAL PROTEIN L30; PANTHER:PTHR11449:RIBOSOMAL PROTEIN L30
Mp3g23400	Mp3g23400	Mapoly0024s0116	NA	NA	3846.54	3324.8	1863.73	660.411	AT5G60390.1	0	GTP binding Elongation factor Tu family protein	NA	Pfam:PF03144:Elongation factor Tu domain 2; Pfam:PF03143:Elongation factor Tu C-terminal domain; Pfam:PF00009:Elongation factor Tu GTP binding domain	PTHR23115:SF263:ELONGATION FACTOR 1-ALPHA-LIKE; PANTHER:PTHR23115:TRANSLATION FACTOR
Mp2g15770	Mp2g15770	Mapoly0082s0072	NA	NA	1370.83	3194.69	2134.19	714.463	AT2G21130.1	1.44e-100	Cyclophilin-like peptidyl-prolyl cis-trans isomerase family protein	NA	Pfam:PF00160:Cyclophilin type peptidyl-prolyl cis-trans isomerase/CLD	PANTHER:PTHR11071:PEPTIDYL-PROLYL CIS-TRANS ISOMERASE; PTHR11071:SF492:PEPTIDYL-PROLYL CIS-TRANS ISOMERASE CYP18-3-RELATED
Mp3g15160	Mp3g15160	Mapoly0004s0156	NA	NA	2082.14	3187.8	1487.85	658.553	NA	NA	NA	NA	NA	NA
Mp1g06500	Mp1g06500	Mapoly0043s0043	NA	NA	1910.05	3059.21	1637.08	853.717	AT4G16720.1	1.09e-114	Ribosomal protein L23/L15e family protein	NA	Pfam:PF00827:Ribosomal L15	PANTHER:PTHR11847:RIBOSOMAL PROTEIN L15; PTHR11847:SF25:RIBOSOMAL PROTEIN L15
Mp2g12400	Mp2g12400	Mapoly0026s0131	NA	NA	1338.29	3058.09	1886.48	1021.38	AT1G15250.1	1.06e-52	Zinc-binding ribosomal protein family protein	NA	Pfam:PF01907:Ribosomal protein L37e	PANTHER:PTHR10768:60S RIBOSOMAL PROTEIN L37; PTHR10768:SF28:RIBOSOMAL PROTEIN L37
Mp1g10230	Mp1g10230	Mapoly0014s0203	NA	NA	1724.05	3049.82	1809.43	1139.44	AT1G27400.1	4.44e-108	Ribosomal protein L22p/L17e family protein	NA	Pfam:PF00237:Ribosomal protein L22p/L17e	PTHR11593:SF35:60S RIBOSOMAL PROTEIN L17-2-LIKE; PANTHER:PTHR11593:60S RIBOSOMAL PROTEIN L17
Mp7g14690	Mp7g14690	Mapoly0009s0154	NA	NA	2366.6	3040.07	1443.69	592.397	AT2G47110.1	2.66e-87	ubiquitin 6	polyubiquitin gene	Pfam:PF00240:Ubiquitin family; Pfam:PF01599:Ribosomal protein S27a	PANTHER:PTHR10666:UBIQUITIN; PTHR10666:SF291
Mp7g18320	Mp7g18320	Mapoly0102s0008	NA	NA	1945.09	3026.1	1322.81	508.804	AT2G19740.1	4e-64	Ribosomal protein L31e family protein	NA	Pfam:PF01198:Ribosomal protein L31e	PANTHER:PTHR10956:60S RIBOSOMAL PROTEIN L31; PTHR10956:SF38:OS06G0319700 PROTEIN
Mp7g09050	Mp7g09050	Mapoly0068s0058	NA	NA	2320.66	3012.37	1740.87	944.495	AT3G16780.1	3.16e-117	Ribosomal protein L19e family protein	NA	Pfam:PF01280:Ribosomal protein L19e	PTHR10722:SF26:RIBOSOMAL PROTEIN L19; PANTHER:PTHR10722:60S RIBOSOMAL PROTEIN L19
Mp2g00570	Mp2g00570	Mapoly0028s0094	NA	NA	1819.49	3010.22	1523.69	669.604	AT3G55280.1	1.11e-66	ribosomal protein L23AB	60S ribosomal protein L23A (RPL23aB). Paralog of RPL23aA	Pfam:PF03939:Ribosomal protein L23, N-terminal domain; Pfam:PF00276:Ribosomal protein L23	PTHR11620:SF78:60S RIBOSOMAL PROTEIN L23A-2; PANTHER:PTHR11620:60S RIBOSOMAL PROTEIN L23A
Mp2g00580	Mp2g00580	Mapoly0028s0093	NA	NA	1840.89	3004.23	1222.62	408.024	AT4G25740.1	3.39e-66	RNA binding Plectin/S10 domain-containing protein	NA	Pfam:PF03501:Plectin/S10 domain	PTHR12146:SF20:40S RIBOSOMAL PROTEIN S10-1-LIKE; PANTHER:PTHR12146:40S RIBOSOMAL PROTEIN S10
Mp2g26290	Mp2g26290	Mapoly0025s0055	NA	NA	1734.75	2967.09	1496.69	587.638	AT1G72370.1	1.67e-137	40s ribosomal protein SA	acidic protein associated to 40S ribosomal subunit of ribosomes. Involved in polysome formation during active protein synthesis. Expressed in actively growing tissue.	Pfam:PF00318:Ribosomal protein S2	PANTHER:PTHR11489:40S RIBOSOMAL PROTEIN SA; PTHR11489:SF25:40S RIBOSOMAL PROTEIN SA
Mp7g12480	Mp7g12480	Mapoly0003s0256	NA	NA	2074.21	2896.98	1890.78	1194.3	AT4G18100.1	1.85e-70	Ribosomal protein L32e	NA	Pfam:PF01655:Ribosomal protein L32	PTHR23413:SF4; PANTHER:PTHR23413:60S RIBOSOMAL PROTEIN L32 AND DNA-DIRECTED RNA POLYMERASE II, SUBUNIT N
Mp7g14520	Mp7g14520	Mapoly0009s0137	NA	NA	1763.81	2852.39	1390.12	774.894	AT3G59540.1	6.57e-38	Ribosomal L38e protein family	NA	Pfam:PF01781:Ribosomal L38e protein family	PTHR10965:SF17:BNACNNG77070D PROTEIN; PANTHER:PTHR10965:60S RIBOSOMAL PROTEIN L38
Mp6g08120	Mp6g08120	Mapoly0060s0109	NA	NA	2148.76	2818.5	1295.76	582.897	AT1G48830.1	1.55e-103	Ribosomal protein S7e family protein	NA	Pfam:PF01251:Ribosomal protein S7e	PANTHER:PTHR11278:40S RIBOSOMAL PROTEIN S7; PTHR11278:SF19:40S RIBOSOMAL PROTEIN S7
Mp3g02020	Mp3g02020	Mapoly0007s0191	NA	NA	1823.33	2779.69	1347.05	586.989	AT3G53430.1	2.59e-106	Ribosomal protein L11 family protein	NA	Pfam:PF00298:Ribosomal protein L11, RNA binding domain; Pfam:PF03946:Ribosomal protein L11, N-terminal domain	PTHR11661:SF29:60S RIBOSOMAL PROTEIN L12; PANTHER:PTHR11661:60S RIBOSOMAL PROTEIN L12
Mp7g12760	Mp7g12760	Mapoly0003s0284	NA	NA	1233.13	2758.82	1136.94	417.953	AT1G23410.1	1.18e-88	Ribosomal protein S27a / Ubiquitin family protein	NA	Pfam:PF00240:Ubiquitin family; Pfam:PF01599:Ribosomal protein S27a	PANTHER:PTHR10666:UBIQUITIN; PTHR10666:SF363:UBIQUITIN-40S RIBOSOMAL PROTEIN S27A-1
Mp4g15800	Mp4g15800	Mapoly0054s0045	NA	NA	1682.8	2700.48	1201.67	453.885	AT5G39740.1	1.75e-157	ribosomal protein L5 B	Encodes a ribosomal protein RPL5B that is involved in ribosome biogenesis and plays a role in organ size control by promoting cell proliferation and preventing compensation in normal leaf development.	Pfam:PF17144:Ribosomal large subunit proteins 60S L5, and 50S L18; Pfam:PF14204:Ribosomal L18 C-terminal region	PANTHER:PTHR23410:RIBOSOMAL PROTEIN L5-RELATED; PTHR23410:SF30:PROTEIN L5, PUTATIVE-RELATED
Mp1g23580	Mp1g23580	Mapoly0065s0019	NA	NA	1460.77	2698.09	2654.56	2004.16	AT3G06700.1	1.07e-25	Ribosomal L29e protein family	NA	Pfam:PF01779:Ribosomal L29e protein family	PANTHER:PTHR12884:60S RIBOSOMAL PROTEIN L29; PTHR12884:SF30:60S RIBOSOMAL PROTEIN L29
Mp2g26040	Mp2g26040	Mapoly0025s0074	NA	NA	2270.77	2607.77	1008.55	295.855	AT3G16640.1	1.81e-90	translationally controlled tumor protein	Encodes a protein homologous to translationally controlled tumor protein (TCTP) from Drosophila. In flies, TCTP functions guanine nucleotide exchange factor in the TOR signaling pathway. TCTP is expressed throughout the plant with highest levels seen in meristematic regions of the shoot and root. Loss of function alleles are not transmitted through the male gametophyte due to defects in pollen tu…	Pfam:PF00838:Translationally controlled tumour protein	PANTHER:PTHR11991:TRANSLATIONALLY CONTROLLED TUMOR PROTEIN-RELATED; PTHR11991:SF11:TRANSLATIONALLY-CONTROLLED TUMOR PROTEIN HOMOLOG
Mp2g24130	Mp2g24130	Mapoly0069s0062	NA	NA	1209.64	2593.99	1305.01	646.408	AT2G21660.1	1.68e-37	cold, circadian rhythm, and rna binding 2	Encodes a small glycine-rich RNA binding protein that is part of a negative-feedback loop through which AtGRP7 regulates the circadian oscillations of its own transcript. Gene expression is induced by cold. GRP7 appears to promote stomatal opening and reduce tolerance under salt and dehydration stress conditions, but, promotes stomatal closing and thereby increases stress tolerance under conditio…	Pfam:PF00076:RNA recognition motif. (a.k.a. RRM, RBD, or RNP domain)	PANTHER:PTHR48024:GEO13361P1-RELATED; PTHR48024:SF22:RNA-BINDING PROTEIN GRP1A, PUTATIVE, EXPRESSED-RELATED
Mp3g20970	Mp3g20970	Mapoly0159s0027	NA	NA	1450.32	2582.19	1056.44	150.561	AT3G06390.1	2.77e-15	Uncharacterised protein family (UPF0497)	NA	Pfam:PF04535:Domain of unknown function (DUF588)	PTHR11615:SF224:CASP-LIKE PROTEIN 1D1; PANTHER:PTHR11615:NITRATE, FORMATE, IRON DEHYDROGENASE
Mp1g22500	Mp1g22500	Mapoly0118s0037	NA	NA	1472.35	2534.32	1458.39	717.225	AT5G27850.1	2.18e-105	Ribosomal protein L18e/L15 superfamily protein	NA	Pfam:PF17135:Ribosomal protein 60S L18 and 50S L18e	PANTHER:PTHR10934:60S RIBOSOMAL PROTEIN L18; PTHR10934:SF10:OS07G0674700 PROTEIN
Mp7g18030	Mp7g18030	Mapoly0102s0037	NA	NA	177.236	2379.05	1981.21	633.581	AT5G10980.1	6.27e-95	Histone superfamily protein	NA	Pfam:PF00125:Core histone H2A/H2B/H3/H4	PANTHER:PTHR11426:HISTONE H3; PTHR11426:SF198
Mp4g17040	Mp4g17040	Mapoly0148s0016	NA	NA	1667.57	2367.78	1325.17	694.507	AT1G26880.1	4.29e-62	Ribosomal protein L34e superfamily protein	NA	Pfam:PF01199:Ribosomal protein L34e	PTHR10759:SF14; PANTHER:PTHR10759:60S RIBOSOMAL PROTEIN L34
Mp6g02810	Mp6g02810	Mapoly0035s0068	NA	NA	1605.19	2299.41	1053.5	524.082	AT4G34670.1	1.91e-150	Ribosomal protein S3Ae	NA	Pfam:PF01015:Ribosomal S3Ae family	PANTHER:PTHR11830:40S RIBOSOMAL PROTEIN S3A; PTHR11830:SF33:40S RIBOSOMAL PROTEIN S3A
Mp1g11470	Mp1g11470	Mapoly0014s0079	NA	NA	1440.86	2280.09	1138.01	695.664	AT1G74270.1	7.37e-55	Ribosomal protein L35Ae family protein	NA	Pfam:PF01247:Ribosomal protein L35Ae	PTHR10902:SF25:60S RIBOSOMAL PROTEIN L35A-3-LIKE; PANTHER:PTHR10902:60S RIBOSOMAL PROTEIN L35A
Mp2g25770	Mp2g25770	Mapoly0025s0101	NA	NA	1788.02	2254.3	1285.38	731.822	AT3G23390.1	2.83e-64	Zinc-binding ribosomal protein family protein	NA	Pfam:PF00935:Ribosomal protein L44	PANTHER:PTHR10369:60S RIBOSOMAL PROTEIN L36A/L44; PTHR10369:SF38:60S RIBOSOMAL PROTEIN L44-LIKE
Mp3g20850	Mp3g20850	Mapoly0159s0015	NA	NA	1771.09	2192.9	1284.39	636.41	NA	NA	NA	NA	NA	NA
Mp2g24740	Mp2g24740	Mapoly0207s0012	NA	NA	1055.88	2164.47	1273.93	553.735	AT5G45775.2	1.86e-123	Ribosomal L5P family protein	NA	Pfam:PF00281:Ribosomal protein L5; Pfam:PF00673:ribosomal L5P family C-terminus	PANTHER:PTHR11994:60S RIBOSOMAL PROTEIN L11-RELATED; PTHR11994:SF31:60S RIBOSOMAL PROTEIN L11-1
Mp6g14310	Mp6g14310	Mapoly0047s0085	NA	NA	1520.99	2148.19	1194.34	686.962	AT3G04400.1	2.45e-95	Ribosomal protein L14p/L23e family protein	NA	Pfam:PF00238:Ribosomal protein L14p/L23e	PANTHER:PTHR11761:50S/60S RIBOSOMAL PROTEIN L14/L23; PTHR11761:SF19:60S RIBOSOMAL PROTEIN L23
Mp3g10570	Mp3g10570	Mapoly0037s0139	NA	NA	1569.03	2142.1	1286	770.816	AT2G37270.1	9.84e-131	ribosomal protein 5B	One of two genes encoding the ribosomal protein S5. Expressed at a lower level compared to ATRPS5A.	Pfam:PF00177:Ribosomal protein S7p/S5e	PTHR11205:SF36:40S RIBOSOMAL PROTEIN S5; PANTHER:PTHR11205:RIBOSOMAL PROTEIN S7
Mp1g06260	Mp1g06260	Mapoly0043s0018	NA	NA	1421.41	2112.68	1262	569.324	AT3G44590.2	6.25e-26	60S acidic ribosomal protein family	NA	Pfam:PF00428:60s Acidic ribosomal protein	PANTHER:PTHR21141:60S ACIDIC RIBOSOMAL PROTEIN FAMILY MEMBER
Mp4g23910	Mp4g23910	Mapoly0020s0150	NA	NA	1536.45	2055.4	1124.41	710.087	AT4G15000.1	9.11e-68	Ribosomal L27e protein family	NA	Pfam:PF01777:Ribosomal L27e protein family	PANTHER:PTHR10497:60S RIBOSOMAL PROTEIN L27; PTHR10497:SF16:60S RIBOSOMAL PROTEIN L27
Mp8g17650	Mp8g17650	Mapoly0030s0100	NA	NA	1243.29	2045.18	894.819	362.381	AT3G62870.1	4.21e-154	Ribosomal protein L7Ae/L30e/S12e/Gadd45 family protein	NA	Pfam:PF01248:Ribosomal protein L7Ae/L30e/S12e/Gadd45 family	PANTHER:PTHR23105:RIBOSOMAL PROTEIN L7AE FAMILY MEMBER; PTHR23105:SF168:BNAA03G47020D PROTEIN
Mp6g01390	Mp6g01390	Mapoly0052s0065	NA	NA	1352.06	2036.98	1443.1	1021.39	AT1G57660.1	2.01e-93	Translation protein SH3-like family protein	NA	Pfam:PF01157:Ribosomal protein L21e	PTHR20981:SF31:60S RIBOSOMAL PROTEIN L21-1; PANTHER:PTHR20981:60S RIBOSOMAL PROTEIN L21
Mp6g10500	Mp6g10500	Mapoly0016s0091	NA	NA	948.943	2035.52	1719.56	1324.63	AT3G48930.1	2.93e-87	Nucleic acid-binding, OB-fold-like protein	NA	Pfam:PF16205:Ribosomal_S17 N-terminal; Pfam:PF00366:Ribosomal protein S17	PTHR10744:SF24:40S RIBOSOMAL PROTEIN S11-1-RELATED; PANTHER:PTHR10744:40S RIBOSOMAL PROTEIN S11 FAMILY MEMBER
Mp8g18950	Mp8g18950	Mapoly0131s0009	NA	NA	1596.9	2034.58	1481.79	923.571	AT5G04800.1	1.72e-69	Ribosomal S17 family protein	NA	Pfam:PF00833:Ribosomal S17	PTHR10732:SF18:40S RIBOSOMAL PROTEIN S17-LIKE; PANTHER:PTHR10732:40S RIBOSOMAL PROTEIN S17
Mp1g07120	Mp1g07120	Mapoly0043s0105	NA	NA	947.376	2032.08	657.355	165.919	AT2G40010.1	1.03e-174	Ribosomal protein L10 family protein	NA	Pfam:PF00428:60s Acidic ribosomal protein; Pfam:PF17777:Insertion domain in 60S ribosomal protein L10P; Pfam:PF00466:Ribosomal protein L10	PTHR45699:SF18:60S ACIDIC RIBOSOMAL PROTEIN P0-1; PANTHER:PTHR45699:60S ACIDIC RIBOSOMAL PROTEIN P0
Mp3g11670	Mp3g11670	Mapoly0037s0030	NA	NA	1441.98	2010.99	766.772	255.888	AT1G74050.1	2.94e-96	Ribosomal protein L6 family protein	NA	Pfam:PF03868:Ribosomal protein L6, N-terminal domain; Pfam:PF01159:Ribosomal protein L6e	PTHR10715:SF9:60S RIBOSOMAL PROTEIN L6; PANTHER:PTHR10715:60S RIBOSOMAL PROTEIN L6
Mp1g10680	Mp1g10680	Mapoly0014s0159	NA	NA	1233.11	1991.8	1390.21	717.976	AT5G28060.1	2.11e-70	Ribosomal protein S24e family protein	NA	Pfam:PF01282:Ribosomal protein S24e	PTHR10496:SF17:40S RIBOSOMAL PROTEIN S24; PANTHER:PTHR10496:40S RIBOSOMAL PROTEIN S24
Mp1g05460	Mp1g05460	Mapoly0005s0062	NA	NA	1287.71	1975.53	901.791	363.096	AT2G37600.1	2.01e-50	Ribosomal protein L36e family protein	NA	Pfam:PF01158:Ribosomal protein L36e	PANTHER:PTHR10114:60S RIBOSOMAL PROTEIN L36; PTHR10114:SF21:60S RIBOSOMAL PROTEIN L36
Mp5g17510	Mp5g17510	Mapoly0084s0003	NA	NA	1214.36	1963.77	1201.15	530.862	AT2G36620.1	7.16e-78	ribosomal protein L24	RPL24A encodes ribosomal protein L24, homolog of cytosolic RPL24, found in archaea and higher eukaryotes. Arabidopsis has two RPL24 homologs, RPL24A (AT2G36620) and RPL24B (AT3G53020).	Pfam:PF01246:Ribosomal protein L24e	PTHR10792:SF41:LOW QUALITY PROTEIN: 60S RIBOSOMAL PROTEIN L24-LIKE; PANTHER:PTHR10792:60S RIBOSOMAL PROTEIN L24
Mp2g25140	Mp2g25140	Mapoly0168s0019	NA	NA	130.46	1913.91	632.059	105.799	AT3G50685.1	3.88e-62	NA	NA	NA	PANTHER:PTHR37231:EXPRESSED PROTEIN
Mp7g01860	Mp7g01860	Mapoly0099s0059	NA	NA	1415.06	1912.88	855.151	340.421	AT4G36130.1	9.11e-171	Ribosomal protein L2 family	NA	Pfam:PF03947:Ribosomal Proteins L2, C-terminal domain; Pfam:PF00181:Ribosomal Proteins L2, RNA binding domain	PTHR13691:SF48:60S RIBOSOMAL PROTEIN L8; PANTHER:PTHR13691:RIBOSOMAL PROTEIN L2
Mp6g11950	Mp6g11950	Mapoly0135s0041	NA	NA	1053.34	1912.28	991.397	475.208	AT5G24510.1	6.63e-40	60S acidic ribosomal protein family	NA	Pfam:PF00428:60s Acidic ribosomal protein	PANTHER:PTHR45696:60S ACIDIC RIBOSOMAL PROTEIN P1
Mp3g21280	Mp3g21280	Mapoly0160s0023	NA	NA	805.142	1907.43	825.023	176.496	AT5G10860.1	2.25e-99	Cystathionine beta-synthase (CBS) family protein	NA	Pfam:PF00571:CBS domain	PANTHER:PTHR43080:CBS DOMAIN-CONTAINING PROTEIN CBSX3, MITOCHONDRIAL; PTHR43080:SF18:CBS DOMAIN-CONTAINING PROTEIN CBSX3, MITOCHONDRIAL-LIKE
Mp2g02200	Mp2g02200	Mapoly0130s0027	NA	NA	128.927	1892.63	648.923	88.3017	NA	NA	NA	NA	NA	NA
Mp3g13040	Mp3g13040	Mapoly0050s0096	NA	NA	1225.6	1877.73	814.574	299.894	AT2G01250.1	3.14e-139	Ribosomal protein L30/L7 family protein	NA	Pfam:PF08079:Ribosomal L30 N-terminal domain; Pfam:PF00327:Ribosomal protein L30p/L7e	PANTHER:PTHR11524:60S RIBOSOMAL PROTEIN L7; PTHR11524:SF47:60S RIBOSOMAL PROTEIN L7-RELATED
Mp3g15630	Mp3g15630	Mapoly0004s0109	NA	NA	1273.91	1871.69	722.88	271.157	AT3G18130.1	5.61e-176	receptor for activated C kinase 1C	Encodes a protein with similarity to mammalian RACKs. RACKs function to shuttle activated protein kinase C to different subcellular sites and may also function as a scaffold through physical interactions with other proteins. RACK1C has no phenotype on its own and probably acts redundantly with RACK1A and RACK1B.	Pfam:PF00400:WD domain, G-beta repeat	PANTHER:PTHR19868:RECEPTOR FOR ACTIVATED PROTEIN KINASE C RACK1; PTHR19868:SF12:GUANINE NUCLEOTIDE-BINDING PROTEIN SUBUNIT BETA-LIKE PROTEIN
Mp2g06210	Mp2g06210	Mapoly0021s0076	NA	NA	1179.62	1859.13	1093.21	621.216	AT2G40590.1	5.39e-64	Ribosomal protein S26e family protein	NA	Pfam:PF01283:Ribosomal protein S26e	PTHR12538:SF21:40S RIBOSOMAL PROTEIN S26; PANTHER:PTHR12538:40S RIBOSOMAL PROTEIN S26
Mp6g04070	Mp6g04070	Mapoly0034s0111	NA	NA	366.864	1839.97	1775.71	816.345	AT5G59910.1	3.13e-61	Histone superfamily protein	NA	Pfam:PF00125:Core histone H2A/H2B/H3/H4	PANTHER:PTHR23428:HISTONE H2B; PTHR23428:SF282:HISTONE H2B
Mp2g12870	Mp2g12870	Mapoly0026s0085	NA	NA	1005.21	1823.58	869.502	370.573	AT3G49910.1	1.51e-78	Translation protein SH3-like family protein	NA	Pfam:PF00467:KOW motif; Pfam:PF16906:Ribosomal proteins L26 eukaryotic, L24P archaeal	PTHR11143:SF15:60S RIBOSOMAL PROTEIN L26-1-LIKE; PANTHER:PTHR11143:60S RIBOSOMAL PROTEIN L26 FAMILY MEMBER
Mp4g02920	Mp4g02920	Mapoly0080s0007	NA	NA	1482.26	1817.86	1205.58	778.524	AT3G05560.1	8.71e-55	Ribosomal L22e protein family	NA	Pfam:PF01776:Ribosomal L22e protein family	PANTHER:PTHR10064:60S RIBOSOMAL PROTEIN L22; PTHR10064:SF0:60S RIBOSOMAL PROTEIN L22-RELATED
Mp3g15000	Mp3g15000	Mapoly0004s0172	NA	NA	1137.86	1809	1058.03	589.618	AT5G09510.1	1.21e-88	Ribosomal protein S19 family protein	NA	Pfam:PF00203:Ribosomal protein S19	PANTHER:PTHR11880:RIBOSOMAL PROTEIN S19P FAMILY MEMBER; PTHR11880:SF50:LOW QUALITY PROTEIN: 40S RIBOSOMAL PROTEIN S15
Mp7g03680	Mp7g03680	Mapoly0074s0029	NA	NA	1469.93	1807.36	718.806	198.276	AT3G22850.1	7.26e-81	Aluminium induced protein with YGL and LRDR motifs	NA	Pfam:PF12481:Aluminium induced protein	PANTHER:PTHR45952:ALUMINUM INDUCED PROTEIN WITH YGL AND LRDR MOTIFS; PTHR45952:SF4:ALUMINUM INDUCED PROTEIN WITH YGL AND LRDR MOTIFS
Mp6g01060	Mp6g01060	Mapoly0052s0098	NA	NA	15.94	1754.84	1389.8	439.705	AT1G04560.1	1.41e-42	AWPM-19-like family protein	NA	Pfam:PF05512:AWPM-19-like family	PTHR33294:SF5:AWPM-19-LIKE FAMILY PROTEIN; PANTHER:PTHR33294:AWPM-19-LIKE FAMILY PROTEIN
Mp2g16300	Mp2g16300	Mapoly0122s0034	NA	NA	1344.8	1733.18	788.034	412.94	AT5G59240.1	1.3e-117	Ribosomal protein S8e family protein	NA	Pfam:PF01201:Ribosomal protein S8e	PTHR10394:SF18:40S RIBOSOMAL PROTEIN S8; PANTHER:PTHR10394:40S RIBOSOMAL PROTEIN S8
Mp1g18990	Mp1g18990	Mapoly0001s0237	NA	NA	1458.66	1717.6	685.281	243.165	AT1G61580.1	0	R-protein L3 B	NA	Pfam:PF00297:Ribosomal protein L3	PTHR11363:SF9:60S RIBOSOMAL PROTEIN L3-LIKE; PANTHER:PTHR11363:60S RIBOSOMAL PROTEIN L3-RELATED
Mp7g11470	Mp7g11470	Mapoly0003s0161	NA	NA	1068.14	1710.09	646.689	225.313	AT2G32060.1	5.74e-60	Ribosomal protein L7Ae/L30e/S12e/Gadd45 family protein	NA	Pfam:PF01248:Ribosomal protein L7Ae/L30e/S12e/Gadd45 family	PANTHER:PTHR11843:40S RIBOSOMAL PROTEIN S12; PTHR11843:SF20:40S RIBOSOMAL PROTEIN S12
Mp5g09590	Mp5g09590	Mapoly0095s0001	NA	NA	1042.34	1680.41	983.117	590.728	AT3G10950.1	5.04e-58	Zinc-binding ribosomal protein family protein	NA	Pfam:PF01780:Ribosomal L37ae protein family	PTHR48132:SF2:60S RIBOSOMAL PROTEIN L37A-2; PANTHER:PTHR48132:ZGC:171772
Mp1g07420	Mp1g07420	Mapoly0043s0135	NA	NA	1161.33	1666.1	954.897	616.311	AT1G34030.1	4.41e-103	Ribosomal protein S13/S18 family	NA	Pfam:PF00416:Ribosomal protein S13/S18	PANTHER:PTHR10871:30S RIBOSOMAL PROTEIN S13/40S RIBOSOMAL PROTEIN S18; PTHR10871:SF3:40S RIBOSOMAL PROTEIN S18-RELATED
Mp6g00930	Mp6g00930	Mapoly0982s0001	NA	NA	870.621	1656.41	686.016	195.12	AT5G60390.1	0	GTP binding Elongation factor Tu family protein	NA	Pfam:PF03143:Elongation factor Tu C-terminal domain; Pfam:PF00009:Elongation factor Tu GTP binding domain; Pfam:PF03144:Elongation factor Tu domain 2	PANTHER:PTHR23115:TRANSLATION FACTOR; PTHR23115:SF236:ELONGATION FACTOR 1-ALPHA 1
Mp4g24070	Mp4g24070	Mapoly0020s0166	NA	NA	1107.55	1645.91	945.828	579.919	AT1G33140.1	1.6e-108	Ribosomal protein L6 family	Encodes ribosomal protein L9. Identified in a screen for enhancers of as1. as1/pgy double mutants show defects in leaf vascular patterning and adaxial cell fate. Double mutant analysis indicates pgy genes function in the same pathway as REV, KAN1 and KAN2.	Pfam:PF00347:Ribosomal protein L6	PANTHER:PTHR11655:60S/50S RIBOSOMAL PROTEIN L6/L9; PTHR11655:SF35:RIBOSOMAL PROTEIN L6-RELATED
Mp4g01750	Mp4g01750	Mapoly0098s0025	NA	NA	962.602	1641	929.022	571.038	AT5G10360.1	2.4e-152	Ribosomal protein S6e	RPS6A and RPS6B are fully redundant and essential during gametogenesis.	Pfam:PF01092:Ribosomal protein S6e	PTHR11502:SF23:40S RIBOSOMAL PROTEIN S6; PANTHER:PTHR11502:40S RIBOSOMAL PROTEIN S6
Mp6g01830	Mp6g01830	Mapoly0052s0021	NA	NA	0.0737425	1638.44	1007.04	157.496	NA	NA	NA	NA	NA	NA
Mp7g10730	Mp7g10730	Mapoly0003s0088	NA	NA	122.812	1631.08	1426.13	559.999	AT5G10980.1	6.27e-95	Histone superfamily protein	NA	Pfam:PF00125:Core histone H2A/H2B/H3/H4	PANTHER:PTHR11426:HISTONE H3; PTHR11426:SF198
Mp3g00520	Mp3g00520	Mapoly0007s0048	NA	NA	770.664	1609.88	1031.27	589.338	AT5G15200.1	6.35e-121	Ribosomal protein S4	NA	Pfam:PF00163:Ribosomal protein S4/S9 N-terminal domain; Pfam:PF01479:S4 domain	PTHR11831:SF34:40S RIBOSOMAL PROTEIN S9-2-LIKE; PANTHER:PTHR11831:30S 40S RIBOSOMAL PROTEIN
Mp1g21660	Mp1g21660	Mapoly0001s0501	NA	NA	28.7113	1560.11	1179.79	684.722	AT5G48480.1	4.11e-19	Lactoylglutathione lyase / glyoxalase I family protein	NA	Pfam:PF18029:Glyoxalase-like domain	PANTHER:PTHR34109:BNAUNNG04460D PROTEIN-RELATED; PTHR34109:SF1:BNAUNNG04460D PROTEIN
Mp5g02250	Mp5g02250	Mapoly0147s0018	NA	NA	1076.98	1548.13	744.967	344.028	AT3G12390.1	4.07e-73	Nascent polypeptide-associated complex (NAC), alpha subunit family protein	NA	Pfam:PF01849:NAC domain; Pfam:PF19026:HYPK UBA domain	PANTHER:PTHR21713:NASCENT POLYPEPTIDE ASSOCIATED COMPLEX ALPHA SUBUNIT-RELATED; PTHR21713:SF34:NASCENT POLYPEPTIDE-ASSOCIATED COMPLEX SUBUNIT ALPHA-LIKE PROTEIN
Mp8g10900	Mp8g10900	Mapoly0008s0132	NA	NA	972.538	1546.99	734.339	327.443	AT3G52580.1	7.7e-89	Ribosomal protein S11 family protein	NA	Pfam:PF00411:Ribosomal protein S11	PANTHER:PTHR11759:40S RIBOSOMAL PROTEIN S14/30S RIBOSOMAL PROTEIN S11; PTHR11759:SF37:BNAA05G27530D PROTEIN
Mp7g12490	Mp7g12490	Mapoly0003s0257	NA	NA	1153.78	1510.96	1432.6	1248.53	AT3G52590.1	1.53e-91	ubiquitin extension protein 1	Ubiquitin extension protein	Pfam:PF01020:Ribosomal L40e family; Pfam:PF00240:Ubiquitin family	PANTHER:PTHR10666:UBIQUITIN; PTHR10666:SF342:UBIQUITIN-60S RIBOSOMAL PROTEIN L40
Mp2g24290	Mp2g24290	Mapoly0069s0078	NA	NA	993.477	1488.25	1167.29	944.012	AT5G56670.1	3.97e-29	Ribosomal protein S30 family protein	NA	Pfam:PF04758:Ribosomal protein S30	PANTHER:PTHR12650:40S RIBOSOMAL PROTEIN S30/UBIQUITIN-LIKE PROTEIN FUBI; PTHR12650:SF28:40S RIBOSOMAL PROTEIN S30
Mp4g23990	Mp4g23990	Mapoly0020s0158	NA	NA	1192.82	1484.37	715.675	337.531	AT1G26910.1	5.91e-140	Ribosomal protein L16p/L10e family protein	NA	Pfam:PF00252:Ribosomal protein L16p/L10e	PANTHER:PTHR11726:60S RIBOSOMAL PROTEIN L10; PTHR11726:SF42:60S RIBOSOMAL PROTEIN L10-LIKE
Mp4g23360	Mp4g23360	Mapoly0020s0099	NA	NA	901.867	1481.43	1044.02	747.626	AT3G48930.1	2.51e-87	Nucleic acid-binding, OB-fold-like protein	NA	Pfam:PF16205:Ribosomal_S17 N-terminal; Pfam:PF00366:Ribosomal protein S17	PTHR10744:SF24:40S RIBOSOMAL PROTEIN S11-1-RELATED; PANTHER:PTHR10744:40S RIBOSOMAL PROTEIN S11 FAMILY MEMBER
Mp6g10990	Mp6g10990	Mapoly0016s0137	NA	NA	1815.78	1477.01	1123.67	1085.08	AT3G12110.1	0	actin-11	Encodes an actin that is expressed predominantly during reproductive development.	Pfam:PF00022:Actin	PTHR11937:SF396; PANTHER:PTHR11937:ACTIN
Mp8g03280	Mp8g03280	Mapoly0012s0119	NA	NA	878.349	1470.73	744.814	347.115	AT5G58420.1	3.19e-165	Ribosomal protein S4 (RPS4A) family protein	NA	Pfam:PF00900:Ribosomal family S4e; Pfam:PF01479:S4 domain; Pfam:PF08071:RS4NT (NUC023) domain; Pfam:PF16121:40S ribosomal protein S4 C-terminus; Pfam:PF00467:KOW motif	PANTHER:PTHR11581:30S/40S RIBOSOMAL PROTEIN S4; PTHR11581:SF33:40S RIBOSOMAL PROTEIN S4
Mp3g11410	Mp3g11410	Mapoly0037s0056	NA	NA	704.613	1468.39	1083.54	695.947	AT5G10980.1	7.69e-97	Histone superfamily protein	NA	Pfam:PF00125:Core histone H2A/H2B/H3/H4	PANTHER:PTHR11426:HISTONE H3; PTHR11426:SF198
Mp6g05620	Mp6g05620	Mapoly0097s0080	NA	NA	1358.18	1435.49	976.872	625.369	AT3G09500.1	5.66e-67	Ribosomal L29 family protein	NA	Pfam:PF00831:Ribosomal L29 protein	PANTHER:PTHR45722:60S RIBOSOMAL PROTEIN L35; PTHR45722:SF18:60S RIBOSOMAL PROTEIN L35-LIKE
Mp1g04920	Mp1g04920	Mapoly0005s0116	NA	NA	718.448	1434.39	956.627	522.57	AT3G49010.1	6.81e-105	breast basic conserved 1	Encodes 60S ribosomal protein L13. Homolog of human breast basic conserved 1 (BBC1).	Pfam:PF01294:Ribosomal protein L13e	PTHR11722:SF11:60S RIBOSOMAL PROTEIN L13; PANTHER:PTHR11722:60S RIBOSOMAL PROTEIN L13
Mp8g03910	Mp8g03910	Mapoly0012s0181	NA	NA	804.284	1416.86	918.886	575.039	AT3G44010.1	1.87e-30	Ribosomal protein S14p/S29e family protein	NA	Pfam:PF00253:Ribosomal protein S14p/S29e	PANTHER:PTHR12010:40S RIBOSOMAL PROTEIN S29; PTHR12010:SF17:BNAA03G50690D PROTEIN
Mp1g07270	Mp1g07270	Mapoly0043s0120	NA	NA	1056.82	1414.79	524.11	166.948	AT1G17880.1	6.98e-77	basic transcription factor 3	NA	Pfam:PF01849:NAC domain	PANTHER:PTHR10351:TRANSCRIPTION FACTOR BTF3 FAMILY MEMBER; PTHR10351:SF60:NASCENT POLYPEPTIDE-ASSOCIATED COMPLEX SUBUNIT BETA
Mp3g20840	Mp3g20840	Mapoly0159s0014	NA	NA	1252.21	1407.11	577.624	194.131	NA	NA	NA	NA	NA	NA
Mp1g27380	Mp1g27380	Mapoly0002s0140	NA	NA	789.526	1385.35	722.312	367.184	AT3G02080.1	1.05e-78	Ribosomal protein S19e family protein	NA	Pfam:PF01090:Ribosomal protein S19e	PTHR11710:SF20:40S RIBOSOMAL PROTEIN S19-3; PANTHER:PTHR11710:40S RIBOSOMAL PROTEIN S19
Mp8g03290	Mp8g03290	Mapoly0012s0120	NA	NA	740.325	1385.08	614.328	241.418	AT5G58420.1	3.19e-165	Ribosomal protein S4 (RPS4A) family protein	NA	Pfam:PF00900:Ribosomal family S4e; Pfam:PF01479:S4 domain; Pfam:PF08071:RS4NT (NUC023) domain; Pfam:PF16121:40S ribosomal protein S4 C-terminus; Pfam:PF00467:KOW motif	PANTHER:PTHR11581:30S/40S RIBOSOMAL PROTEIN S4; PTHR11581:SF33:40S RIBOSOMAL PROTEIN S4
Mp2g02760	Mp2g02760	Mapoly0075s0037	NA	NA	989.515	1357.91	669.927	283.583	AT1G54270.1	0	eif4a-2	member of eIF4A - eukaryotic initiation factor 4A	Pfam:PF00271:Helicase conserved C-terminal domain; Pfam:PF00270:DEAD/DEAH box helicase	PTHR24031:SF723:EUKARYOTIC INITIATION FACTOR 4A-11; PANTHER:PTHR24031:RNA HELICASE
Mp3g07650	Mp3g07650	Mapoly0006s0241	NA	NA	921.922	1351.68	582.351	230.5	AT1G08360.1	2.74e-123	Ribosomal protein L1p/L10e family	NA	Pfam:PF00687:Ribosomal protein L1p/L10e family	PTHR23105:SF127:RIBOSOMAL PROTEIN; PANTHER:PTHR23105:RIBOSOMAL PROTEIN L7AE FAMILY MEMBER
Mp5g15970	Mp5g15970	Mapoly0071s0013	NA	NA	905.557	1340.4	556.919	239.152	AT3G57490.1	9.14e-146	Ribosomal protein S5 family protein	NA	Pfam:PF00333:Ribosomal protein S5, N-terminal domain; Pfam:PF03719:Ribosomal protein S5, C-terminal domain	PANTHER:PTHR13718:RIBOSOMAL S SUBUNIT; PTHR13718:SF103:BNAC04G47870D PROTEIN
Mp5g02820	Mp5g02820	Mapoly0124s0041	NA	NA	744.494	1331.83	799.438	445.251	AT1G34030.1	4.41e-103	Ribosomal protein S13/S18 family	NA	Pfam:PF00416:Ribosomal protein S13/S18	PANTHER:PTHR10871:30S RIBOSOMAL PROTEIN S13/40S RIBOSOMAL PROTEIN S18; PTHR10871:SF3:40S RIBOSOMAL PROTEIN S18-RELATED
Mp4g20310	Mp4g20310	Mapoly0116s0033	NA	NA	932.432	1322.19	584.825	229.04	AT3G09630.1	0	Ribosomal protein L4/L1 family	NA	Pfam:PF00573:Ribosomal protein L4/L1 family; Pfam:PF14374:60S ribosomal protein L4 C-terminal domain	PANTHER:PTHR19431:60S RIBOSOMAL PROTEIN L4; PTHR19431:SF6:BNAC03G35890D PROTEIN
Mp2g09440	Mp2g09440	Mapoly0158s0015	NA	NA	809.936	1304.66	632.018	238.637	AT5G62300.1	1.06e-70	Ribosomal protein S10p/S20e family protein	NA	Pfam:PF00338:Ribosomal protein S10p/S20e	PANTHER:PTHR11700:30S RIBOSOMAL PROTEIN S10 FAMILY MEMBER; PTHR11700:SF29:RIBOSOMAL PROTEIN S20, PUTATIVE, EXPRESSED-RELATED
Mp8g03250	Mp8g03250	Mapoly0012s0116	NA	NA	762.517	1291.19	831.552	412.857	AT2G36160.1	6.91e-87	Ribosomal protein S11 family protein	NA	Pfam:PF00411:Ribosomal protein S11	PTHR11759:SF37:BNAA05G27530D PROTEIN; PANTHER:PTHR11759:40S RIBOSOMAL PROTEIN S14/30S RIBOSOMAL PROTEIN S11
Mp7g09180	Mp7g09180	Mapoly0068s0071	NA	NA	12446.2	1279.04	314.297	177.653	AT2G05100.1	2.92e-157	photosystem II light harvesting complex gene 2.1	Lhcb2.1 protein encoding a subunit of the light harvesting complex II. Member of a gene family with high degree of sequence similarity. Initially LHCB2.3 was considered as a separate gene but appears to be an allele of LHCB2.1.	Pfam:PF00504:Chlorophyll A-B binding protein	PTHR21649:SF128:CHLOROPHYLL A-B BINDING PROTEIN, CHLOROPLASTIC; PANTHER:PTHR21649:CHLOROPHYLL A/B BINDING PROTEIN
Mp4g06120	Mp4g06120	Mapoly0114s0042	NA	NA	758.953	1261.64	681.046	378.26	AT4G39200.1	7.11e-47	Ribosomal protein S25 family protein	NA	Pfam:PF03297:S25 ribosomal protein	PTHR12850:SF31:BNAA04G12260D PROTEIN; PANTHER:PTHR12850:40S RIBOSOMAL PROTEIN S25
Mp5g20590	Mp5g20590	Mapoly0058s0037	NA	NA	147.262	1257.86	403.232	69.7344	AT3G10020.1	4.94e-11	NA	NA	NA	NA
Mp7g10700	Mp7g10700	Mapoly0003s0086	NA	NA	114.602	1254	942.392	363.054	AT5G10980.1	6.27e-95	Histone superfamily protein	NA	Pfam:PF00125:Core histone H2A/H2B/H3/H4	PANTHER:PTHR11426:HISTONE H3; PTHR11426:SF198
Mp7g06790	Mp7g06790	Mapoly0199s0012	NA	NA	10480.9	1212.27	360.162	193.975	AT3G27690.1	3.1e-161	photosystem II light harvesting complex gene 2.3	Encodes Lhcb2.4. Belongs to the Lhc super-gene family encodes the light-harvesting chlorophyll a/b-binding (LHC) proteins that constitute the antenna system of the photosynthetic apparatus.	Pfam:PF00504:Chlorophyll A-B binding protein	PTHR21649:SF33:CHLOROPHYLL A-B BINDING PROTEIN 2.1, CHLOROPLASTIC-RELATED; PANTHER:PTHR21649:CHLOROPHYLL A/B BINDING PROTEIN
Mp1g16730	Mp1g16730	Mapoly0001s0014	NA	NA	931.207	1149.3	802.522	496.749	AT5G35530.1	8.78e-149	Ribosomal protein S3 family protein	NA	Pfam:PF07650:KH domain; Pfam:PF00189:Ribosomal protein S3, C-terminal domain	PANTHER:PTHR11760:30S/40S RIBOSOMAL PROTEIN S3; PTHR11760:SF51:RIBOSOMAL PROTEIN S3, PUTATIVE-RELATED
Mp8g01660	Mp8g01660	Mapoly0064s0033	NA	NA	1127.62	1144.86	626.002	223.946	AT2G18110.1	2.14e-85	Translation elongation factor EF1B/ribosomal protein S6 family protein	NA	Pfam:PF00736:EF-1 guanine nucleotide exchange domain	PTHR11595:SF70:RIPENING REGULATED PROTEIN DDTFR10-LIKE; PANTHER:PTHR11595:EF-HAND AND COILED-COIL DOMAIN-CONTAINING FAMILY MEMBER
Mp7g06170	Mp7g06170	Mapoly0057s0054	NA	NA	668.964	1106.14	552.03	129.194	AT2G33830.2	4.01e-23	Dormancy/auxin associated family protein	NA	Pfam:PF05564:Dormancy/auxin associated protein	PANTHER:PTHR33565:DORMANCY-ASSOCIATED PROTEIN 1; PTHR33565:SF2:DORMANCY-ASSOCIATED PROTEIN 1
Mp2g09390	Mp2g09390	Mapoly0158s0010	NA	NA	336.345	1103.37	795.152	314.358	AT5G23860.1	0	tubulin beta 8	beta-tubulin, preferentially expressed in endodermal and phloem cells of primary roots and in the vascular tissues of leaves, stems, and flowers.	Pfam:PF00091:Tubulin/FtsZ family, GTPase domain; Pfam:PF03953:Tubulin C-terminal domain	PANTHER:PTHR11588:TUBULIN; PTHR11588:SF365:TUBULIN BETA CHAIN
Mp4g15790	Mp4g15790	Mapoly0054s0044	NA	NA	905.061	1098.36	789.352	545.369	AT4G13170.1	1.35e-119	Ribosomal protein L13 family protein	NA	Pfam:PF00572:Ribosomal protein L13	PANTHER:PTHR11545:RIBOSOMAL PROTEIN L13; PTHR11545:SF26:BNACNNG21840D PROTEIN
Mp2g21710	Mp2g21710	Mapoly0040s0044	NA	NA	207.095	1055.11	607.206	294.147	AT4G17370.1	1.98e-167	Oxidoreductase family protein	NA	Pfam:PF01408:Oxidoreductase family, NAD-binding Rossmann fold; Pfam:PF02894:Oxidoreductase family, C-terminal alpha/beta domain	PANTHER:PTHR43593
Mp8g06510	Mp8g06510	Mapoly0013s0139	NA	NA	604.851	1041.42	637.166	362.65	AT5G59850.1	2.95e-84	Ribosomal protein S8 family protein	NA	Pfam:PF00410:Ribosomal protein S8	PANTHER:PTHR11758:40S RIBOSOMAL PROTEIN S15A; PTHR11758:SF39:OS02G0478600 PROTEIN
Mp6g19610	Mp6g19610	Mapoly0045s0102	NA	NA	1525.13	1040.26	621.483	299.256	AT1G13950.1	1.48e-97	eukaryotic elongation factor 5A-1	Encodes eukaryotic translation initiation factor 5A (EIF-5A).In mammalian cells it functions as a shuttle protein that translocates mRNA from the nucleus to cytoplasmic ribosomes. Overexpression results in an increase in both primary and secondary xylem formation. In RNAi suppressed lines, xylem formation is reduced.	Pfam:PF01287:Eukaryotic elongation factor 5A hypusine, DNA-binding OB fold	PANTHER:PTHR11673:TRANSLATION INITIATION FACTOR 5A FAMILY MEMBER; PTHR11673:SF42:BNAA07G09420D PROTEIN
Mp1g15440	Mp1g15440	Mapoly0033s0117	NA	NA	578.361	999.725	412.648	145.221	AT1G70600.1	1.2e-84	Ribosomal protein L18e/L15 superfamily protein	NA	Pfam:PF00828:Ribosomal proteins 50S-L15, 50S-L18e, 60S-L27A	PANTHER:PTHR11721:60S RIBOSOMAL PROTEIN L27A; PTHR11721:SF21:60S RIBOSOMAL PROTEIN L27A-3
Mp3g14840	Mp3g14840	Mapoly0004s0188	NA	NA	217.135	996.543	397.353	101	AT5G10360.1	2.63e-151	Ribosomal protein S6e	RPS6A and RPS6B are fully redundant and essential during gametogenesis.	Pfam:PF01092:Ribosomal protein S6e	PTHR11502:SF23:40S RIBOSOMAL PROTEIN S6; PANTHER:PTHR11502:40S RIBOSOMAL PROTEIN S6
Mp5g08340	Mp5g08340	Mapoly0086s0038	NA	NA	496.6	994.377	584.056	373.536	AT3G10950.1	5.04e-58	Zinc-binding ribosomal protein family protein	NA	Pfam:PF01780:Ribosomal L37ae protein family	PTHR48132:SF2:60S RIBOSOMAL PROTEIN L37A-2; PANTHER:PTHR48132:ZGC:171772
Mp1g04010	Mp1g04010	Mapoly0005s0206	NA	NA	399.055	968.411	483.103	170.829	AT1G01090.1	0	pyruvate dehydrogenase E1 alpha	pyruvate dehydrogenase E1 alpha subunit	Pfam:PF00676:Dehydrogenase E1 component	PANTHER:PTHR11516:PYRUVATE DEHYDROGENASE E1 COMPONENT, ALPHA SUBUNIT BACTERIAL AND ORGANELLAR; PTHR11516:SF58:PYRUVATE DEHYDROGENASE E1 COMPONENT SUBUNIT ALPHA
Mp2g23250	Mp2g23250	Mapoly0072s0006	NA	NA	650.489	968.287	616.883	361.437	AT3G62870.1	2.16e-151	Ribosomal protein L7Ae/L30e/S12e/Gadd45 family protein	NA	Pfam:PF01248:Ribosomal protein L7Ae/L30e/S12e/Gadd45 family	PTHR23105:SF168:BNAA03G47020D PROTEIN; PANTHER:PTHR23105:RIBOSOMAL PROTEIN L7AE FAMILY MEMBER
Mp2g19790	Mp2g19790	Mapoly0055s0071	NA	NA	824.506	963.736	579.587	372.1	AT3G49010.1	1.06e-107	breast basic conserved 1	Encodes 60S ribosomal protein L13. Homolog of human breast basic conserved 1 (BBC1).	Pfam:PF01294:Ribosomal protein L13e	PTHR11722:SF11:60S RIBOSOMAL PROTEIN L13; PANTHER:PTHR11722:60S RIBOSOMAL PROTEIN L13
Mp3g02890	Mp3g02890	Mapoly0007s0277	NA	NA	619.802	951.072	858.728	857.357	AT5G24510.1	4.8e-40	60S acidic ribosomal protein family	NA	Pfam:PF00428:60s Acidic ribosomal protein	PANTHER:PTHR45696:60S ACIDIC RIBOSOMAL PROTEIN P1
Mp2g00760	Mp2g00760	Mapoly0028s0075	NA	NA	251.446	947.304	701.003	374.461	AT1G54690.1	3.09e-81	gamma histone variant H2AX	Encodes HTA3, a histone H2A protein. H2AX is a meiosis-specific isoform of histone H2A. Upon DSB formation, rapid accumulation of phosphorylated H2AX (&#947;-H2AX) occurs around the break site. H2AX foci accumulate in early G2. Immunolocalization studies in spread preparations of wild-type meiocytes at G2/early leptotene revealed the accumulation of numerous rather diffuse &#947;-H2AX foci throug…	Pfam:PF00125:Core histone H2A/H2B/H3/H4; Pfam:PF16211:C-terminus of histone H2A	PANTHER:PTHR23430:HISTONE H2A; PTHR23430:SF308:HISTONE H2AXA-RELATED
Mp6g07690	Mp6g07690	Mapoly0053s0082	NA	NA	2492.22	931.558	437.438	281.583	AT4G38970.1	0	fructose-bisphosphate aldolase 2	Protein is tyrosine-phosphorylated and its phosphorylation state is modulated in response to ABA in Arabidopsis thaliana seeds.	Pfam:PF00274:Fructose-bisphosphate aldolase class-I	PANTHER:PTHR11627:FRUCTOSE-BISPHOSPHATE ALDOLASE; PTHR11627:SF60:FRUCTOSE-BISPHOSPHATE ALDOLASE
Mp2g08690	Mp2g08690	Mapoly0015s0154	NA	NA	683.341	908.809	533.895	277.888	AT5G48760.1	1.25e-120	Ribosomal protein L13 family protein	NA	Pfam:PF00572:Ribosomal protein L13	PANTHER:PTHR11545:RIBOSOMAL PROTEIN L13; PTHR11545:SF26:BNACNNG21840D PROTEIN
Mp6g20040	Mp6g20040	Mapoly0045s0059	NA	NA	391.663	905.871	543.429	328.021	AT2G41430.1	1e-14	dehydration-induced protein (ERD15)	Encodes hydrophilic protein lacking Cys residues that is expressed in response to drought stress, light stress and treatment with plant-growth-promoting rhizobacteria (Paenibacillus polymyxa), possibly revealing a connection between responses to biotic and abiotic stress. Also identified as a CTC Interacting Domain (CID) protein in a yeast two hybrid screen using the PAB2 protein as bait. Contain…	Pfam:PF07145:Ataxin-2 C-terminal region	PANTHER:PTHR33790:OS05G0344200 PROTEIN
Mp4g05770	Mp4g05770	Mapoly0087s0014	NA	NA	3.54399	891.902	216.946	30.3905	NA	NA	NA	NA	NA	NA
Mp2g20430	Mp2g20430	Mapoly0055s0006	NA	NA	381.903	879.008	359.832	90.4336	AT4G13830.2	7.52e-20	DNAJ-like 20	DnaJ-like protein (J20); nuclear gene	Pfam:PF00226:DnaJ domain	PANTHER:PTHR44240:DNAJ DOMAIN (PROKARYOTIC HEAT SHOCK PROTEIN)-RELATED; PTHR44240:SF23:DNAJ PROTEIN HOMOLOG-LIKE
Mp1g08160	Mp1g08160	Mapoly0036s0060	NA	NA	540.092	876.089	475.286	225.799	AT3G44590.2	2.47e-26	60S acidic ribosomal protein family	NA	Pfam:PF00428:60s Acidic ribosomal protein	PANTHER:PTHR21141:60S ACIDIC RIBOSOMAL PROTEIN FAMILY MEMBER
Mp2g12010	Mp2g12010	Mapoly0023s0166	NA	NA	6622.5	874.988	458.829	171.441	NA	NA	NA	NA	NA	NA
Mp3g07010	Mp3g07010	Mapoly0006s0174	NA	NA	636.268	862.513	427.085	212.932	AT4G25890.1	1.29e-19	60S acidic ribosomal protein family	NA	Pfam:PF00428:60s Acidic ribosomal protein	PANTHER:PTHR47207:60S ACIDIC RIBOSOMAL PROTEIN P3-1-RELATED; PTHR47207:SF2:60S ACIDIC RIBOSOMAL PROTEIN P3-1-RELATED
Mp1g07720	Mp1g07720	Mapoly0036s0018	NA	NA	926	860.009	770.612	580.432	AT2G09990.1	3.57e-89	Ribosomal protein S5 domain 2-like superfamily protein	NA	Pfam:PF00380:Ribosomal protein S9/S16	PANTHER:PTHR21569:RIBOSOMAL PROTEIN S9; PTHR21569:SF28
Mp1g26940	Mp1g26940	Mapoly0002s0184	NA	NA	519.326	833.662	456.468	184.18	AT4G29410.1	1.41e-51	Ribosomal L28e protein family	NA	Pfam:PF01778:Ribosomal L28e protein family	PTHR10544:SF20:60S RIBOSOMAL PROTEIN L28-1-LIKE; PANTHER:PTHR10544:60S RIBOSOMAL PROTEIN L28
Mp4g04410	Mp4g04410	Mapoly0044s0032	NA	NA	514.798	815.104	356.638	142.467	AT4G17520.1	7.34e-50	Hyaluronan / mRNA binding family	NA	Pfam:PF04774:Hyaluronan / mRNA binding family; Pfam:PF09598:Stm1	PTHR12299:SF53:RGG REPEATS NUCLEAR RNA BINDING PROTEIN A; PANTHER:PTHR12299:HYALURONIC ACID-BINDING PROTEIN 4
Mp5g19880	Mp5g19880	Mapoly0206s0011	NA	NA	65.7013	812.035	89.1266	19.0632	AT1G13440.1	0	glyceraldehyde-3-phosphate dehydrogenase C2	NA	Pfam:PF02800:Glyceraldehyde 3-phosphate dehydrogenase, C-terminal domain; Pfam:PF00044:Glyceraldehyde 3-phosphate dehydrogenase, NAD binding domain	PTHR10836:SF113:GLYCERALDEHYDE-3-PHOSPHATE DEHYDROGENASE; PANTHER:PTHR10836:GLYCERALDEHYDE 3-PHOSPHATE DEHYDROGENASE
Mp1g14450	Mp1g14450	Mapoly0179s0026	NA	NA	550.636	802.801	352.612	100.179	AT4G09320.1	1.81e-82	Nucleoside diphosphate kinase family protein	nucleoside diphosphate kinase type 1 (NDPK1) gene, complete	Pfam:PF00334:Nucleoside diphosphate kinase	PANTHER:PTHR11349:NUCLEOSIDE DIPHOSPHATE KINASE; PTHR11349:SF106:NUCLEOSIDE DIPHOSPHATE KINASE
Mp8g13010	Mp8g13010	Mapoly0083s0020	NA	NA	542.815	798.761	476.42	254	AT5G59850.1	2.95e-84	Ribosomal protein S8 family protein	NA	Pfam:PF00410:Ribosomal protein S8	PANTHER:PTHR11758:40S RIBOSOMAL PROTEIN S15A; PTHR11758:SF39:OS02G0478600 PROTEIN
Mp4g06370	Mp4g06370	Mapoly0114s0016	NA	NA	427.369	797.589	713.148	329.302	AT5G61790.1	0	calnexin 1	NA	Pfam:PF00262:Calreticulin family	PANTHER:PTHR11073:CALRETICULIN AND CALNEXIN; PTHR11073:SF36
Mp7g03630	Mp7g03630	Mapoly0074s0034	NA	NA	356.85	793.384	757.588	466.285	AT3G52730.1	2.28e-24	ubiquinol-cytochrome C reductase UQCRX/QCR9-like family protein	NA	Pfam:PF05365:Ubiquinol-cytochrome C reductase, UQCRX/QCR9 like	PANTHER:PTHR12980:UBIQUINOL-CYTOCHROME C REDUCTASE COMPLEX, SUBUNIT X; PTHR12980:SF3:CYTOCHROME B-C1 COMPLEX SUBUNIT 9-LIKE
Mp7g04100	Mp7g04100	Mapoly0062s0115	NA	NA	582.662	781.347	495.404	304.141	AT1G09640.1	4.5e-168	Translation elongation factor EF1B, gamma chain	NA	Pfam:PF00647:Elongation factor 1 gamma, conserved domain; Pfam:PF00043:Glutathione S-transferase, C-terminal domain; Pfam:PF02798:Glutathione S-transferase, N-terminal domain	PANTHER:PTHR44372:ELONGATION FACTOR 1-GAMMA 1-RELATED
Mp1g18920	Mp1g18920	Mapoly0001s0230	NA	NA	415.246	769.344	634.034	405.833	AT1G51650.1	3.21e-24	ATP synthase epsilon chain, mitochondrial	NA	Pfam:PF04627:Mitochondrial ATP synthase epsilon chain	PTHR12448:SF5:ATP SYNTHASE SUBUNIT EPSILON, MITOCHONDRIAL; PANTHER:PTHR12448:ATP SYNTHASE EPSILON CHAIN, MITOCHONDRIAL
Mp3g13920	Mp3g13920	Mapoly0004s0279	MpARFA2	SAR/ARF GTPase	841.618	767.447	381.72	136.087	AT1G10630.1	5.41e-131	ADP-ribosylation factor A1F	A member of ARF GTPase family. A thaliana has 21 members of this family, known to be essential for vesicle coating and uncoating and functions in GTP-binding. Gene encoding ADP-ribosylation factor and similar to other ARFs and ARF-like proteins. The gene is shown to play a role in cell division, cell expansion and cellulose production using antisense construct.	Pfam:PF00025:ADP-ribosylation factor family	PTHR11711:SF368:OS01G0265100 PROTEIN; PANTHER:PTHR11711:ADP RIBOSYLATION FACTOR-RELATED
Mp8g09080	Mp8g09080	Mapoly0063s0011	NA	NA	480.581	763.696	682.757	473.735	AT5G56670.1	3.76e-29	Ribosomal protein S30 family protein	NA	Pfam:PF04758:Ribosomal protein S30	PTHR12650:SF28:40S RIBOSOMAL PROTEIN S30; PANTHER:PTHR12650:40S RIBOSOMAL PROTEIN S30/UBIQUITIN-LIKE PROTEIN FUBI
Mp1g05870	Mp1g05870	Mapoly0005s0021	NA	NA	237.233	759.111	590.735	295.775	AT4G39860.1	7.48e-66	NA	NA	Pfam:PF13266:Protein of unknown function (DUF4057)	PTHR31132:SF13:N-LYSINE METHYLTRANSFERASE; PANTHER:PTHR31132:N-LYSINE METHYLTRANSFERASE
Mp6g00950	Mp6g00950	Mapoly0052s0109	NA	NA	540.385	754.822	339.064	111.953	AT5G60390.1	0	GTP binding Elongation factor Tu family protein	NA	Pfam:PF03143:Elongation factor Tu C-terminal domain; Pfam:PF00009:Elongation factor Tu GTP binding domain; Pfam:PF03144:Elongation factor Tu domain 2	PANTHER:PTHR23115:TRANSLATION FACTOR; PTHR23115:SF236:ELONGATION FACTOR 1-ALPHA 1
Mp5g07450	Mp5g07450	Mapoly0127s0039	NA	NA	188.703	728.91	365.495	144.214	AT4G30330.1	1.62e-55	Small nuclear ribonucleoprotein family protein	NA	Pfam:PF01423:LSM domain	PTHR11193:SF3:SMALL NUCLEAR RIBONUCLEOPROTEIN E; PANTHER:PTHR11193:SMALL NUCLEAR RIBONUCLEOPROTEIN E
Mp1g14290	Mp1g14290	Mapoly0179s0010	NA	NA	257.766	724.347	417.367	233.449	AT2G09990.1	1.77e-89	Ribosomal protein S5 domain 2-like superfamily protein	NA	Pfam:PF00380:Ribosomal protein S9/S16	PANTHER:PTHR21569:RIBOSOMAL PROTEIN S9; PTHR21569:SF28
Mp1g26610	Mp1g26610	Mapoly0002s0217	NA	NA	313.84	722.93	650.628	405.407	AT5G56000.1	0	HEAT SHOCK PROTEIN 81.4	NA	Pfam:PF02518:Histidine kinase-, DNA gyrase B-, and HSP90-like ATPase; Pfam:PF00183:Hsp90 protein	PANTHER:PTHR11528:HEAT SHOCK PROTEIN 90 FAMILY MEMBER; PTHR11528:SF115:HEAT SHOCK PROTEIN 81-2
Mp6g03260	Mp6g03260	Mapoly0035s0106	NA	NA	376.41	710.717	378.347	191.279	AT4G11220.1	1.41e-70	VIRB2-interacting protein 2	NA	Pfam:PF02453:Reticulon	PANTHER:PTHR10994:RETICULON
Mp1g06270	Mp1g06270	Mapoly0043s0019	NA	NA	624.313	701.925	509.249	269.726	AT5G38480.1	7.02e-163	general regulatory factor 3	general regulatory factor, a 14-3-3 gene	Pfam:PF00244:14-3-3 protein	PTHR18860:SF103:14-3-3-LIKE PROTEIN GF14-F; PANTHER:PTHR18860:14-3-3 PROTEIN
Mp5g03550	Mp5g03550	Mapoly0133s0032	NA	NA	1800.91	699.914	264.003	199.125	AT4G16160.2	2.79e-40	Mitochondrial import inner membrane translocase subunit Tim17/Tim22/Tim23 family protein	Homologous to pea OEP16 and barley pPORA (OEP16), a member of Arabidopsis OEP16 family. Two OEP16 genes are closely related to each other and are conserved in all land plants, OEP16-2, also named OEP16-S, and OEP16-1 (renamed OEP16-L) are result of the gene duplication event that occurred prior to divergence of bryophytes and seed plants. Predominantly expressed in seed and is not inducible by co…	Pfam:PF02466:Tim17/Tim22/Tim23/Pmp24 family	PTHR15371:SF1:OUTER ENVELOPE PORE PROTEIN 16-2, CHLOROPLASTIC; PANTHER:PTHR15371:TIM23
MpVg00980	MpVg00980	MapolyY_A0024	NA	NA	137.701	697.308	503.362	293.848	AT3G49430.1	9.25e-98	SER/ARG-rich protein 34A	NA	Pfam:PF00076:RNA recognition motif. (a.k.a. RRM, RBD, or RNP domain)	PANTHER:PTHR23147:SERINE/ARGININE RICH SPLICING FACTOR; PTHR23147:SF203:OS07G0673500 PROTEIN
Mp3g01160	Mp3g01160	Mapoly0007s0110	NA	NA	628.139	695.722	281.85	179.213	AT2G21170.1	6.33e-149	triosephosphate isomerase	Encodes a plastidic triose phosphate isomerase. Mutants with reduced pdTPI levels have difficulty transitioning from heterotrophic to autotrophic growth. The related phenotypes, such as chlorosis in light-grown seedlings may result from an accumulation of dihydroxyacetone phosphate (DHAP) and methylglyoxal (MG) in these mutants. Both splice variants appear to be expressed, but the At2g21170.2 var…	Pfam:PF00121:Triosephosphate isomerase	PANTHER:PTHR21139:TRIOSEPHOSPHATE ISOMERASE; PTHR21139:SF27:OS09G0535000 PROTEIN
Mp1g05070	Mp1g05070	Mapoly0005s0101	NA	NA	17.4538	690.928	400.448	103.13	AT1G01300.1	9.97e-87	Eukaryotic aspartyl protease family protein	NA	Pfam:PF14543:Xylanase inhibitor N-terminal; Pfam:PF14541:Xylanase inhibitor C-terminal	PANTHER:PTHR47967:OS07G0603500 PROTEIN-RELATED; PTHR47967:SF28:ASPARTYL PROTEASE FAMILY PROTEIN 2
Mp1g17090	Mp1g17090	Mapoly0001s0049	NA	NA	1.87603	689.378	317.759	89.3808	AT4G11910.1	1.45e-81	NA	NA	Pfam:PF12638:Staygreen protein	PTHR31750:SF21:PROTEIN STAY-GREEN 1, CHLOROPLASTIC; PANTHER:PTHR31750:PROTEIN STAY-GREEN 1, CHLOROPLASTIC-RELATED
Mp7g14230	Mp7g14230	Mapoly0009s0108	NA	NA	1112.48	675.786	498.659	426.211	AT1G26480.1	1.88e-154	general regulatory factor 12	14-3-3 protein GF14iota (grf12)	Pfam:PF00244:14-3-3 protein	PTHR18860:SF118:BNAC03G57490D PROTEIN; PANTHER:PTHR18860:14-3-3 PROTEIN
Mp5g00120	Mp5g00120	Mapoly0078s0013	NA	NA	514.707	671.175	344.19	163.122	AT1G70600.1	4.53e-84	Ribosomal protein L18e/L15 superfamily protein	NA	Pfam:PF00828:Ribosomal proteins 50S-L15, 50S-L18e, 60S-L27A	PANTHER:PTHR11721:60S RIBOSOMAL PROTEIN L27A; PTHR11721:SF21:60S RIBOSOMAL PROTEIN L27A-3
Mp6g21460	Mp6g21460	Mapoly0091s0009	NA	NA	4471.98	666.198	307.103	127.439	AT2G06520.1	4e-18	photosystem II subunit X	Encodes a protein with sequence similarity to the spinach photosystem II subunit PsbX.	Pfam:PF06596:Photosystem II reaction centre X protein (PsbX)	PTHR34455:SF1:OS07G0673550 PROTEIN; PANTHER:PTHR34455:OS07G0673550 PROTEIN
Mp4g10850	Mp4g10850	Mapoly0011s0071	NA	NA	22058.1	660.116	366.41	357.58	AT1G67090.1	2.34e-60	ribulose bisphosphate carboxylase small chain 1A	NA	Pfam:PF00101:Ribulose bisphosphate carboxylase, small chain	PTHR31262:SF0:RIBULOSE BISPHOSPHATE CARBOXYLASE SMALL CHAIN 1, CHLOROPLASTIC; PANTHER:PTHR31262:RIBULOSE BISPHOSPHATE CARBOXYLASE SMALL CHAIN 1, CHLOROPLASTIC
Mp4g13730	Mp4g13730	Mapoly0202s0016	NA	NA	6161.62	656.58	411.598	175.532	NA	NA	NA	NA	NA	NA
Mp6g10930	Mp6g10930	Mapoly0016s0131	NA	NA	595.44	653.559	392.107	248.118	AT5G15200.1	4.14e-120	Ribosomal protein S4	NA	Pfam:PF00163:Ribosomal protein S4/S9 N-terminal domain; Pfam:PF01479:S4 domain	PTHR11831:SF34:40S RIBOSOMAL PROTEIN S9-2-LIKE; PANTHER:PTHR11831:30S 40S RIBOSOMAL PROTEIN
Mp3g22390	Mp3g22390	Mapoly0024s0017	NA	NA	134.283	652.33	247.49	54.1256	NA	NA	NA	NA	NA	NA
Mp3g00840	Mp3g00840	Mapoly0007s0080	NA	NA	184.008	647.583	400.489	101.108	AT1G51060.1	6.75e-65	histone H2A 10	Encodes HTA10, a histone H2A protein.	Pfam:PF16211:C-terminus of histone H2A; Pfam:PF00125:Core histone H2A/H2B/H3/H4	PANTHER:PTHR23430:HISTONE H2A; PTHR23430:SF235:HISTONE H2A
Mp1g06290	Mp1g06290	Mapoly0043s0021	MpDNMT3a	C-5 cytosine-specific DNA methylase	9.38482	647.519	524.6	329.349	AT5G15380.1	4.95e-12	domains rearranged methylase 1	Encodes methyltransferase involved in the de novo DNA methylation and maintenance of asymmetric methylation of DNA sequences.	Pfam:PF11926:Domain of unknown function (DUF3444); Pfam:PF00145:C-5 cytosine-specific DNA methylase	PANTHER:PTHR23068:DNA CYTOSINE-5- -METHYLTRANSFERASE 3-RELATED; PTHR23068:SF25:DNA (CYTOSINE-5)-METHYLTRANSFERASE DRM1
Mp6g20680	Mp6g20680	Mapoly0091s0089	NA	NA	63.1641	624.238	246.729	102.658	NA	NA	NA	NA	NA	NA
Mp5g15120	Mp5g15120	Mapoly0071s0098	NA	NA	394.682	622.21	393.62	219.151	NA	NA	NA	NA	NA	NA
Mp6g00560	Mp6g00560	Mapoly0104s0010	NA	NA	120.854	621.08	452.682	170.457	AT1G04080.3	0	Tetratricopeptide repeat (TPR)-like superfamily protein	NA	Pfam:PF05843:Suppressor of forked protein (Suf)	PANTHER:PTHR17204:PRE-MRNA PROCESSING PROTEIN PRP39-RELATED
Mp6g02290	Mp6g02290	Mapoly0035s0014	NA	NA	329.369	618.56	316.233	103.676	AT1G16300.1	0	glyceraldehyde-3-phosphate dehydrogenase of plastid 2	Encodes one of the chloroplast/plastid localized GAPDH isoforms (GAPCp1/At1g79530 and GAPCp2/At1g16300). gapcp double mutants display a drastic phenotype of arrested root development, dwarfism and sterility. GAPCps are important for the synthesis of serine in roots.	Pfam:PF00044:Glyceraldehyde 3-phosphate dehydrogenase, NAD binding domain; Pfam:PF02800:Glyceraldehyde 3-phosphate dehydrogenase, C-terminal domain	PANTHER:PTHR10836:GLYCERALDEHYDE 3-PHOSPHATE DEHYDROGENASE; PTHR10836:SF76:GLYCERALDEHYDE-3-PHOSPHATE DEHYDROGENASE-RELATED
Mp1g19020	Mp1g19020	Mapoly0001s0240	NA	NA	618.823	617.417	403.439	229.301	AT3G01280.1	3.59e-107	voltage dependent anion channel 1	Encodes a voltage-dependent anion channel (VDAC: AT3G01280/VDAC1, AT5G67500/VDAC2, AT5G15090/VDAC3, AT5G57490/VDAC4, AT5G15090/VDAC5). VDACs are reported to be porin-type, beta-barrel diffusion pores. They are prominently localized in the outer mitochondrial membrane and are involved in metabolite exchange between the organelle and the cytosol.	Pfam:PF01459:Eukaryotic porin	PANTHER:PTHR11743:VOLTAGE-DEPENDENT ANION-SELECTIVE CHANNEL
Mp2g20190	Mp2g20190	Mapoly0055s0033	NA	NA	568.786	617.205	324.378	178.219	AT1G56070.1	0	Ribosomal protein S5/Elongation factor G/III/V family protein	encodes a translation elongation factor 2-like protein that is involved in cold-induced translation. Mutations in this gene specifically blocks low temperature-induced transcription of cold-responsive genes but induces the expression of CBF genes and mutants carrying the recessive mutations fail to acclimate to cold and is freezing sensitive.	Pfam:PF03144:Elongation factor Tu domain 2; Pfam:PF00679:Elongation factor G C-terminus; Pfam:PF03764:Elongation factor G, domain IV; Pfam:PF00009:Elongation factor Tu GTP binding domain; Pfam:PF14492:Elongation Factor G, domain III	PANTHER:PTHR42908:TRANSLATION ELONGATION FACTOR-RELATED; PTHR42908:SF19
Mp1g25700	Mp1g25700	Mapoly1100s0002	NA	NA	295.957	612.959	351.523	191.319	AT2G44860.1	3.36e-77	Ribosomal protein L24e family protein	NA	Pfam:PF01246:Ribosomal protein L24e	PANTHER:PTHR10792:60S RIBOSOMAL PROTEIN L24; PTHR10792:SF36:BNAA04G10330D PROTEIN
Mp7g08730	Mp7g08730	Mapoly0068s0027	NA	NA	387.887	592.053	337.892	200.895	AT4G36130.1	7.24e-172	Ribosomal protein L2 family	NA	Pfam:PF03947:Ribosomal Proteins L2, C-terminal domain; Pfam:PF00181:Ribosomal Proteins L2, RNA binding domain	PANTHER:PTHR13691:RIBOSOMAL PROTEIN L2; PTHR13691:SF48:60S RIBOSOMAL PROTEIN L8
Mp4g15070	Mp4g15070	Mapoly0119s0030	NA	NA	6575.68	589.792	299.283	320.594	AT1G67090.1	6.02e-60	ribulose bisphosphate carboxylase small chain 1A	NA	Pfam:PF00101:Ribulose bisphosphate carboxylase, small chain	PTHR31262:SF0:RIBULOSE BISPHOSPHATE CARBOXYLASE SMALL CHAIN 1, CHLOROPLASTIC; PANTHER:PTHR31262:RIBULOSE BISPHOSPHATE CARBOXYLASE SMALL CHAIN 1, CHLOROPLASTIC
Mp1g20730	Mp1g20730	Mapoly0001s0408	NA	NA	793.877	581.393	170.553	38.9234	AT5G23860.1	0	tubulin beta 8	beta-tubulin, preferentially expressed in endodermal and phloem cells of primary roots and in the vascular tissues of leaves, stems, and flowers.	Pfam:PF03953:Tubulin C-terminal domain; Pfam:PF00091:Tubulin/FtsZ family, GTPase domain	PTHR11588:SF365:TUBULIN BETA CHAIN; PANTHER:PTHR11588:TUBULIN
Mp5g22770	Mp5g22770	Mapoly0010s0179	NA	NA	0.841294	574	289.944	345.462	NA	NA	NA	NA	NA	NA
Mp1g21390	Mp1g21390	Mapoly0001s0474	NA	NA	233.361	571.118	149.226	26.9215	AT3G18610.1	1.44e-50	nucleolin like 2	Encodes ATNUC-L2 (NUCLEOLIN LIKE 2).	Pfam:PF00076:RNA recognition motif. (a.k.a. RRM, RBD, or RNP domain)	PTHR24012:SF717:POLYNUCLEOTIDE ADENYLYLTRANSFERASE DOMAIN/RNA RECOGNITION MOTIF PROTEIN-RELATED; PANTHER:PTHR24012:RNA BINDING PROTEIN
Mp1g06170	Mp1g06170	Mapoly0043s0009	NA	NA	298.646	569.481	242.245	110.323	AT2G40010.1	6.8e-175	Ribosomal protein L10 family protein	NA	Pfam:PF00466:Ribosomal protein L10; Pfam:PF17777:Insertion domain in 60S ribosomal protein L10P; Pfam:PF00428:60s Acidic ribosomal protein	PANTHER:PTHR45699:60S ACIDIC RIBOSOMAL PROTEIN P0; PTHR45699:SF18:60S ACIDIC RIBOSOMAL PROTEIN P0-1
Mp5g05010	Mp5g05010	Mapoly0027s0126	NA	NA	304.505	562.739	267.33	106.093	AT3G57490.1	2.1e-145	Ribosomal protein S5 family protein	NA	Pfam:PF00333:Ribosomal protein S5, N-terminal domain; Pfam:PF03719:Ribosomal protein S5, C-terminal domain	PANTHER:PTHR13718:RIBOSOMAL S SUBUNIT; PTHR13718:SF103:BNAC04G47870D PROTEIN
Mp6g01650	Mp6g01650	Mapoly0052s0039	NA	NA	2995.69	561.303	191.954	69.1096	AT1G15820.1	1.04e-122	light harvesting complex photosystem II subunit 6	Lhcb6 protein (Lhcb6), light harvesting complex of photosystem II.	Pfam:PF00504:Chlorophyll A-B binding protein	PANTHER:PTHR21649:CHLOROPHYLL A/B BINDING PROTEIN; PTHR21649:SF2:CHLOROPHYLL A-B BINDING PROTEIN, CHLOROPLASTIC
Mp7g08430	Mp7g08430	Mapoly0146s0043	NA	NA	876.126	550.863	379.603	185.134	AT1G31812.1	4.53e-31	acyl-CoA-binding protein 6	Acyl-CoA-binding protein. Bind acyl-CoA esters and protect acyl-CoAs from degradation by microsomal acyl-hydrolases.	Pfam:PF00887:Acyl CoA binding protein	PTHR23310:SF107:ACYL-COA-BINDING PROTEIN-LIKE; PANTHER:PTHR23310:ACYL-COA-BINDING PROTEIN, ACBP
Mp3g23600	Mp3g23600	Mapoly0024s0136	NA	NA	205.781	550.762	153.195	22.5794	AT3G52290.1	3.61e-59	IQ-domain 3	NA	Pfam:PF00612:IQ calmodulin-binding motif; Pfam:PF13178:Protein of unknown function (DUF4005)	PANTHER:PTHR32295:IQ-DOMAIN 5-RELATED; PTHR32295:SF6:IQ-DOMAIN 17
Mp1g29100	Mp1g29100	Mapoly0107s0025	NA	NA	392.048	546.43	306.975	152.172	AT2G40300.1	2.37e-98	ferritin 4	Encodes FERRITIN 4, AtFER4. Ferritins are a class of 24-mer multi-meric proteins found in all kingdoms of life. Function as the main iron store in mammals. Evidence suggests that Arabidopsis ferritins are essential to protect cells against oxidative damage, but they do not constitute the major iron pool. Localize to mitochondria. Knock out mutants are not sensitive to abiotic stress.	Pfam:PF00210:Ferritin-like domain	PANTHER:PTHR11431:FERRITIN; PTHR11431:SF85:FERRITIN
Mp1g14400	Mp1g14400	Mapoly0179s0021	NA	NA	0.0494772	546.015	431.266	202.923	AT5G13490.1	1.16e-171	ADP/ATP carrier 2	Encodes mitochondrial ADP/ATP carrier	Pfam:PF00153:Mitochondrial carrier protein	PTHR45635:SF18:ADP,ATP CARRIER PROTEIN 1, MITOCHONDRIAL-RELATED; PANTHER:PTHR45635:ADP,ATP CARRIER PROTEIN 1-RELATED-RELATED
Mp5g21800	Mp5g21800	Mapoly0106s0019	NA	NA	581.885	541.45	370.006	276.185	AT5G53300.1	2.05e-106	ubiquitin-conjugating enzyme 10	Encodes a ubiquitin conjugating enzyme.	Pfam:PF00179:Ubiquitin-conjugating enzyme	PTHR24068:SF346:BNAA01G32320D PROTEIN; PANTHER:PTHR24068:UBIQUITIN-CONJUGATING ENZYME E2
Mp2g25230	Mp2g25230	Mapoly0168s0010	NA	NA	62.7095	535.317	274.77	56.5379	AT3G56891.1	9.49e-12	Heavy metal transport/detoxification superfamily protein	NA	Pfam:PF00403:Heavy-metal-associated domain	PANTHER:PTHR22814:COPPER TRANSPORT PROTEIN ATOX1-RELATED; PTHR22814:SF272
Mp6g21420	Mp6g21420	Mapoly0091s0013	NA	NA	99.7519	532.139	431.198	231.533	AT5G42820.2	1.44e-115	Zinc finger C-x8-C-x5-C-x3-H type family protein	U2 auxiliary factor small subunit. The atU2AF35b protein and its homolog, atU2AF35a, contain most of the conserved domains of hsU2AF35, including the psiRRM, one RS domain, two zinc fingers, and the two regions for interacting with U2AF large subunit. Both proteins lack the stretch of glycines present in human U2AF35. The sequences are overall 83% identical, and each Arabidopsis homolog shows app…	Pfam:PF00642:Zinc finger C-x8-C-x5-C-x3-H type (and similar); Pfam:PF00076:RNA recognition motif. (a.k.a. RRM, RBD, or RNP domain)	PANTHER:PTHR12620:U2 SNRNP AUXILIARY FACTOR, SMALL SUBUNIT; PTHR12620:SF40:SPLICING FACTOR U2AF SMALL SUBUNIT B
Mp2g16550	Mp2g16550	Mapoly0122s0009	NA	NA	300.7	531.366	315.818	147.505	AT3G54940.2	4.69e-157	Papain family cysteine protease	NA	Pfam:PF00112:Papain family cysteine protease; Pfam:PF08246:Cathepsin propeptide inhibitor domain (I29)	PANTHER:PTHR12411:CYSTEINE PROTEASE FAMILY C1-RELATED; PTHR12411:SF783:CYSTEINE PROTEASE RD19C-RELATED
Mp2g15250	Mp2g15250	Mapoly0082s0023	NA	NA	2969.67	530.708	277.37	126.932	AT1G60950.1	3.24e-55	2Fe-2S ferredoxin-like superfamily protein	encodes a major leaf ferredoxin	Pfam:PF00111:2Fe-2S iron-sulfur cluster binding domain	PANTHER:PTHR43112:FERREDOXIN; PTHR43112:SF17:FERREDOXIN-1, CHLOROPLASTIC
Mp1g07050	Mp1g07050	Mapoly0043s0096	NA	NA	321.471	524.062	162.572	121.376	AT1G66430.1	1.95e-167	pfkB-like carbohydrate kinase family protein	NA	Pfam:PF00294:pfkB family carbohydrate kinase	PANTHER:PTHR43085:HEXOKINASE FAMILY MEMBER; PTHR43085:SF7:FRUCTOKINASE-7-RELATED
Mp6g01400	Mp6g01400	Mapoly0052s0064	NA	NA	963.02	521.709	263.575	118.86	AT1G27970.2	1.78e-69	nuclear transport factor 2B	Encodes an ortholog of yeast NTF2, a nuclear envelop transport protein that functions as the nuclear import receptor for RanGDP, an essential player in nucleocytoplasmic transport.	Pfam:PF02136:Nuclear transport factor 2 (NTF2) domain	PANTHER:PTHR12612:NUCLEAR TRANSPORT FACTOR 2; PTHR12612:SF36:NUCLEAR TRANSPORT FACTOR 2B
Mp4g02140	Mp4g02140	Mapoly0080s0085	NA	NA	60.257	518.473	373.078	159.226	AT4G11600.1	2.22e-88	glutathione peroxidase 6	Encodes glutathione peroxidase.	Pfam:PF00255:Glutathione peroxidase	PANTHER:PTHR11592:GLUTATHIONE PEROXIDASE; PTHR11592:SF51:GLUTATHIONE PEROXIDASE
Mp7g07500	Mp7g07500	Mapoly0076s0044	NA	NA	67.9888	518.457	287.66	90.5916	AT3G52100.1	2.69e-10	RING/FYVE/PHD-type zinc finger family protein	NA	Pfam:PF13867:Sin3 binding region of histone deacetylase complex subunit SAP30	PTHR13286:SF6:HISTONE DEACETYLASE COMPLEX SUBUNIT SAP30L; PANTHER:PTHR13286:SAP30
Mp4g23070	Mp4g23070	Mapoly0020s0069	NA	NA	0.191759	507.964	99.1232	13.0672	AT4G16265.1	8.13e-23	RNA polymerases M/15 Kd subunit	One of two highly similar, non-catalytic subunits common to nuclear DNA-directed RNA polymerases II, IV and V; homologous to budding yeast RPB9. Appears to be redundant with At3g16980	Pfam:PF02150:RNA polymerases M/15 Kd subunit	PANTHER:PTHR11239:DNA-DIRECTED RNA POLYMERASE; PTHR11239:SF1:DNA-DIRECTED RNA POLYMERASE II SUBUNIT RPB9
Mp1g21220	Mp1g21220	Mapoly0001s0456	NA	NA	137.788	507.35	505.411	313.352	AT5G59140.1	8.64e-51	BTB/POZ domain-containing protein	NA	Pfam:PF03931:Skp1 family, tetramerisation domain	PTHR20648:SF0:ELONGIN-C; PANTHER:PTHR20648:ELONGIN-C
Mp1g11300	Mp1g11300	Mapoly0014s0097	NA	NA	82.683	504.565	484.551	359.32	AT4G22670.1	2.97e-114	HSP70-interacting protein 1	NA	Pfam:PF13181:Tetratricopeptide repeat; Pfam:PF17830:STI1 domain; Pfam:PF18253:Hsp70-interacting protein N N-terminal domain	PANTHER:PTHR45883:HSC70-INTERACTING PROTEIN
Mp3g07870	Mp3g07870	Mapoly0006s0264	NA	NA	401.219	504.466	209.528	79.5131	AT1G08360.1	2.74e-123	Ribosomal protein L1p/L10e family	NA	Pfam:PF00687:Ribosomal protein L1p/L10e family	PTHR23105:SF127:RIBOSOMAL PROTEIN; PANTHER:PTHR23105:RIBOSOMAL PROTEIN L7AE FAMILY MEMBER
Mp3g05840	Mp3g05840	Mapoly0006s0055	NA	NA	4111.27	502.873	323.199	300.46	AT1G79040.1	1.54e-40	photosystem II subunit R	Encodes for the 10 kDa PsbR subunit of photosystem II (PSII). This subunit appears to be involved in the stable assembly of PSII, particularly that of the oxygen-evolving complex subunit PsbP. Mutants defective in this gene have reduced amounts of subunits PsbP and PsbQ in PSII. In turn, assembly of PsbR is dependent on the presence of PsbJ.	Pfam:PF04725:Photosystem II 10 kDa polypeptide PsbR	PANTHER:PTHR34369:PHOTOSYSTEM II 10 KDA POLYPEPTIDE, CHLOROPLASTIC; PTHR34369:SF2:PHOTOSYSTEM II 10 KDA POLYPEPTIDE, CHLOROPLASTIC
Mp1g22220	Mp1g22220	Mapoly0001s0560	NA	NA	1.30116	500.521	298.125	234.659	NA	NA	NA	NA	NA	NA
Mp6g19210	Mp6g19210	Mapoly0045s0142	NA	NA	144.861	500.095	215.476	55.8681	AT1G31970.1	0	DEA(D/H)-box RNA helicase family protein	NA	Pfam:PF00270:DEAD/DEAH box helicase; Pfam:PF00271:Helicase conserved C-terminal domain	PTHR47958:SF82:BNAA08G07020D PROTEIN; PANTHER:PTHR47958:ATP-DEPENDENT RNA HELICASE DBP3
Mp1g23080	Mp1g23080	Mapoly0065s0068	NA	NA	71.3954	492.876	394.429	153.848	AT1G01050.1	2.44e-125	pyrophosphorylase 1	Encodes a soluble protein with inorganic pyrophosphatase activity that is highly specific for Mg-inorganic pyrophosphate.	Pfam:PF00719:Inorganic pyrophosphatase	PANTHER:PTHR10286:INORGANIC PYROPHOSPHATASE; PTHR10286:SF68:BNAC07G03580D PROTEIN
Mp6g07190	Mp6g07190	Mapoly0053s0033	NA	NA	362.072	491.834	266.219	201.032	AT5G04080.1	8.99e-09	NA	NA	Pfam:PF02162:XYPPX repeat (two copies)	PANTHER:PTHR31568:RCG49325, ISOFORM CRA_A; PTHR31568:SF84:CYSTEINE-RICH AND TRANSMEMBRANE DOMAIN-CONTAINING PROTEIN A-LIKE
Mp6g05150	Mp6g05150	Mapoly0034s0003	NA	NA	180.759	490.341	378.873	126.537	AT1G23740.1	4.89e-125	Oxidoreductase, zinc-binding dehydrogenase family protein	NA	Pfam:PF08240:Alcohol dehydrogenase GroES-like domain; Pfam:PF13602:Zinc-binding dehydrogenase	PTHR44573:SF1:NADPH-DEPENDENT ALKENAL/ONE OXIDOREDUCTASE, CHLOROPLASTIC; PANTHER:PTHR44573:NADPH-DEPENDENT ALKENAL/ONE OXIDOREDUCTASE, CHLOROPLASTIC
Mp2g24510	Mp2g24510	Mapoly0246s0004	NA	NA	223.885	488.697	320.281	201.492	AT3G02630.1	0	Plant stearoyl-acyl-carrier-protein desaturase family protein	NA	Pfam:PF03405:Fatty acid desaturase	PANTHER:PTHR31155:ACYL- ACYL-CARRIER-PROTEIN DESATURASE-RELATED; PTHR31155:SF11:STEAROYL-[ACYL-CARRIER-PROTEIN] 9-DESATURASE 5, CHLOROPLASTIC
Mp1g18410	Mp1g18410	Mapoly0001s0179	NA	NA	91.2369	475.762	207.338	109.01	AT1G58440.1	0	FAD/NAD(P)-binding oxidoreductase family protein	Encodes a putative protein that has been speculated, based on sequence similarities, to have squalene monooxygenase activity.	Pfam:PF08491:Squalene epoxidase; Pfam:PF13450:NAD(P)-binding Rossmann-like domain	PTHR10835:SF15:SQUALENE EPOXIDASE 2, MITOCHONDRIAL; PANTHER:PTHR10835:SQUALENE MONOOXYGENASE
Mp6g18870	Mp6g18870	Mapoly0038s0097	NA	NA	400.464	470.599	401.667	234.455	AT5G45775.2	4.22e-124	Ribosomal L5P family protein	NA	Pfam:PF00281:Ribosomal protein L5; Pfam:PF00673:ribosomal L5P family C-terminus	PTHR11994:SF31:60S RIBOSOMAL PROTEIN L11-1; PANTHER:PTHR11994:60S RIBOSOMAL PROTEIN L11-RELATED
Mp6g15300	Mp6g15300	Mapoly0056s0040	NA	NA	3800.72	461.114	178.812	61.4624	AT3G50820.1	4.71e-154	photosystem II subunit O-2	Encodes a protein which is an extrinsic subunit of photosystem II and which has been proposed to play a central role in stabilization of the catalytic manganese cluster. In <i>Arabidopsis thaliana</i> the PsbO proteins are encoded by two genes: <i>psbO1</i> and <i>psbO2</i>. PsbO2 is the minor isoform in the wild-type. Mutants defective in this gene have been shown to be affected in the dephospho…	Pfam:PF01716:Manganese-stabilising protein / photosystem II polypeptide	PANTHER:PTHR34058:OXYGEN-EVOLVING ENHANCER PROTEIN 1-2, CHLOROPLASTIC
Mp2g04590	Mp2g04590	Mapoly0031s0114	NA	NA	173.158	459.841	335.559	446.485	AT4G26840.1	1.3e-48	small ubiquitin-like modifier 1	Encodes a small ubiquitin-like modifier (SUMO) polypeptide that becomes covalently attached to various intracellular protein targets, much like ubiquitination, leading to post-translational modification of those targets.	Pfam:PF11976:Ubiquitin-2 like Rad60 SUMO-like	PANTHER:PTHR10562:SMALL UBIQUITIN-RELATED MODIFIER; PTHR10562:SF87:SMALL UBIQUITIN-RELATED MODIFIER
Mp4g00110	Mp4g00110	Mapoly0162s0010	NA	NA	45.0959	459.577	196.313	67.5875	AT3G13677.1	1.42e-08	NA	NA	NA	NA
Mp1g17910	Mp1g17910	Mapoly0001s0130	NA	NA	4.53999	457.848	220.488	53.3056	AT5G38710.1	1.63e-144	Methylenetetrahydrofolate reductase family protein	NA	Pfam:PF01619:Proline dehydrogenase	PTHR13914:SF0:HYDROXYPROLINE DEHYDROGENASE; PANTHER:PTHR13914:PROLINE OXIDASE
Mp2g23570	Mp2g23570	Mapoly0069s0006	NA	NA	613.205	457.69	208.906	92.0857	AT4G13940.1	0	S-adenosyl-L-homocysteine hydrolase	Encodes a S-adenosyl-L-homocysteine hydrolase required for DNA methylation-dependent gene silencing.	Pfam:PF00670:S-adenosyl-L-homocysteine hydrolase, NAD binding domain; Pfam:PF05221:S-adenosyl-L-homocysteine hydrolase	PANTHER:PTHR23420:ADENOSYLHOMOCYSTEINASE; PTHR23420:SF16:ADENOSYLHOMOCYSTEINASE 2
Mp1g12950	Mp1g12950	Mapoly0019s0065	NA	NA	634.282	454.704	189.275	72.645	AT3G58610.1	0	ketol-acid reductoisomerase	NA	Pfam:PF01450:Acetohydroxy acid isomeroreductase, catalytic domain; Pfam:PF07991:Acetohydroxy acid isomeroreductase, NADPH-binding domain	PANTHER:PTHR21371:KETOL-ACID REDUCTOISOMERASE, MITOCHONDRIAL; PTHR21371:SF20:KETOL-ACID REDUCTOISOMERASE
Mp3g07840	Mp3g07840	Mapoly0006s0261	NA	NA	5564.07	453.869	165.408	67.7541	AT3G47470.1	1.26e-125	light-harvesting chlorophyll-protein complex I subunit A4	Encodes a chlorophyll a/b-binding protein that is more similar to the PSI Cab proteins than the PSII cab proteins. The predicted protein is about 20 amino acids shorter than most known Cab proteins.	Pfam:PF00504:Chlorophyll A-B binding protein	PANTHER:PTHR21649:CHLOROPHYLL A/B BINDING PROTEIN; PTHR21649:SF109:CHLOROPHYLL A-B BINDING PROTEIN, CHLOROPLASTIC
Mp6g00820	Mp6g00820	Mapoly0052s0118	NA	NA	37.6102	449.471	214.22	46.0063	AT5G66800.1	6.38e-06	NA	NA	NA	PANTHER:PTHR31722:OS06G0675200 PROTEIN
Mp2g12330	Mp2g12330	Mapoly0026s0138	MpHMGBOX2	transcription factor, HMG-box	54.0984	443.903	385.279	130.973	AT4G11080.1	6.44e-98	HMG (high mobility group) box protein	NA	Pfam:PF00505:HMG (high mobility group) box	PTHR46912:SF1:HIGH MOBILITY GROUP B PROTEIN 13; PANTHER:PTHR46912:HIGH MOBILITY GROUP B PROTEIN 13
Mp1g01670	Mp1g01670	Mapoly0029s0079	MpALFIN1	transcription factor, Alfin1-like	140.088	441.503	264.267	97.2299	AT3G42790.1	5.24e-107	alfin-like 3	AL3 encodes a member of the Alfin-Like family of nuclear-localized PhD domain containing homeodomain proteins. Binds to H3K4 di or trimethylated DNA.	Pfam:PF12165:Alfin; Pfam:PF00628:PHD-finger	PTHR12321:SF141:PHD FINGER PROTEIN ALFIN-LIKE 3-LIKE ISOFORM X1; PANTHER:PTHR12321:CPG BINDING PROTEIN
Mp3g10620	Mp3g10620	Mapoly0037s0134	NA	NA	983.234	439.714	83.8935	15.8757	AT2G20515.1	3.56e-14	NA	NA	NA	PANTHER:PTHR33210:PROTODERMAL FACTOR 1; PTHR33210:SF18:PROTODERMAL FACTOR 1
Mp2g09600	Mp2g09600	Mapoly0158s0031	NA	NA	319.148	439.133	223.303	86.6211	AT5G62300.1	2.56e-70	Ribosomal protein S10p/S20e family protein	NA	Pfam:PF00338:Ribosomal protein S10p/S20e	PTHR11700:SF29:RIBOSOMAL PROTEIN S20, PUTATIVE, EXPRESSED-RELATED; PANTHER:PTHR11700:30S RIBOSOMAL PROTEIN S10 FAMILY MEMBER
Mp2g14680	Mp2g14680	Mapoly0042s0090	NA	NA	534.893	437.555	167.984	103.876	AT1G48130.1	3.25e-79	1-cysteine peroxiredoxin 1	encodes a protein similar to the 1-cysteine (1-Cys) peroxiredoxin family of antioxidants. Expression is limited to seed (aleurone and embryo) and is not induced by ABA or drought.	Pfam:PF10417:C-terminal domain of 1-Cys peroxiredoxin; Pfam:PF00578:AhpC/TSA family	PANTHER:PTHR43503:MCG48959-RELATED; PTHR43503:SF12:PEROXIREDOXIN PRX1, PUTATIVE-RELATED
Mp1g07880	Mp1g07880	Mapoly0036s0032	NA	NA	327.819	436.765	303.059	171.213	AT5G05370.1	1.99e-20	Cytochrome b-c1 complex, subunit 8 protein	NA	Pfam:PF10890:Cytochrome b-c1 complex subunit 8	PANTHER:PTHR34559:CYTOCHROME B-C1 COMPLEX SUBUNIT 8
Mp1g21200	Mp1g21200	Mapoly0001s0454	NA	NA	280.422	431.944	164.311	53.4315	AT4G13850.1	3.03e-36	glycine-rich RNA-binding protein 2	Encodes a glycine-rich RNA-binding protein. Gene expression is induced by cold.	Pfam:PF00076:RNA recognition motif. (a.k.a. RRM, RBD, or RNP domain)	PANTHER:PTHR48027:HETEROGENEOUS NUCLEAR RIBONUCLEOPROTEIN 87F-RELATED; PTHR48027:SF1:GLYCINE-RICH RNA-BINDING PROTEIN 3 MITOCHONDRIAL
Mp6g00390	Mp6g00390	Mapoly0104s0027	NA	NA	50.8205	428.613	180.257	92.2322	AT1G09070.1	2.19e-15	soybean gene regulated by cold-2	SRC2 specifically binds the peptide PIEPPPHH, and moves from ER to a vacuole fraction where it gets internalized. Involved in Protein Storage Vacuole targeting.	Pfam:PF00168:C2 domain	PTHR32246:SF101:OS01G0934100 PROTEIN; PANTHER:PTHR32246:INGRESSION PROTEIN FIC1
Mp2g18970	Mp2g18970	Mapoly0128s0012	NA	NA	78.4693	426.493	268.823	144.44	AT4G02715.1	2.58e-07	NA	NA	NA	PTHR35306:SF1:BNAA03G57290D PROTEIN; PANTHER:PTHR35306:BNAA03G57290D PROTEIN
Mp5g05520	Mp5g05520	Mapoly0027s0073	NA	NA	13.6388	424.374	155.638	66.1891	AT5G09300.1	0	Thiamin diphosphate-binding fold (THDP-binding) superfamily protein	NA	Pfam:PF00676:Dehydrogenase E1 component	PANTHER:PTHR43380:2-OXOISOVALERATE DEHYDROGENASE SUBUNIT ALPHA, MITOCHONDRIAL; PTHR43380:SF11:2-OXOISOVALERATE DEHYDROGENASE SUBUNIT ALPHA 2, MITOCHONDRIAL
Mp4g23600	Mp4g23600	Mapoly0020s0123	NA	NA	163.05	419.834	262.392	116.256	AT5G06360.1	2.6e-169	Ribosomal protein S8e family protein	NA	Pfam:PF01201:Ribosomal protein S8e	PTHR12642:SF6:BNAA10G30340D PROTEIN; PANTHER:PTHR12642:RIBOSOME BIOGENESIS PROTEIN NSA2 HOMOLOG
Mp1g18200	Mp1g18200	Mapoly0001s0158	NA	NA	152.246	417.892	338.207	146.434	AT3G55360.1	2.97e-157	3-oxo-5-alpha-steroid 4-dehydrogenase family protein	Enoyl-CoA reductase is involved in all very long chain fatty acids (VLCFA) elongation reactions that are required for cuticular wax, storage lipid and sphingolipid metabolism. The protein is located in the ER, but in contrast to its yeast homolog TSC13 is not particularly enriched in the nuclear envelope-vacuole junction. Mutants in this gene show abnormal organ morphology and stem glossiness. Ce…	Pfam:PF02544:3-oxo-5-alpha-steroid 4-dehydrogenase	PTHR10556:SF28:SC2; PANTHER:PTHR10556:3-OXO-5-ALPHA-STEROID 4-DEHYDROGENASE
Mp4g01510	Mp4g01510	Mapoly0098s0049	NA	NA	64.2527	417.277	226.717	64.5065	AT5G26330.1	8.03e-11	Cupredoxin superfamily protein	NA	Pfam:PF02298:Plastocyanin-like domain	PTHR34662:SF3:OS04G0422700 PROTEIN; PANTHER:PTHR34662:OS04G0422700 PROTEIN
Mp7g06440	Mp7g06440	Mapoly0057s0026	NA	NA	250.643	415.421	177.798	90.4788	AT1G65980.1	1.29e-76	thioredoxin-dependent peroxidase 1	thioredoxin-dependent peroxidase	Pfam:PF08534:Redoxin	PANTHER:PTHR10430:PEROXIREDOXIN
Mp3g17000	Mp3g17000	Mapoly0039s0094	NA	NA	0.247661	411.156	212.087	35.8594	AT5G22260.1	1.69e-156	RING/FYVE/PHD zinc finger superfamily protein	Sporophytic factor controlling anther and pollen development. Mutants fail to make functional pollen;pollen degeneration occurs after microspore release and the tapetum also appears abnormally vacuolated. Similar to PHD-finger motif transcription factors.	NA	PTHR46201:SF9:PHD FINGER PROTEIN MALE MEIOCYTE DEATH 1-RELATED; PANTHER:PTHR46201:PHD FINGER PROTEIN MALE MEIOCYTE DEATH 1-RELATED
Mp4g00240	Mp4g00240	Mapoly0066s0117	NA	NA	164.374	407.837	269.127	120.074	AT3G56490.1	8.69e-64	HIS triad family protein 3	Encodes a protein that has adenylylsulfate sulfohydrolase activity (E.C. 3.6.2.1) in vitro.	Pfam:PF01230:HIT domain	PTHR23089:SF40:ADENYLYLSULFATASE HINT1; PANTHER:PTHR23089:HISTIDINE TRIAD HIT PROTEIN
Mp1g15730	Mp1g15730	Mapoly0033s0088	NA	NA	29.1975	407.025	352.732	149.194	AT4G33270.1	1.59e-174	Transducin family protein / WD-40 repeat family protein	putative cdc20 protein (CDC20.1)	Pfam:PF12894:Anaphase-promoting complex subunit 4 WD40 domain; Pfam:PF00400:WD domain, G-beta repeat	PANTHER:PTHR19918:CELL DIVISION CYCLE 20 CDC20 FIZZY -RELATED
Mp3g20960	Mp3g20960	Mapoly0159s0026	NA	NA	3.55772	406.669	192.636	27.1178	NA	NA	NA	NA	NA	NA
Mp4g01300	Mp4g01300	Mapoly0066s0013	NA	NA	62.1535	405.1	194.814	42.4137	AT4G22830.2	1.5e-48	NA	NA	Pfam:PF10693:Protein of unknown function (DUF2499)	PANTHER:PTHR33833:NUCLEOLAR-LIKE PROTEIN-RELATED
Mp1g12830	Mp1g12830	Mapoly0019s0053	NA	NA	6.73395	404.78	107.101	21.8146	NA	NA	NA	NA	NA	PTHR33388:SF1:OS01G0212500 PROTEIN; PANTHER:PTHR33388:OS01G0212500 PROTEIN
Mp1g04800	Mp1g04800	Mapoly0005s0128	NA	NA	422.229	403.632	274.599	164.746	AT5G36230.1	0	ARM repeat superfamily protein	NA	Pfam:PF02020:eIF4-gamma/eIF5/eIF2-epsilon	PANTHER:PTHR14208:BASIC LEUCINE ZIPPER AND W2 DOMAIN-CONTAINING PROTEIN; PTHR14208:SF8:ARM REPEAT SUPERFAMILY PROTEIN
Mp5g03980	Mp5g03980	Mapoly0141s0006	NA	NA	135.089	402.061	354.392	306.551	AT1G15230.1	1.88e-11	NA	NA	NA	PANTHER:PTHR36713:OS09G0344700 PROTEIN
Mp8g10430	Mp8g10430	Mapoly0008s0179	NA	NA	98.2571	401.144	160.609	72.8945	AT3G13450.1	0	Transketolase family protein	branched chain alpha-keto acid dehydrogenase E1 beta	Pfam:PF02779:Transketolase, pyrimidine binding domain; Pfam:PF02780:Transketolase, C-terminal domain	PANTHER:PTHR42980:2-OXOISOVALERATE DEHYDROGENASE SUBUNIT BETA-RELATED
Mp5g19150	Mp5g19150	Mapoly0073s0028	NA	NA	107.796	399.127	290.992	105.317	AT3G62830.1	0	NAD(P)-binding Rossmann-fold superfamily protein	encodes an isoform of UDP-glucuronic acid decarboxylase, which is predicted to be membrane-bound by PSORT. This enzyme produces UDP-xylose, which is a substrate for many cell wall carbohydrates including hemicellulose and pectin. UDP-xylose is also known to feedback regulate several cell wall biosynthetic enzymes.	Pfam:PF16363:GDP-mannose 4,6 dehydratase	PANTHER:PTHR43078:UDP-GLUCURONIC ACID DECARBOXYLASE-RELATED; PTHR43078:SF19:UDP-GLUCURONIC ACID DECARBOXYLASE 4
Mp6g17990	Mp6g17990	Mapoly0038s0009	NA	NA	280.333	397.509	347.293	289.599	AT2G19480.1	3.79e-115	nucleosome assembly protein 1;2	This gene is predicted to encode a nucleosome assembly protein. Plant lines expressing an RNAi construct directed against this gene show a reduction in agrobacterium-mediated root transformation.	Pfam:PF00956:Nucleosome assembly protein (NAP)	PANTHER:PTHR11875:TESTIS-SPECIFIC Y-ENCODED PROTEIN; PTHR11875:SF133:NUCLEOSOME ASSEMBLY PROTEIN 14 ISOFORM X1
Mp7g06070	Mp7g06070	Mapoly0057s0064	NA	NA	188.073	397.204	383.394	297.709	AT3G26400.1	6.94e-33	eukaryotic translation initiation factor 4B1	member of eIF4B - eukaryotic initiation factor 4B	Pfam:PF06273:Plant specific eukaryotic initiation factor 4B	PTHR32091:SF20:EUKARYOTIC TRANSLATION INITIATION FACTOR 4B1; PANTHER:PTHR32091:EUKARYOTIC TRANSLATION INITIATION FACTOR 4B
Mp3g07780	Mp3g07780	Mapoly0006s0255	NA	NA	165.311	395.992	393.298	389.888	AT2G25970.1	2.18e-77	KH domain-containing protein	NA	Pfam:PF00013:KH domain	PTHR10288:SF302:FAR UPSTREAM ELEMENT-BINDING PROTEIN 2-LIKE ISOFORM X1; PANTHER:PTHR10288:KH DOMAIN CONTAINING RNA BINDING PROTEIN
Mp5g02800	Mp5g02800	Mapoly0124s0043	NA	NA	46.7687	394.893	247.086	150.851	AT1G80920.1	8.42e-21	Chaperone DnaJ-domain superfamily protein	A nuclear encoded soluble protein found in the chloroplast stroma.	Pfam:PF00226:DnaJ domain	PTHR24074:SF47:DNAJ DOMAIN-CONTAINING PROTEIN-RELATED; PANTHER:PTHR24074:CO-CHAPERONE PROTEIN DJLA
Mp5g13520	Mp5g13520	Mapoly0032s0045	NA	NA	207.445	393.968	295.055	145.64	AT1G02140.1	3.65e-95	mago nashi family protein	NA	Pfam:PF02792:Mago nashi protein	PANTHER:PTHR12638:PROTEIN MAGO NASHI HOMOLOG
Mp7g16200	Mp7g16200	Mapoly0123s0001	NA	NA	30.2453	393.627	262.376	92.7871	AT5G10980.1	6.27e-95	Histone superfamily protein	NA	Pfam:PF00125:Core histone H2A/H2B/H3/H4	PANTHER:PTHR11426:HISTONE H3; PTHR11426:SF198
Mp3g20490	Mp3g20490	Mapoly0149s0014	NA	NA	210.619	392.262	224.895	94.508	AT1G10840.1	0	translation initiation factor 3 subunit H1	Encodes eukaryotic initiation factor 3H1 subunit (TIF3H1).	Pfam:PF01398:JAB1/Mov34/MPN/PAD-1 ubiquitin protease	PTHR10410:SF24:EUKARYOTIC TRANSLATION INITIATION FACTOR 3 SUBUNIT H; PANTHER:PTHR10410:EUKARYOTIC TRANSLATION INITIATION FACTOR 3 -RELATED
Mp1g02350	Mp1g02350	Mapoly0029s0012	NA	NA	143.656	390.856	358.474	183.336	AT5G11170.1	0	DEAD/DEAH box RNA helicase family protein	NA	Pfam:PF00270:DEAD/DEAH box helicase; Pfam:PF00271:Helicase conserved C-terminal domain	PANTHER:PTHR47958:ATP-DEPENDENT RNA HELICASE DBP3; PTHR47958:SF68:DEAD-BOX ATP-DEPENDENT RNA HELICASE 56-LIKE ISOFORM X1
Mp5g10240	Mp5g10240	Mapoly0048s0048	NA	NA	113.45	387.876	158.063	35.7899	AT5G22650.1	9.1e-29	histone deacetylase 2B	Encodes a member of a plant-specific class of histone deacetylases. Controls the development of adaxial/abaxial leaf polarity. Its mRNA is widely expressed in stems, leaves, flowers and young siliques. Plant lines expressing RNAi constructs directed against this gene showed a marked reduction in agrobacterium-mediated root transformation.	Pfam:PF17800:Nucleoplasmin-like domain	PANTHER:PTHR31802:32 KDA HEAT SHOCK PROTEIN-RELATED
Mp1g27250	Mp1g27250	Mapoly0002s0153	NA	NA	142.918	387.026	204.613	100.659	AT4G27070.1	0	tryptophan synthase beta-subunit 2	Tryptophan synthase beta. Expressed at low levels in all tissues.	Pfam:PF00291:Pyridoxal-phosphate dependent enzyme	PANTHER:PTHR48077:TRYPTOPHAN SYNTHASE-RELATED; PTHR48077:SF8:TRYPTOPHAN SYNTHASE BETA CHAIN 1, CHLOROPLASTIC-RELATED
Mp1g19280	Mp1g19280	Mapoly0001s0266	NA	NA	51.6212	383.233	207.781	75.4416	AT5G51940.1	1.35e-52	RNA polymerase Rpb6	One of two highly similar proteins that can serve as a non-catalytic subunit of nuclear DNA-dependent RNA polymerases II, IV and V; homologous to budding yeast RPB6 and the E. coli RNA polymerase omega subunit. Probably redundant with At2g04630.	Pfam:PF01192:RNA polymerase Rpb6	PTHR10773:SF17:RNA POLYMERASE RPB6-RELATED; PANTHER:PTHR10773:DNA-DIRECTED RNA POLYMERASES I, II, AND III SUBUNIT RPABC2
Mp7g12220	Mp7g12220	Mapoly0003s0235	NA	NA	107.796	380.341	259.668	95.5328	AT4G29735.2	1.42e-12	NA	NA	Pfam:PF05251:Oligosaccharyltransferase subunit 5	PANTHER:PTHR13636:UNCHARACTERIZED
Mp4g07510	Mp4g07510	Mapoly0115s0030	NA	NA	3852.8	379.815	213.416	107.976	AT4G21280.2	1.91e-51	photosystem II subunit QA	Encodes the PsbQ subunit of the oxygen evolving complex of photosystem II.	Pfam:PF05757:Oxygen evolving enhancer protein 3 (PsbQ)	PANTHER:PTHR33399:OXYGEN-EVOLVING ENHANCER PROTEIN 3-1, CHLOROPLASTIC; PTHR33399:SF3:OXYGEN-EVOLVING ENHANCER PROTEIN 3-1, CHLOROPLASTIC
Mp6g01810	Mp6g01810	Mapoly0052s0023	NA	NA	185.782	377.327	353.543	232.084	AT1G56450.1	6.67e-126	20S proteasome beta subunit G1	20S proteasome beta subunit PBG1 (PBG1) mRNA, complete cds	Pfam:PF00227:Proteasome subunit	PANTHER:PTHR11599:PROTEASOME SUBUNIT ALPHA/BETA; PTHR11599:SF177:PROTEASOME SUBUNIT BETA
Mp6g20850	Mp6g20850	Mapoly0091s0070	NA	NA	469.12	376.019	358.204	347.932	AT3G16040.1	2.26e-25	Translation machinery associated TMA7	NA	Pfam:PF09072:Translation machinery associated TMA7	PANTHER:PTHR28632:TRANSLATION MACHINERY-ASSOCIATED PROTEIN 7; PTHR28632:SF9:F9L1.21 PROTEIN
Mp3g10740	Mp3g10740	Mapoly0037s0122	NA	NA	89.9179	373.286	244.999	95.9515	AT3G62840.1	5.67e-67	Small nuclear ribonucleoprotein family protein	NA	Pfam:PF01423:LSM domain	PANTHER:PTHR12777:SMALL NUCLEAR RIBONUCLEOPROTEIN SM D2; PTHR12777:SF6:SMALL NUCLEAR RIBONUCLEOPROTEIN SM D2
Mp6g16450	Mp6g16450	Mapoly0170s0032	MpRAB2A	RAB GTPase	179.511	372.694	299.658	174.957	AT4G17170.1	8.1e-140	RAB GTPase homolog B1C	member of RAB gene family	Pfam:PF00071:Ras family	PTHR47979:SF64; PANTHER:PTHR47979:DRAB11-RELATED
Mp7g12360	Mp7g12360	Mapoly0003s0247	NA	NA	149.589	370.778	165.155	59.3925	AT4G22380.1	1.93e-73	Ribosomal protein L7Ae/L30e/S12e/Gadd45 family protein	NA	Pfam:PF01248:Ribosomal protein L7Ae/L30e/S12e/Gadd45 family	PTHR23105:SF158:NHP2-LIKE PROTEIN 1; PANTHER:PTHR23105:RIBOSOMAL PROTEIN L7AE FAMILY MEMBER
Mp2g15450	Mp2g15450	Mapoly0082s0043	NA	NA	528.163	367.741	222.873	111.255	AT5G08690.1	0	ATP synthase alpha/beta family protein	Encodes the mitochondrial ATP synthase beta-subunit. This subunit is encoded by a multigene family of three members (At5g08670, At5g08680, At5g08690) that shared 98% sequence identity at the amino acid level.	Pfam:PF02874:ATP synthase alpha/beta family, beta-barrel domain; Pfam:PF00006:ATP synthase alpha/beta family, nucleotide-binding domain	PTHR15184:SF57:ATP SYNTHASE SUBUNIT BETA, MITOCHONDRIAL; PANTHER:PTHR15184:ATP SYNTHASE
Mp1g14800	Mp1g14800	Mapoly0153s0010	NA	NA	295.266	367.465	194.63	69.1579	AT2G32720.1	8.85e-66	cytochrome B5 isoform B	member of Cytochromes b5	Pfam:PF00173:Cytochrome b5-like Heme/Steroid binding domain	PANTHER:PTHR19359:CYTOCHROME B5; PTHR19359:SF78:CYTOCHROME B5
Mp5g20290	Mp5g20290	Mapoly0058s0006	NA	NA	3277.38	362.915	172.351	67.125	AT1G06680.1	8.18e-103	photosystem II subunit P-1	Encodes a 23 kD extrinsic protein that is part of photosystem II and participates in the regulation of oxygen evolution.	Pfam:PF01789:PsbP	PTHR31407:SF6:OXYGEN-EVOLVING ENHANCER PROTEIN 2-1, CHLOROPLASTIC; PANTHER:PTHR31407
Mp4g05860	Mp4g05860	Mapoly0087s0005	NA	NA	334.219	362.425	281.83	204.838	AT3G07230.1	2.07e-19	wound-responsive protein-related	NA	Pfam:PF08186:Wound-inducible basic protein family	PANTHER:PTHR36752:OS12G0405700 PROTEIN
Mp4g21380	Mp4g21380	Mapoly0090s0083	NA	NA	99.1663	362.047	299.843	247.072	AT1G63980.1	3.43e-59	D111/G-patch domain-containing protein	NA	Pfam:PF01585:G-patch domain	PTHR23149:SF9:G PATCH DOMAIN-CONTAINING PROTEIN 4; PANTHER:PTHR23149:G PATCH DOMAIN CONTAINING PROTEIN
Mp7g12800	Mp7g12800	Mapoly0003s0288	MpTRIHELIX7	transcription factor, Trihelix	56.0246	361.894	282.45	177.046	NA	NA	NA	NA	NA	NA
Mp3g14180	Mp3g14180	Mapoly0004s0253	NA	NA	27.3577	361.656	180.33	55.8211	AT5G67230.1	2.34e-116	Nucleotide-diphospho-sugar transferases superfamily protein	Encodes a member of the GT43 family glycosyltransferases involved in glucuronoxylan biosynthesis: AT2G37090 (IRX9) and AT1G27600 (IRX9-L or I9H, IRX9 homolog); AT4G36890 (IRX14) and AT5G67230 (IRX14-L or I14H, IRX14 homolog). They form two functionally non-redundant groups essential for the normal elongation of glucuronoxylan backbone. I9H functions redundantly with IRX9, I14H is redundant with I…	Pfam:PF03360:Glycosyltransferase family 43	PANTHER:PTHR10896:GALACTOSYLGALACTOSYLXYLOSYLPROTEIN 3-BETA-GLUCURONOSYLTRANSFERASE BETA-1,3-GLUCURONYLTRANSFERASE; PTHR10896:SF17:BETA-1,4-XYLOSYLTRANSFERASE IRX14H-RELATED
Mp5g07720	Mp5g07720	Mapoly0127s0012	NA	NA	129.561	360.312	216.406	110.621	AT2G31410.1	2.11e-37	NA	NA	Pfam:PF03879:Cgr1 family	PANTHER:PTHR13557:UNCHARACTERIZED
Mp3g04470	Mp3g04470	Mapoly0022s0084	NA	NA	525.606	358.318	279.199	208.35	AT3G48140.1	8.97e-35	B12D protein	NA	Pfam:PF06522:NADH-ubiquinone reductase complex 1 MLRQ subunit	PANTHER:PTHR33417:G-BOX BINDING PROTEIN
Mp4g10900	Mp4g10900	Mapoly0011s0076	NA	NA	4095.81	358.193	197.817	82.9625	AT4G10340.1	6.32e-127	light harvesting complex of photosystem II 5	photosystem II encoding the light-harvesting chlorophyll a/b binding protein CP26 of the antenna system of the photosynthetic apparatus	Pfam:PF00504:Chlorophyll A-B binding protein	PTHR21649:SF16:CHLOROPHYLL A-B BINDING PROTEIN CP26, CHLOROPLASTIC; PANTHER:PTHR21649:CHLOROPHYLL A/B BINDING PROTEIN
Mp6g18820	Mp6g18820	Mapoly0038s0092	NA	NA	84.0033	357.924	237.099	114.879	AT3G42725.1	5.14e-11	Putative membrane lipoprotein	NA	NA	PANTHER:PTHR39113:MEMBRANE LIPOPROTEIN-RELATED
Mp1g05960	Mp1g05960	Mapoly0005s0013	NA	NA	218.049	356.257	199.384	74.9832	AT4G08520.1	1.68e-88	SNARE-like superfamily protein	NA	Pfam:PF01217:Clathrin adaptor complex small chain	PANTHER:PTHR11043:ZETA-COAT PROTEIN; PTHR11043:SF22:COATOMER SUBUNIT ZETA-2-LIKE
Mp4g08560	Mp4g08560	Mapoly0157s0022	NA	NA	77.5435	354.651	234.062	147.721	AT1G04510.1	0	MOS4-associated complex 3A	Encodes MAC3A, a U-box proteins with homology to the yeast and human E3 ubiquitin ligase Prp19. Associated with the MOS4-Associated Complex (MAC). Involved in plant innate immunity.	Pfam:PF08606:Prp19/Pso4-like; Pfam:PF00400:WD domain, G-beta repeat	PANTHER:PTHR43995:PRE-MRNA-PROCESSING FACTOR 19
Mp6g19830	Mp6g19830	Mapoly0045s0080	NA	NA	123.173	352.006	167.388	39.6801	AT3G51820.1	0	UbiA prenyltransferase family protein	Encodes a protein with chlorophyll synthase activity. This enzyme has been shown to perform the esterification of chlorophyllide (a and b), the last step of chlorophyll biosynthesis. Although it can use either geranylgeranyl pyrophosphate (GGPP) or phytyl pyrophosphate (PhyPP) as substrates, the esterification reaction was faster with GGPP than with PhyPP.	Pfam:PF01040:UbiA prenyltransferase family	PANTHER:PTHR42723:CHLOROPHYLL SYNTHASE
Mp3g21260	Mp3g21260	Mapoly0160s0021	NA	NA	0.793044	351.061	209.384	60.2124	AT5G25820.1	1.69e-135	Exostosin family protein	NA	Pfam:PF03016:Exostosin family	PANTHER:PTHR11062:EXOSTOSIN HEPARAN SULFATE GLYCOSYLTRANSFERASE -RELATED; PTHR11062:SF59:EXOSTOSIN FAMILY PROTEIN
Mp5g04380	Mp5g04380	Mapoly0027s0187	NA	NA	306.631	350.31	214.958	150.403	AT3G57490.1	2.1e-145	Ribosomal protein S5 family protein	NA	Pfam:PF00333:Ribosomal protein S5, N-terminal domain; Pfam:PF03719:Ribosomal protein S5, C-terminal domain	PANTHER:PTHR13718:RIBOSOMAL S SUBUNIT; PTHR13718:SF103:BNAC04G47870D PROTEIN
Mp4g23890	Mp4g23890	Mapoly0020s0148	NA	NA	1139.87	348.56	155.301	97.4121	NA	NA	NA	NA	NA	NA
Mp1g01450	Mp1g01450	Mapoly0029s0102	NA	NA	90.5451	347.083	209.966	90.6731	AT4G32940.1	0	gamma vacuolar processing enzyme	Encodes a vacuolar processing enzyme belonging to a novel group of cysteine proteinases that is expressed in vegetative organs and is upregulated in association with various types of cell death and under stressed conditions. They are essential in processing seed storage proteins and for mediating the susceptible response of toxin-induced cell death.	Pfam:PF01650:Peptidase C13 family	PANTHER:PTHR12000:HEMOGLOBINASE FAMILY MEMBER; PTHR12000:SF42:VACUOLAR-PROCESSING ENZYME GAMMA-ISOZYME
Mp2g20380	Mp2g20380	Mapoly0055s0011	NA	NA	228.308	346.248	204.603	86.8674	AT1G61250.1	1.29e-129	secretory carrier 3	Encodes a putative secretory carrier membrane protein (SC3).	Pfam:PF04144:SCAMP family	PANTHER:PTHR10687:SECRETORY CARRIER-ASSOCIATED MEMBRANE PROTEIN SCAMP; PTHR10687:SF24:SECRETORY CARRIER-ASSOCIATED MEMBRANE PROTEIN 4
Mp4g07540	Mp4g07540	Mapoly0115s0027	NA	NA	29.0982	345.402	171.341	52.8326	AT4G34260.1	0	1,2-alpha-L-fucosidases	NA	Pfam:PF14498:Glycosyl hydrolase family 65, N-terminal domain	PANTHER:PTHR31084:ALPHA-L-FUCOSIDASE 2
Mp1g18780	Mp1g18780	Mapoly0001s0216	NA	NA	1006.49	345.275	149.066	88.6468	AT4G39260.1	6.06e-40	cold, circadian rhythm, and RNA binding 1	Encodes a glycine-rich protein with RNA binding domain at the N-terminus. Protein is structurally similar to proteins induced by stress in other plants. Gene expression is induced by cold. Transcript undergoes circadian oscillations that is depressed by overexpression of AtGRP7. A substrate of the type III effector HopU1 (mono-ADP-ribosyltransferase).	Pfam:PF00076:RNA recognition motif. (a.k.a. RRM, RBD, or RNP domain)	PANTHER:PTHR48024:GEO13361P1-RELATED; PTHR48024:SF22:RNA-BINDING PROTEIN GRP1A, PUTATIVE, EXPRESSED-RELATED
Mp4g20410	Mp4g20410	Mapoly0116s0042	NA	NA	2752.72	344.756	83.369	25.1091	AT5G64040.2	1.17e-21	photosystem I reaction center subunit PSI-N, chloroplast, putative / PSI-N, putative (PSAN)	Encodes the only subunit of photosystem I located entirely in the thylakoid lumen. May be involved in the interaction between plastocyanin and the photosystem I complex.	Pfam:PF05479:Photosystem I reaction centre subunit N (PSAN or PSI-N)	PANTHER:PTHR36814:PHOTOSYSTEM I REACTION CENTER SUBUNIT N, CHLOROPLASTIC
Mp8g17960	Mp8g17960	Mapoly0030s0130	NA	NA	600.68	343.815	302.991	210.564	AT2G02760.1	2.44e-109	ubiquiting-conjugating enzyme 2	ubiquitin conjugating enzyme UBC2. Homolog of the yeast RAD6 gene.	Pfam:PF00179:Ubiquitin-conjugating enzyme	PANTHER:PTHR24067:UBIQUITIN-CONJUGATING ENZYME E2; PTHR24067:SF319:UBIQUITIN-CONJUGATING ENZYME E2 2
Mp2g09350	Mp2g09350	Mapoly0158s0006	NA	NA	24.8023	343.737	255.261	74.7235	NA	NA	NA	NA	NA	NA
Mp1g24440	Mp1g24440	Mapoly0061s0077	NA	NA	223.791	341.934	164.35	40.7906	AT2G21530.1	6.33e-30	SMAD/FHA domain-containing protein	NA	Pfam:PF00498:FHA domain	PANTHER:PTHR23308:NUCLEAR INHIBITOR OF PROTEIN PHOSPHATASE-1; PTHR23308:SF55:FHA DOMAIN CONTAINING PROTEIN, EXPRESSED
Mp5g10970	Mp5g10970	Mapoly0093s0019	NA	NA	468.307	341.437	180.652	117.319	AT1G76030.1	0	ATPase, V1 complex, subunit B protein	Encodes the vacuolar ATP synthase subunit B1. This subunit was shown to interact with the gene product of hexokinase1 (ATHXK1). This interaction, however, is solely restricted to the nucleus.	Pfam:PF00006:ATP synthase alpha/beta family, nucleotide-binding domain; Pfam:PF02874:ATP synthase alpha/beta family, beta-barrel domain	PTHR43389:SF13:V-TYPE PROTON ATPASE SUBUNIT B1-RELATED; PANTHER:PTHR43389:V-TYPE PROTON ATPASE SUBUNIT B
Mp5g19080	Mp5g19080	Mapoly0073s0035	NA	NA	225.02	341.25	279.258	165.304	AT5G38650.1	1.1e-48	Proteasome maturation factor UMP1	NA	Pfam:PF05348:Proteasome maturation factor UMP1	PANTHER:PTHR12828:PROTEASOME MATURATION PROTEIN UMP1
Mp5g12580	Mp5g12580	Mapoly0092s0049	NA	NA	112.464	340.007	212.384	82.4103	AT2G30260.1	2.91e-104	U2 small nuclear ribonucleoprotein B	encodes U2B", which is a component of the U2 snRNP complex. Its precise role in pre-mRNA splicing is still unknown. It has been suggested that U2B0 may not be required for the splicing reaction itself but may have a role in U2 snRNP biogenesis. Deletion analysis of the U2B0 gene fusion has identified the N-terminal RNP-80 motif as sufficient for localization to the coiled body and the nucleus.	Pfam:PF00076:RNA recognition motif. (a.k.a. RRM, RBD, or RNP domain)	PTHR10501:SF46:U1 SMALL NUCLEAR RIBONUCLEOPROTEIN A; PANTHER:PTHR10501:U1 SMALL NUCLEAR RIBONUCLEOPROTEIN A/U2 SMALL NUCLEAR RIBONUCLEOPROTEIN B
Mp1g18980	Mp1g18980	Mapoly0001s0236	NA	NA	351.946	334.255	262.369	180.659	AT1G72020.1	1.76e-19	NA	NA	NA	PANTHER:PTHR36003:TONB-DEPENDENT HEME RECEPTOR A; PTHR36003:SF5:TONB-DEPENDENT HEME RECEPTOR A
Mp2g13930	Mp2g13930	Mapoly0042s0022	NA	NA	3616.33	333.849	42.9768	24.5234	AT4G00430.1	3.91e-167	plasma membrane intrinsic protein 1;4	a member of the plasma membrane intrinsic protein subfamily PIP1.	Pfam:PF00230:Major intrinsic protein	PTHR45687:SF47:AQUAPORIN PIP1-1; PANTHER:PTHR45687:AQUAPORIN OR AQUAGLYCEROPORIN RELATED
Mp1g24020	Mp1g24020	Mapoly0061s0118	NA	NA	3731.72	331.902	148.471	106.153	AT2G20260.1	2.37e-26	photosystem I subunit E-2	Encodes subunit E of photosystem I.	Pfam:PF02427:Photosystem I reaction centre subunit IV / PsaE	PTHR34549:SF2:PHOTOSYSTEM I REACTION CENTER SUBUNIT IV A, CHLOROPLASTIC-RELATED; PANTHER:PTHR34549:PHOTOSYSTEM I REACTION CENTER SUBUNIT IV A, CHLOROPLASTIC-RELATED
Mp1g19060	Mp1g19060	Mapoly0001s0244	NA	NA	1.3438	331.699	162.787	62.799	AT5G67480.2	2.94e-11	BTB and TAZ domain protein 4	BTB and TAZ domain protein. Located in cytoplasm and expressed in fruit, flower and leaves.	Pfam:PF00651:BTB/POZ domain	PANTHER:PTHR46672:OS08G0495500 PROTEIN-RELATED; PTHR46672:SF6
Mp4g04190	Mp4g04190	Mapoly0044s0054	NA	NA	411.005	329.066	117.455	41.0054	AT2G04520.1	7.76e-87	Nucleic acid-binding, OB-fold-like protein	NA	Pfam:PF01176:Translation initiation factor 1A / IF-1	PANTHER:PTHR21668:EIF-1A; PTHR21668:SF18:EUKARYOTIC TRANSLATION INITIATION FACTOR 1A-LIKE
Mp6g05770	Mp6g05770	Mapoly0097s0065	NA	NA	187.287	328.924	205.031	103.108	AT5G15610.1	3.61e-160	Proteasome component (PCI) domain protein	NA	Pfam:PF18005:eIF3 subunit M, C-terminal helix; Pfam:PF01399:PCI domain	PTHR15350:SF2:EUKARYOTIC TRANSLATION INITIATION FACTOR 3 SUBUNIT M; PANTHER:PTHR15350:COP9 SIGNALOSOME COMPLEX SUBUNIT 7/DENDRITIC CELL PROTEIN GA17
Mp6g04740	Mp6g04740	Mapoly0034s0044	NA	NA	54.3398	328.059	315.192	241.267	AT5G42740.1	0	Sugar isomerase (SIS) family protein	NA	Pfam:PF00342:Phosphoglucose isomerase	PTHR11469:SF1:GLUCOSE-6-PHOSPHATE ISOMERASE; PANTHER:PTHR11469:GLUCOSE-6-PHOSPHATE ISOMERASE
[truncated: 9,619 more rows]

## Sheet: Supplemental Data Set 4
Supplemental Data Set 4. Five transcription factors are specifically expressed at high level in antheridia at early stage.
[truncated: 7 more rows]

[truncated: 5 more sheets: Supplemental Data Set 5, Supplemental Data Set 6, Supplemental Data Set 7, Supplemental Data Set 8, Supplemental Data Set 9]
